# Supplementary material for: Genome-wide analysis highlights contribution of immune system pathways to the genetic architecture of asthma
Source: Nat Commun. 2020 Apr 15;11:1776. doi: 10.1038/s41467-020-15649-3 (PMC7160128; doi:10.1038/s41467-020-15649-3)
Supplement: Supplementary file 3 — Supplementary Data 1 [file 41467_2020_15649_MOESM3_ESM.xlsx]

## Sheet: SD1
Supplementary Data 1. Description of individual cohorts in the TAGC.
aPediatric asthma was defined as asthma onset ≤16 years of age.
Consortium Name	Study Name	Study Abbreviation	Ancestry	Country of Residence	Study Design	Age range	Cases (n)	Controls (n)	aPediatric samples (Yes/No)
Australian Asthma Genetics Consortium (AAGC)	Australian Asthma Genetics Consortium	AAGC	European	Australia	Population-based and case-control studies	mean 34, SD 16.2, range 2-92	2110	3857	No
ALLERGEN	Canadian Asthma Primary Prevention Study (childhood onset)	CAPPS-ch	European	Canada	High-risk birth cohort	range 2-7	266	156	Yes
ALLERGEN	Canadian Asthma Primary Prevention Study (adult onset)	CAPPS-ad	European	Canada	High-risk birth cohort	unknown age	94	250	No
ALLERGEN	Study of Asthma Genes and the Environment (childhood onset)	SAGE-ch	European	Canada	Population-based birth cohort	range <12	257	267	Yes
ALLERGEN	Study of Asthma Genes and the Environment (adult onset)	SAGE-ad	European	Canada	Population-based birth cohort	range 12-65	96	402	No
ALLERGEN	Saguenay-Lac-Saint Jean Study (childhood onset)	SLSJ-ch	European	Canada	Family study	mean 38, range 2-96	373	390	Yes
ALLERGEN	Saguenay-Lac-Saint Jean Study (adult onset)	SLSJ-ad	European	Canada	Family study	mean 38, range 2-96	213	223	No
Analysis in Population-based Cohorts of Asthma Traits (APCAT)	Framingham Heart Study	FHS	European	USA	Population-based cohort	mean 40, SD 9, range 19-72	797	6463	No
Analysis in Population-based Cohorts of Asthma Traits (APCAT)	Northern Finland Birth Cohort 1966	NFBC1966	European	Finland	Population-based birth cohort	unknown age	364	3502	No
Analysis in Population-based Cohorts of Asthma Traits (APCAT)	EPIC-Norfolk obese cases	EPIC-N-CA	European	UK	Case Cohort	range 45-70	123	910	No
Analysis in Population-based Cohorts of Asthma Traits (APCAT)	EPIC-Norfolk population based	EPIC-N-POP	European	UK	Case Cohort	range 45-70	216	2005	No
Analysis in Population-based Cohorts of Asthma Traits (APCAT)	FINRISK + Health 2000 (H2000) +Helsinki Birth Cohort (HBC) + Young Finns Study (YFS)	FINRISK-H2000-HBC-YFS	European	Finland	Population-based studies	HBC range <70; YFS range 30-45	555	6923	No
Candidate Gene Association Resource (CARe) Consortium	Atherosclerosis Risk in Communities Study (ARIC)	ARIC-AFAM	African	USA	Population-based study	range 35-84	148	1087	No
Candidate Gene Association Resource (CARe) Consortium	Corornary Artery Risk Development in Young Adults (CARDIA)	CARDIA	African	USA	Population-based study	range 18-30	106	318	No
Candidate Gene Association Resource (CARe) Consortium	Jackson Heart Study (JHS)	JHS	African	USA	Population-based study	range 34-84	344	1321	No
Candidate Gene Association Resource (CARe) Consortium	Multi-Ethnic Study of Atherosclerosis (MESA)	MESA-AFAM	African	USA	Population-based study	range 45-84	294	2275	No
Cohort for Heart and Aging Research in Genomic Epidemiology (CHARGE)	Multi-Ethnic Study of Atherosclerosis (MESA)	MESA-EUAM	European	USA	Population-based cohort	range 45-84	267	2381	Yes (for part of the data)
Cohort for Heart and Aging Research in Genomic Epidemiology (CHARGE)	Atherosclerosis Risk in Communities Study (ARIC)	ARIC-EUAM	European	USA	Population-based cohort	range 45‐64	453	9713	No
Cohort for Heart and Aging Research in Genomic Epidemiology (CHARGE)	Cardiovascular Health Study (CHS)	CHS	European	USA	Population-based cross sectional study	range >65	179	3058	No
deCODE Genetics	deCODE Genetics	deCODE	European	Iceland	Case-control study	range >18	1675	33408	No
Early Genetics and Lifecourse Epidemiology (EAGLE) Consortium	Cophenhagen Study on Asthma in Childdhood	COPSAC	European	Denmark	High-risk birth cohort	children asthma diagnosis before 7	70	240	Yes
Early Genetics and Lifecourse Epidemiology (EAGLE) Consortium	Danish National Birth Cohort	DNBC	European	Denmark	Population-based birth cohort	children asthma diagnosis before 7	113	850	Yes
Early Genetics and Lifecourse Epidemiology (EAGLE) Consortium	GENERATION R	GENERATION R	European	The Netherlands	Population-based birth cohort	children asthma diagnosis before 6	201	1749	Yes
Early Genetics and Lifecourse Epidemiology (EAGLE) Consortium	LISA Plus & GINI Plus (German Infant Nutritional Intervention Program) Birth Cohorts	LISA-GINI	European	Germany	Population-based birth cohort	children asthma diagnosis before 6	49	999	Yes
Early Genetics and Lifecourse Epidemiology (EAGLE) Consortium	Manchester Asthma and Allergy Study	MAAS	European	UK	Population-based birth cohort	children asthma diagnosis before 6	317	545	Yes
Early Genetics and Lifecourse Epidemiology (EAGLE) Consortium	Western Australian Pregnancy (Raine) Cohort	RAINE	European	Australia	Population-based birth cohort	children asthma diagnosis before 22	328	870	Yes
B58C	British 1958 Birth Cohort	B58C	European	UK	Population-based birth cohort	adult asthma diagnosis at 23, 33 and 42	986	5505	No
EVE	CAG/CSGA/SARP-EUAM	STAMPEED-EUAM	European	USA	Case-control study	mean 32.2, SD 15.7	843	580	No
EVE	Children'Health Study (CHS) Hispanic White	CHS-LAT	Latino	USA	Case-control study	mean 6.5, SD 0.7, range 5-7	606	792	Yes
EVE	CAG/CSGA/SARP-AFAM	STAMPEED-AFAM	African	USA	Case-control study	mean 32.2, SD 15.7	644	451	No
EVE	Genomic Research on Asthma in the African Diaspora	GRAAD	African	USA	Case-control study	case mean 50.5, SD 8.8; control mean 53.0, SD 6.7	464	471	No
EVE	Study of Asthma Phenotypes and Pharmacogenomics Interactions by Race Ethnicity	SAPPHIRE	African	USA	Case-control study	range 12‐56	149	132	No
EVE	Children'Health Study (CHS) Non-Hispanic white	CHS-EUAM	European	USA	Case-control study	range 10-18	643	959	Yes
Japanese Adult Asthma Research Consortium (JAARC)	Japanese Childhood Onset Asthma in Adult Asthma research	JCOAAD	Japenese	Japan	Case-control study	case mean 39.4, SD 14.8; control mean 52.5, SD 15.1	301	3304	No
Japan Pediatric Asthma Consortium (JPAC)	Japan Pediatric Asthma Consortium	JPAC	Japenese	Japan	Case-control study	range 0-19	938	672	Yes
GABRIEL	Epidemiological study on the Genetics and Environment of Asthma (childhood-onset asthma)	EGEA-ch	European	France	Family study	range 7-70	482	598	Yes
GABRIEL	Epidemiological study on the Genetics and Environment of Asthma (adult-onset asthma)	EGEA-ad	European	France	Family study	range 7-70	194	654	No
GABRIEL	Avon Longitudinal Study of Parents and Children	ALSPAC	European	United Kingdom	Population-based birth cohort	children asthma diagnosis at age 7.5	607	609	Yes
GABRIEL	European Community Respiratory Health Survey (childhood-onset asthma)	ECRHS-ch	European	Mutliple European Countries	Population-based cohort	range 20‐44	279	620	Yes
GABRIEL	European Community Respiratory Health Survey (adult-onset asthma)	ECRHS-ad	European	Mutliple European Countries	Population-based cohort	range 20‐44	385	926	No
GABRIEL	Barn Allergy Milieu Stockholm Epidemiology	BAMSE	European	Sweden	Population-based birth cohort	range <8	239	246	Yes
GABRIEL	Busselton study (childhood-onset asthma)	BUSSELTON-ch	European	Australia	Population-based study	unknown age	188	390	Yes
GABRIEL	Busselton study (adult-onset asthma)	BUSSELTON-ad	European	Australia	Population-based study	unknown age	210	419	No
GABRIEL	Gabriel Advanced Surveys	GABRIELA-AS	European	Austria,Germany, Switzerland	Cross-sectional population-based study	range 6‐12	841	851	Yes
GABRIEL	Kursk State Medical University study (childhood-onset asthma)	KSMU-ch	European	Russia	Case-control study	control mean 35.2, SD 14.2; case mean 36.7, SD 13.8; children asthma diagnosis before 16	112	116	Yes
GABRIEL	Kursk State Medical University study (adult-onset asthma)	KSMU-ad	European	Russia	Case-control study	unknown age	179	161	No
GABRIEL	Medical Research Council Asthma UK Center in Allergic Mechanisms of Asthma (MRCA-UK)	MRCA-UK	European	UK	Family study	unknown age	177	399	Yes
GABRIEL	German Multicentre Asthma Genetics in Childhood Study (MAGICS) and Multicentre Allergy Study (MAS)	MAGICS-MAS	European	Germany	Case-control study	range <15	630	572	Yes
GABRIEL	The Prevention and Incidence of Asthma and Mite Allergy birth cohort study	PIAMA	European	The Netherlands	Population-based birth cohort	range 1-8	172	187	Yes
GABRIEL	Swiss study on Air Pollution And Lung Disease in Adults (childhood-onset asthma)	SAPALDIA-ch	European	Switzerland	Population-based cohort	range 18-60	237	356	Yes
GABRIEL	Swiss study on Air Pollution And Lung Disease in Adults (adult-onset asthma)	SAPALDIA-ad	European	Switzerland	Population-based cohort	range 18-60	371	557	No
GABRIEL	TOMSK study (childhood-onset asthma)	TOMSK-ch	European	Russia	Family study	unknown age	197	91	Yes
GABRIEL	TOMSK study (adult-onset asthma)	TOMSK-ad	European	Russia	Family study	unknown age	62	331	Yes
GABRIEL	UFA region study (childhood-onset asthma)	UFA-ch	European	Russia	Case-control study	unknown age	269	209	Yes
GABRIEL	UFA region study (adult-onset asthma)	UFA-ad	European	Russia	Case-control study	case mean 26.8, range 9.1-51.3; control mean 32.4, range 8.9-55.8	61	139	No
GABRIEL	Industrial Cohorts / Agricultural exposures	AGRICULTURAL	European	Mutliple European Countries	Industrial cohort	range 7-46	256	427	No
GABRIEL	Industrial Cohorts / Wood exposure	WOOD	European	Mutliple European Countries	Industrial cohort	case median 69, range 36-84; control median 69, range 37-85	112	107	No
GABRIEL	Industrial Cohorts / Wheat and amylase exposures (bakers)	BAKERY	European	Mutliple European Countries	Industrial cohort	range 20-35	136	127	No
GABRIEL	Industrial Cohorts / Isocyanate exposure	ISOCYANATE	European	Mutliple European Countries	Industrial cohort	mean 39.1 SD 11.6, range 20-59	25	37	No
GABRIEL	Severe asthma study	SEVERE	European	United Kingdom	Case-control study	range >18	290	974	No
Netherlands Twin Registry (NTR)	The Netherlands Twin Register	NTR	European	The Netherlands	Twin Registry (Population-based/Families)	mean 22.5, range 17.0-27.0	451	2416	No
Rotterdam Study (RS)	Rotterdam Study 1	RS1	European	The Netherlands	Population-based cohort study	range >55	143	4662	No
Rotterdam Study (RS)	Rotterdam Study 2	RS2	European	The Netherlands	Population-based cohort study	range >55	67	1616	No
Rotterdam Study (RS)	Rotterdam Study 3	RS3	European	The Netherlands	Population-based cohort study	range >55	79	1727	No
Dutch Asthma Genetics Consortium (DAGC)	Dutch Asthma GWAS 1 Family-Based	DAG1	European	The Netherlands	Family study	control mean 41.4, SD 11.7; case mean 38.5, SD 12.5	463	469	No
Dutch Asthma Genetics Consortium (DAGC)	Dutch Asthma GWAS 2 Case-Control	DAG2	European	The Netherlands	Case-control study	control mean 57, SD 6; cases mean 34, SD 16	452	517	No
