# Supplementary material for: Genome-wide analysis highlights contribution of immune system pathways to the genetic architecture of asthma
Source: Nat Commun. 2020 Apr 15;11:1776. doi: 10.1038/s41467-020-15649-3 (PMC7160128; doi:10.1038/s41467-020-15649-3)
Supplement: Supplementary file 4 — Supplementary Data 2 [file 41467_2020_15649_MOESM4_ESM.xlsx]

## Sheet: SD2
Supplementary Data 2. Results for 145 loci significantly associated with asthma in the GWAS analysis of the UK Biobank.
EA, effect (asthma risk) allele; NEA, non-effect allele; EAF, effect allele frequency.
Asthma + allergic disease indicates the combined phenotype of asthma, eczema, and hay fever.
ORs with 95% CIs and P-values were calculated using linear mixed models.
*Identified by Olafsdottir et al. (PMID: 31959851) while this manuscript was under consideration.
Locus	SNP	CHR	BP (hg19)	Nearest Gene(s)	EA/NEA	EAF	OR	95L	95U	P	Previously Identified? (Trait)	PMID
1	rs2016366	1p36.32	2513678	LOC100996583	A/T	0.508245	1.04053	1.02835	1.05284	3.7e-11	Yes (asthma + allergic disease)	29083406
2	rs301816	1p36.23	8505058	RERE	A/G	0.578784	1.04708	1.03461	1.0597	5.3e-14	Yes (asthma + allergic disease)	29083406
3	rs6687430	1p36.22	10633245	PEX14	A/G	0.541675	1.04	1.02781	1.05234	7.2e-11	Yes (asthma)	27182965
4	rs2230624	1p36.22	12175658	TNFRSF8	G/A	0.985836	1.19153	1.1339	1.25209	4.3e-12	*No
5	rs34349689	1p36.11	25250919	RUNX3	GT/G	0.561034	1.04267	1.03035	1.05514	5.6e-12	Yes (asthma + allergic disease)	29083406
6	rs2228552	1p35.2	32165495	COL16A1	T/G	0.630981	1.03501	1.02244	1.04774	3.4e-08	*No
7	rs71580314	1q21.3	150507691	ADAMTSL4	A/AGGG	0.513411	1.03698	1.02482	1.04928	1.6e-09	Yes (asthma + allergic disease)	29083406
8	rs61816761	1q21.3	152285861	FLG	A/G	0.021526	1.33127	1.27546	1.38952	3.5e-39	Yes (asthma)	30552067
9	rs1202085373	1q21.3	154410356	IL6R	A/AT	0.416753	1.04446	1.03193	1.05713	1.6e-12	Yes (asthma)	21907864
10	rs776871909	1q23.2	159151320	CADM3	CT/C	0.73308	1.04302	1.02924	1.05699	5.4e-10	Yes (asthma in multiple ancestries)	21804549
11	rs2070901	1q23.3	161185058	FCER1G	T/G	0.275583	1.04774	1.03405	1.0616	3.6e-12	Yes (asthma)	27182965
12	rs1723016	1q24.2	167433056	CD247	T/C	0.597219	1.0598	1.04718	1.07257	2e-21	Yes (asthma)	27182965
13	rs10912564	1q25.1	173170618	TNFSF4	T/C	0.314806	1.05138	1.03803	1.06491	1.5e-14	Yes (asthma)	27182965
14	rs76181804	1q31.3	198601705	PTPRC	A/G	0.883985	1.07072	1.05129	1.09051	2.6e-13	Yes (childhood asthma)	20032318
15	rs7538512	1q32.1	203092059	ADORA1	A/G	0.669611	1.04415	1.0312	1.05725	1.1e-11	Yes (asthma)	27182965
16	rs372362333	1q32.1	206622793	SRGAP2	C/CT	0.478548	1.03767	1.02535	1.05014	1.3e-09	No
17	rs371923485	1q32.3	212861362	BATF3	A/G	0.146154	1.04784	1.03047	1.06551	4.3e-08	Yes (childhood asthma)	30929738
18	rs697852	1q42.12	226914734	ITPKB	A/G	0.821214	1.04867	1.03264	1.06494	1.5e-09	Yes (asthma + allergic disease)	29083406
19	rs891058	2p25.1	8442547	LINC00299	G/A	0.711472	1.07021	1.05642	1.08418	1.1e-24	Yes (asthma)	27182965
20	rs17009315	2p23.1	30491392	LBH	G/A	0.231479	1.04054	1.02615	1.05514	2.2e-08	No
21	rs35668054	2p13.2	72054837	DYSF	C/T	0.924705	1.06589	1.04181	1.09054	4.4e-08	No
22	rs10197862	2q12.1	102966549	IL1RL1	A/G	0.858058	1.19161	1.17177	1.21178	4.3e-93	Yes (asthma)	29273806
23	rs138308793	2q13	112250758	LOC105373557	A/G	0.125049	1.0523	1.0334	1.07155	3.5e-08	Yes (asthma + allergic disease)	29083406
24	rs7425446	2q22.2	143777498	KYNU	A/T	0.193015	1.04342	1.028	1.05908	2.2e-08	Yes (asthma + allergic disease)	29083406
25	rs6741949	2q24.2	162910223	DPP4	G/C	0.564873	1.03532	1.02309	1.04769	1e-08	No
26	rs7423358	2q36.3	228704721	CCL20	C/T	0.752847	1.05014	1.0359	1.06458	2.2e-12	Yes (asthma + allergic disease)	29083406
27	rs34290285	2q37.3	242698640	D2HGDH	G/A	0.740344	1.12875	1.11375	1.14394	1.7e-70	Yes (asthma)	27182965
28	rs13101202	3p25.2	12699361	RAF1	C/A	0.174078	1.04912	1.03278	1.06572	2.1e-09	No
29	rs2014490	3p24.3	16972211	PLCL2	G/A	0.65256	1.03926	1.02653	1.05215	9.2e-10	No
30	rs35570272	3p22.3	33047662	GLB1	T/G	0.3959	1.0605	1.04777	1.07338	1.5e-21	Yes (asthma + allergic disease)	29083406
31	rs73078636	3p21.2	51441307	DCAF1	G/A	0.869747	1.0499	1.03171	1.06842	4.7e-08	No
32	rs61192126	3p13	72394852	RYBP	T/C	0.705604	1.04168	1.02825	1.05528	6.9e-10	Yes (asthma + allergic disease)	29083406
33	rs7622814	3q13.2	112650431	CD200R1	T/G	0.460336	1.03505	1.02293	1.04731	9.8e-09	No
34	rs9877891	3q13.33	119260866	CD80	C/T	0.179301	1.04438	1.02852	1.06049	2.7e-08	No
35	rs2811525	3q21.3	127999430	EEFSEC	C/T	0.878624	1.05489	1.03606	1.07406	6.1e-09	Yes (childhood asthma)	30929738
36	rs13077048	3q23	141106954	ZBTB38	T/A	0.426903	1.03953	1.02712	1.05208	2.5e-10	Yes (asthma + allergic disease)	29083406
37	rs7626218	3q26.32	176852038	TBL1XR1	A/T	0.60342	1.04918	1.03667	1.06185	4.5e-15	Yes (childhood asthma)	30929738
38	rs13099273	3q28	188133518	LPP	A/T	0.486492	1.06109	1.04848	1.07386	2.5e-22	Yes (asthma)	27182965
39	rs1684466	3q29	196359310	LINC01063	G/A	0.365934	1.05381	1.04058	1.06721	4.2e-16	Yes (asthma + allergic disease)	29083406
40	rs5743618	4p14	38798648	TLR1	C/A	0.732705	1.10474	1.08914	1.12057	6.8e-43	Yes (asthma)	27182965
41	rs17454584	4q27	123353432	ADAD1	G/A	0.208878	1.07919	1.06369	1.09492	5.4e-25	Yes (asthma)	30552067
42	rs796632525	5p15.2	14633912	FAM105A	A/AT	0.073436	1.10486	1.07961	1.1307	2.8e-17	Yes (asthma + allergic disease)	29083406
43	rs7717955	5p13.2	35862841	IL7R	C/T	0.728091	1.0628	1.04889	1.07691	1.3e-19	Yes (asthma + allergic disease)	29083406
44	rs10040192	5q13.2	71695880	PTCD2	C/T	0.481842	1.03421	1.02196	1.04661	3.2e-08	Yes (childhood asthma)	31036433
45	rs1837253	5q22.1	110401872	TSLP	C/T	0.733949	1.11413	1.09944	1.12903	2.7e-57	Yes (asthma)	29273806
46	rs3813308	5q23.1	118690781	TNFAIP8	G/C	0.433763	1.04076	1.0285	1.05316	3.9e-11	Yes (asthma + allergic disease)	29083406
47	rs11950815	5q31.1	130955487	RAPGEF6	G/A	0.631263	1.04419	1.03131	1.05724	8.6e-12	No
48	rs848	5q31.1	131996500	IL13	A/C	0.193015	1.10601	1.08956	1.1227	1.1e-39	Yes (asthma)	29273806
49	rs62379371	5q31.1	133439274	LOC105379185	G/A	0.953892	1.08619	1.05628	1.11695	6.5e-09	No
50	rs249681	5q31.3	141538017	LOC107986455	C/G	0.619825	1.05219	1.03951	1.06502	1.9e-16	Yes (asthma)	29273806
51	rs11746314	5q33.3	156752957	CYFIP2	G/A	0.056262	1.0896	1.06217	1.11775	4.2e-11	*No
52	rs4921290	5q34	159914240	SLU7/ATP10B	A/T	0.759115	1.04912	1.03479	1.06364	8.2e-12	Yes (asthma + allergic disease)	29083406
53	rs56297224	5q35.3	176815880	SLC34A1	A/G	0.258276	1.0391	1.02518	1.0532	2.4e-08	Yes (asthma + allergic disease)	29083406
54	rs952579	6p22.3	21884440	CASC15	A/G	0.14091	1.05265	1.03506	1.07054	2.4e-09	No
55	rs761202278	6p22.2	26173252	HIST1H2BD	A/AT	0.397295	1.04652	1.03364	1.05955	6e-13	No
56	rs1233578	6p22.1	28712247	TRIM27	G/A	0.179363	1.05602	1.03991	1.07238	3.7e-12	Yes (asthma)	29273806
57	rs28383454	6p21.32	32609370	HLA-DQA1	T/G	0.537194	1.17374	1.15939	1.18827	1.2e-143	Yes (asthma)	29273806
58	rs6901830	6p21.32	33098344	HCG24	G/A	0.847121	1.07885	1.06132	1.09667	1.1e-19	Yes (asthma_multiple ancestries)	27611488
59	rs9348970	6p21.31	35153565	SCUBE3	C/G	0.185227	1.04919	1.03329	1.06533	7.1e-10	No
60	rs1198807554	6q15	91001332	BACH2	CA/C	0.626745	1.08398	1.07073	1.09738	7.8e-38	Yes (asthma)	29273806
61	rs772675085	6q21	109329003	SESN1	TTTTTTG/T	0.893534	1.05882	1.03822	1.07982	1.2e-08	No
62	rs41285280	6q22.33	128291649	PTPRK	T/C	0.237642	1.06213	1.04748	1.07699	1.8e-17	Yes (asthma + allergic disease)	29083406
63	rs2614266	6q23.3	135716532	AHI1	A/T	0.43632	1.04211	1.02983	1.05453	8.9e-12	No
64	rs6927172	6q23.3	138002175	TNFAIP3	C/G	0.785547	1.04899	1.03409	1.0641	5.6e-11	Yes (asthma + allergic disease)	29083406
65	rs768512669	6q25.1	149786489	ZC3H12D	C/CAA	0.367548	1.03767	1.02504	1.05046	3.3e-09	No
66	rs1401084970	6q25.2	155134173	SCAF8	C/CA	0.467182	1.03723	1.02481	1.04981	2.7e-09	No
67	rs73033560	7p22.2	3157276	LOC105375130	G/C	0.910805	1.07123	1.0493	1.09362	7e-11	No
68	rs7802450	7p21.1	20570071	ABCB5	T/A	0.576635	1.05868	1.04617	1.07134	5.3e-21	Yes (asthma + allergic disease)	29083406
69	rs1800797	7p15.3	22766221	IL6/LOC541472	G/A	0.599008	1.04292	1.03033	1.05565	1.1e-11	Yes (childhood asthma)	30929738
70	rs917117	7p15.1	28176305	JAZF1	A/G	0.213387	1.0746	1.05917	1.09026	1.9e-22	Yes (asthma + allergic disease)	29083406
71	rs370802342	7q11.23	77005160	GSAP	TA/T	0.20546	1.04423	1.02841	1.0603	2.8e-08	Yes (asthma + allergic disease)	29083406
72	rs4739738	8q21.13	81291645	ZBTB10	G/A	0.364996	1.0765	1.06345	1.08971	2.2e-32	Yes (asthma)	29273806
73	rs13277355	8q24.21	128777719	MYC	A/G	0.274118	1.05316	1.03937	1.06714	1.3e-14	Yes (asthma + allergic disease)	29083406
74	rs34173062	8q24.3	145158607	MAF1/SHARPIN	A/G	0.070026	1.09247	1.06611	1.11948	1.3e-12	*No
75	rs992969	9p24.1	6209697	IL33	A/G	0.25298	1.1383	1.12299	1.15381	1.9e-78	Yes (asthma)	29273806
76	rs274945	9p21.3	23585741	LOC101929563	A/C	0.511874	1.03481	1.02269	1.04707	1.2e-08	Yes (childhood asthma)	30929738
77	rs200491113	9q22.33	101932851	TGFBR1	G/GTAGA	0.969438	1.13884	1.10039	1.17863	1.2e-13	*No
78	rs34187268	9q32	117506040	TNFSF15	TCTC/T	0.869275	1.05531	1.03666	1.0743	3.3e-09	No
79	rs2159778	9q33.2	123678129	TRAF1	G/A	0.355534	1.03742	1.02476	1.05023	4.5e-09	Yes (asthma + allergic disease)	29083406
80	rs10986291	9q33.3	127016271	NEK6	T/A	0.335036	1.03678	1.02396	1.04976	1.3e-08	No
81	rs11539209	9q34.11	131483551	ZDHHC12	T/A	0.920527	1.07409	1.05109	1.09759	9.7e-11	Yes (asthma + allergic disease)	29083406
82	rs117137535	9q34.3	140500443	ARRDC1	A/G	0.025442	1.12849	1.08398	1.17483	3.9e-09	Yes (childhood asthma)	31036433
83	rs12722502	10p15.1	6093139	IL2RA	C/T	0.982952	1.27029	1.21353	1.32969	1.1e-24	Yes (asthma + allergic disease)	29083406
84	rs2197415	10p14	9062856	GATA3	G/T	0.582284	1.10449	1.09139	1.11774	5.9e-60	Yes (asthma)	27182965
85	rs12775438	10q21.2	64437473	ZNF365	C/T	0.616849	1.03583	1.02339	1.04841	1.1e-08	Yes (asthma + allergic disease)	29083406
86	rs1227677510	10q23.33	94391439	KIF11	C/CT	0.556886	1.04405	1.03175	1.0565	1e-12	Yes (childhood asthma)	30929738
87	rs12788104	11p15.5	1123739	MUC2	G/A	0.676335	1.05236	1.03909	1.0658	3.2e-15	Yes (asthma)	30552067
88	rs11042902	11p15.4	10655623	MRVI1	T/C	0.299938	1.03958	1.02624	1.05308	3.8e-09	Yes (childhood asthma)	30929738
89	rs7108441	11p13	36351781	PRR5L	A/G	0.725239	1.04063	1.02692	1.05453	3.9e-09	Yes (childhood asthma)	30929738
90	rs1535	11q12.2	61597972	FADS2	A/G	0.660367	1.04924	1.03627	1.06237	3.7e-14	Yes (asthma)	31036433
91	rs479844	11q13.1	65551957	OVOL1	G/A	0.54558	1.05478	1.04238	1.06734	1e-18	Yes (asthma + allergic disease)	29083406
92	rs7936323	11q13.5	76293758	C11orf30/LRRC32	A/G	0.472974	1.11526	1.10223	1.12845	5.9e-74	Yes (asthma)	29273806
93	rs539524	11q23.1	111477325	SIK2	G/A	0.696644	1.04364	1.03021	1.05724	1e-10	Yes (asthma + allergic disease)	29083406
94	rs12365699	11q23.3	118743286	CXCR5	G/A	0.836856	1.07182	1.05483	1.08907	1.7e-17	Yes (asthma + allergic disease)	29083406
95	rs1940377	11q24.3	128131266	ETS1	G/A	0.787083	1.05133	1.03631	1.06657	9.3e-12	Yes (asthma + allergic disease)	29083406
96	rs11168244	12q13.11	48202941	HDAC7	C/T	0.768438	1.04286	1.02837	1.05756	4.1e-09	Yes (asthma + allergic disease)	29083406
97	rs62623446	12q13.2	55368291	TESPA1	T/C	0.068347	1.07133	1.0467	1.09653	6.4e-09	Yes (asthma_Japanese)	21804548
98	rs3024971	12q13.3	57493727	STAT6	T/G	0.895093	1.12263	1.10131	1.14436	3e-32	Yes (asthma)	29273806
99	rs11178649	12q21.1	71533238	TSPAN8	G/T	0.601967	1.0374	1.02499	1.04996	2.2e-09	Yes (asthma)	31036433
100	rs377150901	12q22	94558437	PLXNC1	G/GCACACACACA	0.861957	1.05618	1.03827	1.0744	3.7e-10	*No
101	rs11065987	12q24.12	112072424	BRAP	A/G	0.598613	1.03473	1.02227	1.04735	3.4e-08	Yes (asthma + allergic disease)	29083406
102	rs2701184	12q24.31	121353088	SPPL3	T/G	0.58789	1.04159	1.02922	1.05412	2.3e-11	Yes (asthma + allergic disease)	29083406
103	rs34270626	13q14.11	40353390	COG6	GT/G	0.648976	1.03978	1.02702	1.0527	6e-10	Yes (asthma + allergic disease)	29083406
104	rs61960013	13q14.11	44490181	LOC107984576	G/C	0.211368	1.04365	1.02867	1.05886	7e-09	No
105	rs61957178	13q22.1	73995194	KLF12	T/C	0.165339	1.05216	1.03562	1.06895	3.1e-10	Yes (asthma + allergic disease)	29083406
106	rs34259893	13q32.3	100029463	UBAC2	C/CA	0.686378	1.05964	1.04612	1.07333	9.3e-19	Yes (childhood asthma)	30929738
107	rs2007960	14q13.2	35882935	NFKBIA	T/A	0.606103	1.04099	1.02849	1.05364	7.1e-11	Yes (asthma + allergic disease)	29083406
108	rs1950897	14q24.1	68760141	RAD51B	C/T	0.296881	1.05597	1.04227	1.06986	3e-16	Yes (asthma)	27182965
109	rs10131290	14q32.12	93015479	RIN3	C/A	0.329876	1.04143	1.02848	1.05454	2e-10	No
110	rs4906259	14q32.32	103228417	TRAF3	C/T	0.174131	1.05005	1.03375	1.06661	9.5e-10	Yes (asthma + allergic disease)	29083406
111	rs1655558	15q15.1	41787585	ITPKA	G/T	0.558991	1.04254	1.03011	1.05511	9.6e-12	Yes (asthma + allergic disease)	29083406
112	rs11071559	15q22.2	61069988	RORA	C/T	0.859587	1.09862	1.08008	1.11748	2.4e-27	Yes (asthma)	29273806
113	rs56375023	15q22.33	67448363	SMAD3	A/G	0.228719	1.12049	1.1049	1.1363	5.1e-57	Yes (asthma)	29273806
114	rs4842921	15q25.2	84556623	ADAMTSL3	G/A	0.605551	1.03896	1.02654	1.05153	4.7e-10	No
115	rs35441874	16p13.13	11213021	CLEC16A	T/A	0.754202	1.09951	1.08454	1.11468	6.7e-42	Yes (asthma)	29273806
116	rs3024622	16p12.1	27365453	IL4R	G/C	0.350356	1.0627	1.0496	1.07596	7.1e-22	Yes (childhood asthma)	30929738
117	rs2066844	16q12.1	50745926	NOD2	T/C	0.044763	1.08955	1.05905	1.12092	3.2e-09	Yes (childhood asthma)	30929738
118	rs71368508	17p13.2	4521473	SMTNL2/ALOX15	C/A	0.979488	1.14074	1.09402	1.18946	6.8e-10	Yes (asthma + allergic disease)	29083406
119	rs72842819	17p13.1	7328821	C17orf74/SPEM2	C/A	0.116395	1.05731	1.03799	1.077	3.2e-09	No
120	rs750065349	17p12	12193443	MAP2K4	GC/G	0.463451	1.03764	1.02546	1.04996	8.6e-10	No
121	rs2305479	17q12	38062217	GSDMB	C/T	0.503575	1.1116	1.09857	1.12478	2.9e-69	Yes (asthma)	29273806
122	rs9909628	17q21.2	40418571	STAT5B	A/T	0.684838	1.04401	1.03082	1.05737	3.2e-11	Yes (asthma + allergic disease)	29083406
123	rs4247364	17q21.31	43336687	SPATA32	G/C	0.30051	1.05004	1.03665	1.06359	8.6e-14	Yes (asthma + allergic disease)	29083406
124	rs72833417	17q21.32	45873049	OSBPL7	T/A	0.127176	1.06658	1.04741	1.0861	3.3e-12	Yes (childhood asthma)	31036433
125	rs12952581	17q21.33	47448346	LOC102724596	A/G	0.35009	1.06138	1.0483	1.07463	4.8e-21	Yes (asthma)	29273806
126	rs1991401	17q23.3	62502435	CEP95/DDX5	A/G	0.688429	1.03798	1.02478	1.05135	1.1e-08	No
127	rs76848919	17q25.3	76352554	SOCS3	C/G	0.199471	1.04483	1.02953	1.06035	5.6e-09	No
128	rs12956924	18q21.1	46451146	SMAD7	A/G	0.315512	1.03653	1.02337	1.04985	3.7e-08	No
129	rs11379197	18q21.2	51799756	POLI	GT/G	0.247461	1.04607	1.03167	1.06067	1.9e-10	Yes (asthma + allergic disease)	29083406
130	rs3826620	18q21.33	60021504	TNFRSF11A	G/T	0.711184	1.04116	1.02768	1.05482	1.3e-09	Yes (asthma + allergic disease)	29083406
131	rs12964116	18q21.33	61442619	SERPINB7	G/A	0.036428	1.09973	1.06584	1.1347	2.6e-09	Yes (childhood asthma)	30929738
132	rs117552144	19p13.3	3136091	GNA15	T/C	0.063933	1.08977	1.06238	1.11788	3.6e-11	*No
133	rs10420217	19p13.3	4355871	MPND	C/T	0.283281	1.03846	1.02486	1.05224	2e-08	No
134	rs755023315	19p13.3	6579029	CD70	G/GC	0.292035	1.04129	1.0275	1.05526	2.7e-09	No
135	rs73012738	19p13.2	9137195	MUC16	G/T	0.32468	1.04399	1.03075	1.0574	3.8e-11	Yes (childhood asthma)	30929738
136	rs60139334	19p13.11	17217864	MYO9B	A/AC	0.428561	1.0338	1.02158	1.04616	4.2e-08	No
137	rs117710327	19q13.11	33726578	SLC7A10	C/A	0.932776	1.14773	1.1205	1.17561	2.3e-29	Yes (asthma + allergic disease)	29083406
138	rs143432496	19q13.32	45252714	BCL3	A/ATAT	0.272786	1.04663	1.03275	1.06071	2.3e-11	No
139	rs8103278	19q13.32	46370381	FOXA3	G/A	0.648075	1.03655	1.02383	1.04943	1.2e-08	*No
140	rs6126249	20q13.2	50142623	NFATC2	G/A	0.938916	1.07728	1.05102	1.10419	3.4e-09	Yes (asthma + allergic disease)	29083406
141	rs1555926	20q13.2	52184944	ZNF217	C/T	0.199959	1.0531	1.03762	1.06881	7.4e-12	Yes (asthma + allergic disease)	29083406
142	rs6011033	20q13.33	62322699	RTEL1	G/A	0.765899	1.05232	1.03768	1.06717	9.7e-13	Yes (asthma + allergic disease)	29083406
143	rs11088309	21q22.12	36464631	RUNX1	G/C	0.137036	1.07335	1.05515	1.09187	5e-16	Yes (asthma + allergic disease)	29083406
144	rs760517	22q12.3	37258986	NCF4	T/C	0.375008	1.03905	1.02544	1.05284	1.2e-08	Yes (asthma)	20860503
145	rs202636	22q13.2	41852479	PHF5A	T/C	0.204026	1.05458	1.03925	1.07014	1.1e-12	Yes (asthma + allergic disease)	29083406
