# Supplementary material for: Genome-wide analysis highlights contribution of immune system pathways to the genetic architecture of asthma
Source: Nat Commun. 2020 Apr 15;11:1776. doi: 10.1038/s41467-020-15649-3 (PMC7160128; doi:10.1038/s41467-020-15649-3)
Supplement: Supplementary file 5 — Supplementary Data 3 [file 41467_2020_15649_MOESM5_ESM.xlsx]

## Sheet: SD3
Supplementary Data 3. Results for 167 loci significantly associated with asthma in GWAS meta-analysis of the UK Biobank and TAGC.
EA, effect (asthma risk) allele; NEA, non-effect allele; EAF, effect allele frequency (only available from the UK Biobank).
Asthma + allergic disease indicates the combined phenotype of asthma, eczema, and hay fever.
P-values for UK Biobank were calculated by linear mixed models and P-values for TAGC were calculated by SSimp software (PMID 29782485).
*Identified by Olafsdottir et al. (PMID: 31959851) while this manuscript was under consideration.
							UK Biobank			TAGC			Meta-analysis
Locus	SNP	CHR	BP (hg19)	Nearest Gene(s)	EA/NEA	EAF	Z	P		Z	P		Z	P	Previously Identified? (Trait)	PMID
1	rs734999	1p36.32	2513216	LOC100996583	C/T	0.508182	6.60551	4e-11		0.782856	0.433712		6.063	1.338e-09	Yes (asthma + allergic disease)	29083406
2	rs301819	1p36.23	8501786	RERE	G/A	0.585892	7.41773	1.2e-13		3.1509	0.0016277		7.98	1.466e-15	Yes (asthma + allergic disease)	29083406
3	rs6687430	1p36.22	10633245	PEX14	A/G	0.541675	6.51667	7.2e-11		3.05612	0.0022422		7.159	8.106e-13	Yes (asthma)	27182965
4	rs2230624	1p36.22	12175658	TNFRSF8	G/A	0.985836	6.92815	4.3e-12		0.0642187	0.948796		5.969	2.386e-09	*No
5	rs1293202	1p36.11	25263997	RUNX3	G/A	0.870717	6.74146	1.6e-11		2.34108	0.0192281		6.981	2.928e-12	Yes (asthma + allergic disease)
6	rs11577318	1p36.11	26601570	CEP85	G/A	0.183207	4.0652	4.8e-05		4.02121	5.79e-05		5.556	2.757e-08	No
7	rs2228552	1p35.2	32165495	COL16A1	T/G	0.630981	5.5179	3.4e-08		1.68676	0.0916487		5.599	2.153e-08	*No
8	rs61816761	1q21.3	152285861	FLG	A/G	0.021526	13.0949	3.5e-39		2.11232	0.0346594		12.311	7.941e-35	Yes (asthma)	30552067
9	rs4129267	1q21.3	154426264	IL6R	T/C	0.399112	6.75483	1.4e-11		5.36422	8.13e-08		8.556	1.169e-17	Yes (asthma)	21907864
10	rs3027001	1q23.2	159169463	CADM3	C/T	0.766369	5.43546	5.5e-08		2.30875	0.0209576		5.847	5.009e-09	Yes (asthma in multiple ancestries)	21804549
11	rs2070901	1q23.3	161185058	FCER1G	T/G	0.275583	6.95301	3.6e-12		4.11796	3.82248e-05		8.08	6.479e-16	Yes (asthma)	27182965
12	rs1214598	1q24.2	167426424	CD247	G/A	0.624259	9.46475	2.9e-21		3.085	0.00203552		9.702	2.954e-22	Yes (asthma)	27182965
13	rs10912564	1q25.1	173170618	TNFSF4	T/C	0.314806	7.68489	1.5e-14		3.23118	0.0012328		8.253	1.543e-16	Yes (asthma)	27182965
14	rs17669032	1q31.3	198653174	PTPRC	A/G	0.89561	7.15063	8.6e-13		1.69373	0.0903165		7.001	2.539e-12	Yes (childhood asthma)	20032318
15	rs7555556	1q32.1	203090976	ADORA1	C/T	0.67322	6.64587	3e-11		4.59779	4.27e-06		8.065	7.294e-16	Yes (asthma)	27182965
16	rs4127124	1q32.1	206624362	SRGAP2	A/C	0.487198	5.86056	4.6e-09		1.63742	0.101542		5.866	4.451e-09	No
17	rs906364	1q32.3	212858748	BATF3	C/T	0.179064	5.2623	1.4e-07		2.02311	0.0430617		5.555	2.78e-08	Yes (childhood asthma)	30929738
18	rs697852	1q42.12	226914734	ITPKB	A/G	0.821214	6.0478	1.5e-09		2.37681	0.0174631		6.405	1.507e-10	Yes (asthma + allergic disease)	29083406
19	rs10178845	2p25.1	8443803	LINC00299	G/A	0.711887	10.2165	1.7e-24		4.76167	1.92e-06		11.208	3.733e-29	Yes (asthma)	27182965
20	rs72787718	2p23.1	30474351	LBH	A/G	0.229402	5.53263	3.2e-08		2.0103	0.0443994		5.775	7.69e-09	No
21	rs68110799	2p16.1	60945555	PAPOLG	A/G	0.264376	5.34801	8.9e-08		2.43838	0.0147532		5.84	5.234e-09	No
22	rs35548551	2p13.2	72039714	DYSF	T/G	0.124457	5.05028	4.4e-07		3.8597	0.000113526		6.318	2.657e-10	No
23	rs3771180	2q12.1	102953617	IL1RL1	G/T	0.858258	20.3897	2.1e-92		10.5121	7.6e-26		22.89	5.83e-116	Yes (asthma)	29273806
24	rs13405741	2q13	111913056	BCL2L11	C/T	0.099274	5.16763	2.4e-07		2.22576	0.0260302		5.574	2.496e-08	Yes (asthma + allergic disease)	29083406
25	rs6741949	2q24.2	162910223	DPP4	G/C	0.564873	5.72476	1e-08		2.20725	0.0272965		6.049	1.462e-09	No
26	rs2595389	2q32.1	187534183	ITGAV	T/G	0.5364	4.41395	1e-05		3.32421	0.0008867		5.499	3.828e-08	No
27	rs2164068	2q33.1	198943852	PLCL1	T/A	0.510694	5.43804	5.4e-08		3.13766	0.00170302		6.277	3.454e-10	Yes (asthma + allergic disease)	29083406
28	rs13383994	2q36.1	224667692	AP1S3	A/G	0.408233	4.55107	5.3e-06		4.81801	1.45e-06		6.385	1.719e-10	Yes (childhood asthma)	30929738
29	rs7423358	2q36.3	228704721	CCL20	C/T	0.752847	7.02285	2.2e-12		3.34497	0.0008229		7.741	9.881e-15	Yes (asthma + allergic disease)	29083406
30	rs34290285	2q37.3	242698640	D2HGDH	G/A	0.740344	17.7499	1.7e-70		0.94359	0.345379		15.698	1.57e-55	Yes (asthma)	27182965
31	rs2014490	3p24.3	16972211	PLCL2	G/A	0.65256	6.1233	9.2e-10		1.7625	0.0779851		6.155	7.498e-10	No
32	rs2036226	3p24.3	23597986	UBE2E2	T/C	0.594813	5.37764	7.5e-08		3.49747	0.0004697		6.412	1.437e-10	No
33	rs35570272	3p22.3	33047662	GLB1	T/G	0.3959	9.53572	1.5e-21		2.97383	0.00294113		9.704	2.911e-22	Yes (asthma + allergic disease)	29083406
34	rs73072483	3p21.2	50771624	DOCK3	G/A	0.871712	5.26042	1.4e-07		2.31601	0.0205578		5.706	1.159e-08	No
35	rs9813229	3p14.3	56741585	ARHGEF3	A/G	0.615492	5.27128	1.4e-07		2.79989	0.00511196		5.955	2.599e-09	No
36	rs7372960	3p13	71254751	FOXP1	T/C	0.750675	5.26783	1.4e-07		1.94003	0.0523756		5.512	3.549e-08	No
37	rs55749605	3q12.3	101232093	SENP7	A/C	0.624115	4.15888	3.2e-05		3.7664	0.000165622		5.505	3.69e-08	Yes (asthma + allergic disease)	29083406
38	rs7622814	3q13.2	112650431	CD200R1	T/G	0.460336	5.73399	9.8e-09		2.59356	0.0094988		6.251	4.089e-10	No
39	rs9877891	3q13.33	119260866	CD80	C/T	0.179301	5.55994	2.7e-08		1.46126	0.143944		5.518	3.436e-08	No
40	rs2811518	3q21.3	128013645	EEFSEC	A/G	0.878324	5.71273	1.1e-08		1.87974	0.0601429		5.866	4.468e-09	Yes (childhood asthma)	30929738
41	rs13077048	3q23	141106954	ZBTB38	T/A	0.426903	6.32862	2.5e-10		3.23439	0.00121902		7.089	1.352e-12	Yes (asthma + allergic disease)	29083406
42	rs17485347	3q26.2	169127519	MECOM	C/A	0.747558	4.72867	2.3e-06		3.71488	0.0002033		5.964	2.464e-09	No
43	rs7626218	3q26.32	176852038	TBL1XR1	A/T	0.60342	7.84065	4.5e-15		2.21813	0.0265462		7.862	3.787e-15	Yes (childhood asthma)	30929738
44	rs13099273	3q28	188133518	LPP	A/T	0.486492	9.72101	2.5e-22		4.32663	1.51406e-05		10.559	4.631e-26	Yes (asthma)	27182965
45	rs7636495	3q29	196367936	NRROS	G/A	0.821811	7.08045	1.4e-12		4.15102	3.31e-05		8.21	2.21e-16	Yes (asthma + allergic disease)	29083406
46	rs5743618	4p14	38798648	TLR1	C/A	0.732705	13.7292	6.8e-43		3.55902	0.000372237		13.599	4.041e-42	Yes (asthma)	27182965
47	rs4145717	4q27	123316076	ADAD1	T/G	0.323553	10.1345	3.9e-24		4.70329	2.56e-06		11.108	1.141e-28	Yes (asthma)	30552067
48	rs6842889	4q31.21	145479880	LOC105377462	T/C	0.610355	4.66952	3e-06		3.60873	0.0003077		5.863	4.556e-09	No
49	rs16903574	5p15.2	14610309	OTULINL	G/C	0.072707	8.12419	4.5e-16		1.89126	0.0585899		7.937	2.075e-15	Yes (asthma + allergic disease)	29083406
50	rs12697352	5p13.2	35837234	LOC105374724	G/A	0.663934	8.74487	2.2e-18		3.66754	0.0002449		9.386	6.259e-21	Yes (asthma + allergic disease)	29083406
51	rs1837253	5q22.1	110401872	TSLP	C/T	0.733949	15.9526	2.7e-57		10.419	2.03e-25		19.041	7.771e-81	Yes (asthma)	29273806
52	rs3813308	5q23.1	118690781	TNFAIP8	G/C	0.433763	6.60814	3.9e-11		2.48282	0.0130348		6.942	3.861e-12	Yes (asthma + allergic disease)	29083406
53	rs11950815	5q31.1	130955487	RAPGEF6	G/A	0.631263	6.82755	8.6e-12		3.49311	0.000477423		7.652	1.983e-14	No
54	rs848	5q31.1	131996500	IL13	A/C	0.193015	13.1807	1.1e-39		7.75264	9e-15		15.293	8.535e-53	Yes (asthma)	29273806
55	rs10875596	5q31.3	141495715	NDFIP1	C/T	0.619226	8.07709	6.6e-16		7.01742	2.26e-12		10.539	5.71e-26	Yes (asthma)	29273806
56	rs11746314	5q33.3	156752957	CYFIP2	G/A	0.056262	6.59522	4.2e-11		2.66285	0.0077483		7.026	2.132e-12	*No
57	rs61665417	5q34	159918335	SLU7/ATP10B	C/T	0.70589	6.70079	2.1e-11		2.6888	0.00717103		7.126	1.03e-12	Yes (asthma + allergic disease)	29083406
58	rs56297224	5q35.3	176815880	SLC34A1	A/G	0.258276	5.57704	2.4e-08		1.36505	0.172236		5.486	4.121e-08	Yes (asthma + allergic disease)	29083406
59	rs12196306	6p25.3	249788	MYLK4	G/C	0.811134	4.87369	1.1e-06		2.8662	0.00415431		5.653	1.576e-08	Yes (childhood asthma)	30929738
60	rs3777755	6p24.1	12159699	HIVEP1	C/T	0.697182	5.18656	2.1e-07		2.69695	0.0069978		5.838	5.29e-09	No
61	rs13203384	6p22.3	19341301	MBOAT1	A/G	0.210237	4.77227	1.8e-06		2.75932	0.00579219		5.514	3.512e-08	No
62	rs952579	6p22.3	21884440	CASC15	A/G	0.14091	5.96924	2.4e-09		1.3097	0.190297		5.789	7.066e-09	No
63	rs766406	6p22.2	26319588	HIST1H4H/BTN3A2	T/G	0.645103	5.773	7.8e-09		4.97995	6.36e-07		7.514	5.751e-14	No
64	rs1233578	6p22.1	28712247	TRIM27	G/A	0.179363	6.94966	3.7e-12		4.9961	5.85e-07		8.529	1.473e-17	Yes (asthma)	29273806
65	rs9272346	6p21.32	32604372	HLA-DQA1	A/G	0.605739	24.0292	1.4e-127		11.737	8.24e-32		26.64	2.31e-156	Yes (asthma)	29273806
66	rs411919	6p21.32	33194477	RING1	G/A	0.726036	6.59947	4.1e-11		3.51223	0.000444371		7.466	8.241e-14	Yes (asthma in multiple ancestries)	27611488
67	rs9394288	6p21.31	35222010	LOC101929285	T/C	0.197898	5.97511	2.3e-09		0.869378	0.38464		5.568	2.572e-08	No
68	rs1504215	6q15	91006227	BACH2	G/A	0.659988	12.4567	1.3e-35		7.07824	1.46e-12		14.322	1.592e-46	Yes (asthma)	29273806
69	rs9372120	6q21	106667535	ATG5	G/T	0.201901	4.56085	5.1e-06		4.40456	1.06e-05		6.178	6.476e-10	Yes (asthma + allergic disease)	29083406
70	rs11759732	6q21	109370006	SESN1	A/G	0.850541	5.62517	1.9e-08		2.92757	0.0034162		6.326	2.521e-10	No
71	rs813915	6q22.33	128287313	PTPRK	T/G	0.245005	8.42379	3.6e-17		3.16874	0.001531		8.853	8.509e-19	Yes (asthma + allergic disease)	29083406
72	rs4526212	6q23.3	135804631	AHI1	A/C	0.365026	6.53175	6.5e-11		3.38158	0.0007207		7.34	2.132e-13	No
73	rs17264332	6q23.3	138005515	TNFAIP3	A/G	0.785602	6.53316	6.4e-11		1.5481	0.121598		6.397	1.582e-10	Yes (asthma + allergic disease)	29083406
74	rs13190880	6q24.2	143222770	HIVEP2	T/G	0.092242	5.35692	8.5e-08		2.80316	0.0050605		6.035	1.592e-09	No
75	rs431362	6q25.1	149787378	ZC3H12D	A/G	0.358931	5.66531	1.5e-08		2.98706	0.0028167		6.391	1.646e-10	No
76	rs4599658	6q25.2	155074505	SCAF8	G/T	0.473292	5.63394	1.8e-08		2.33187	0.0197073		6.027	1.674e-09	No
77	rs73033536	7p22.2	3149883	LOC105375130	T/C	0.911175	6.49839	8.1e-11		3.15869	0.00158481		7.197	6.153e-13	No
78	rs10244416	7p21.1	20575751	ABCB5	C/T	0.486874	9.35435	8.4e-21		4.01124	6.04e-05		10.084	6.523e-24	Yes (asthma + allergic disease)	29083406
79	rs1800797	7p15.3	22766221	IL6/LOC541472	G/A	0.599008	6.78637	1.1e-11		3.40502	0.0006616		7.576	3.564e-14	Yes (childhood asthma)	30929738
80	rs917117	7p15.1	28176305	JAZF1	A/G	0.213387	9.74736	1.9e-22		3.03109	0.0024367		9.915	3.588e-23	Yes (asthma + allergic disease)	29083406
81	rs9886239	7p12.2	50336551	IKZF1	A/C	0.665701	4.52968	5.9e-06		4.38686	1.15e-05		6.143	8.1e-10	Yes (asthma + allergic disease)	29083406
82	rs2190097	7q11.23	77038945	GSAP	C/T	0.235359	5.52749	3.2e-08		1.82975	0.0672869		5.682	1.331e-08	Yes (asthma + allergic disease)	29083406
83	rs7014953	8p23.1	8168413	SGK223	A/C	0.599207	5.1698	2.3e-07		2.58021	0.0098741		5.763	8.259e-09	No
84	rs4739738	8q21.13	81291645	ZBTB10	G/A	0.364996	11.8469	2.2e-32		6.00553	1.90708e-09		13.248	4.604e-40	Yes (asthma)	29273806
85	rs13277355	8q24.21	128777719	MYC	A/G	0.274118	7.70116	1.3e-14		2.49305	0.0126652		7.888	3.062e-15	Yes (asthma + allergic disease)	29083406
86	rs34173062	8q24.3	145158607	MAF1/SHARPIN	A/G	0.070026	7.09756	1.3e-12		0.214731	0.829977		6.19	6.015e-10	*No
87	rs992969	9p24.1	6209697	IL33	A/G	0.25298	18.7515	1.9e-78		11.4216	3.26e-30		21.955	7.69e-107	Yes (asthma)	29273806
88	rs274945	9p21.3	23585741	LOC101929563	A/C	0.511874	5.69359	1.2e-08		3.72762	0.0001933		6.806	1.006e-11	Yes (childhood asthma)	30929738
89	rs1537504	9q22.33	101829542	COL15A1	A/G	0.231362	5.25382	1.5e-07		4.39652	1.1e-05		6.767	1.313e-11	*No
90	rs4978607	9q32	117508437	TNFSF15	C/T	0.88036	5.58832	2.3e-08		1.32034	0.186723		5.469	4.529e-08	No
91	rs1930781	9q33.2	123687834	TRAF1	G/A	0.347171	5.76966	7.9e-09		4.22684	2.37e-05		7.124	1.051e-12	Yes (asthma + allergic disease)	29083406
92	rs10986311	9q33.3	127071493	NEK6	C/T	0.36923	5.56197	2.7e-08		4.39261	1.12e-05		7.028	2.088e-12	No
93	rs11539209	9q34.11	131483551	ZDHHC12	T/A	0.920527	6.47228	9.7e-11		0.645254	0.518763		5.878	4.145e-09	Yes (asthma + allergic disease)	29083406
94	rs782134971	9q34.2	136139907	ABO	G/GAAACTGCC	0.248768	4.32609	1.5e-05		3.55908	0.000372161		5.544	2.959e-08	No
95	rs4749894	10p15.1	6058323	IL2RA	A/G	0.759076	8.03852	9.1e-16		2.95218	0.00315535		8.41	4.099e-17	Yes (asthma + allergic disease)	29083406
96	rs2197415	10p14	9062856	GATA3	G/T	0.582284	16.3319	5.9e-60		5.71454	1.1e-08		16.94	2.267e-64	Yes (asthma)	27182965
97	rs9284092	10p11.23	30801718	MAP3K8	G/T	0.733465	4.45319	8.5e-06		3.5892	0.0003317		5.665	1.469e-08	No
98	rs12769745	10q11.21	43749700	RASGEF1A	A/G	0.279663	4.8158	1.5e-06		2.82124	0.0047838		5.577	2.446e-08	No
99	rs2893907	10q21.2	64382359	ZNF365	C/A	0.547608	5.54578	2.9e-08		1.71317	0.086682		5.637	1.733e-08	Yes (asthma + allergic disease)	29083406
100	rs1134777	10q22.2	75538651	FUT11	C/G	0.733883	5.17228	2.3e-07		2.40203	0.0163042		5.671	1.418e-08	No
101	rs113092121	10q23.33	94384514	KIF11	TTCTC/T	0.567148	6.8817	5.9e-12		2.34179	0.0191917		7.104	1.208e-12	Yes (childhood asthma)	30929738
102	rs11191385	10q24.32	104513049	WBP1L	G/T	0.687189	4.16195	3.2e-05		3.69718	0.000218009		5.469	4.516e-08	Yes (asthma + allergic disease)	29083406
103	rs12788104	11p15.5	1123739	MUC2	G/A	0.676335	7.88331	3.2e-15		3.9458	7.95346e-05		8.789	1.511e-18	Yes (asthma)	30552067
104	rs11042902	11p15.4	10655623	MRVI1	T/C	0.299938	5.89309	3.8e-09		2.54979	0.0107789		6.364	1.967e-10	Yes (childhood asthma)	30929738
105	rs7130870	11p13	36344202	PRR5L	C/T	0.671015	5.74912	9e-09		1.22633	0.220075		5.558	2.725e-08	Yes (childhood asthma)	30929738
106	rs714417	11p11.2	45247176	PRDM11	C/T	0.692992	5.37915	7.5e-08		4.27869	1.88e-05		6.815	9.453e-12	No
107	rs174551	11q12.2	61573684	FADS1	T/C	0.664238	7.43684	1e-13		4.37938	1.19019e-05		8.634	5.945e-18	Yes (asthma)	31036433
108	rs479844	11q13.1	65551957	OVOL1	G/A	0.54558	8.83531	1e-18		4.17499	2.98e-05		9.723	2.406e-22	Yes (asthma + allergic disease)	29083406
109	rs7936323	11q13.5	76293758	C11orf30/LRRC32	A/G	0.472974	18.1929	5.9e-74		7.85293	4.06415e-15		19.638	7.391e-86	Yes (asthma)	29273806
110	rs1784776	11q23.1	111472392	SIK2	T/C	0.702482	6.41003	1.5e-10		1.08525	0.277812		6.048	1.463e-09	Yes (asthma + allergic disease)	29083406
111	rs12365699	11q23.3	118743286	CXCR5	G/A	0.836856	8.51094	1.7e-17		2.82769	0.0046885		8.752	2.091e-18	Yes (asthma + allergic disease)	29083406
112	rs55836957	11q24.3	128168631	ETS1	C/A	0.781543	6.78856	1.1e-11		2.3818	0.0172283		7.049	1.807e-12	Yes (asthma + allergic disease)	29083406
113	rs56389811	12q13.11	48205358	HDAC7	C/T	0.768529	5.82372	5.8e-09		2.98691	0.0028181		6.529	6.622e-11	Yes (asthma + allergic disease)	29083406
114	rs3759129	12q13.12	50354437	AQP5	C/A	0.193548	4.66793	3e-06		2.83825	0.0045361		5.465	4.616e-08	Yes (asthma + allergic disease)	29083406
115	rs1689510	12q13.2	56396768	SUOX	C/G	0.32947	10.8178	2.8e-27		4.62755	3.70014e-06		11.656	2.131e-31	Yes (asthma_Japanese)	21804548
116	rs167769	12q13.3	57503775	STAT6	T/C	0.389939	11.5367	8.6e-31		6.23184	4.61e-10		13.098	3.363e-39	Yes (asthma)	29273806
117	rs1051334	12q21.1	71523134	TSPAN8	A/C	0.600357	5.91118	3.4e-09		3.84735	0.0001194		7.048	1.81e-12	Yes (asthma)	31036433
118	rs12303699	12q22	94582336	PLXNC1	A/G	0.37533	6.00332	1.9e-09		3.29995	0.000967008		6.848	7.502e-12	*No
119	rs653178	12q24.12	112007756	ATXN2	T/C	0.533836	5.34457	9.1e-08		3.65112	0.0002611		6.461	1.039e-10	Yes (asthma + allergic disease)	29083406
120	rs625228	12q24.31	121278266	SPPL3	A/G	0.431902	6.47484	9.5e-11		4.67427	2.95e-06		7.958	1.754e-15	Yes (asthma + allergic disease)	29083406
121	rs7132277	12q24.31	123593382	PITPNM2	C/T	0.813431	4.87479	1.1e-06		4.83373	1.34e-06		6.667	2.608e-11	Yes (asthma + allergic disease)	29083406
122	rs981625	13q22.1	74039935	KLF12	G/C	0.061819	6.1547	7.5e-10		1.41783	0.156241		6.005	1.909e-09	Yes (asthma + allergic disease)	29083406
123	rs7987173	13q32.3	100073342	UBAC2/TM9SF2	C/A	0.541389	8.15346	3.5e-16		4.11923	3.80146e-05		9.111	8.147e-20	Yes (childhood asthma)	30929738
124	rs34332679	14q13.2	35881966	NFKBIA	GA/G	0.644796	6.46908	9.9e-11		1.94357	0.0519474		6.545	5.957e-11	Yes (asthma + allergic disease)	29083406
125	rs3751289	14q23.1	61983943	PRKCH	G/A	0.219275	5.3301	9.8e-08		2.12536	0.033557		5.663	1.485e-08	No
126	rs911263	14q24.1	68753593	RAD51B	C/T	0.292018	8.03698	9.2e-16		4.40456	1.06e-05		9.157	5.312e-20	Yes (asthma)	27182965
127	rs10131197	14q32.12	93015394	RIN3	G/A	0.330046	6.31972	2.6e-10		2.26423	0.0235598		6.584	4.59e-11	No
128	rs59457020	14q32.31	103190843	RCOR1	G/A	0.121505	5.86606	4.5e-09		1.434	0.151572		5.765	8.177e-09	Yes (asthma + allergic disease)	29083406
129	rs1942	15q15.1	41774423	RTF1	G/A	0.538354	6.61387	3.7e-11		2.75169	0.0059288		7.087	1.366e-12	Yes (asthma + allergic disease)	29083406
130	rs11071559	15q22.2	61069988	RORA	C/T	0.859587	10.8315	2.4e-27		6.66649	2.62e-11		12.719	4.62e-37	Yes (asthma)	29273806
131	rs17293632	15q22.33	67442596	SMAD3	T/C	0.228507	15.9066	5.7e-57		7.9477	1.9e-15		17.727	2.577e-70	Yes (asthma)	29273806
132	rs11259930	15q25.2	84577350	ADAMTSL3	A/G	0.469032	5.75843	8.5e-09		4.16599	3.1e-05		7.082	1.424e-12	No
133	rs8029440	15q26.1	91409514	FURIN	G/A	0.648952	4.91624	8.8e-07		2.54183	0.0110275		5.523	3.324e-08	Yes (asthma + allergic disease)	29083406
134	rs11645975	16p13.3	3749397	TRAP1	G/C	0.739163	4.13712	3.5e-05		3.75563	0.000172906		5.482	4.207e-08	No
135	rs12935657	16p13.13	11219041	CLEC16A	G/A	0.756012	13.4342	3.8e-41		7.04994	1.79e-12		15.146	8.035e-52	Yes (asthma)	29273806
136	rs3024655	16p12.1	27369502	IL4R	G/A	0.928362	9.53862	1.4e-21		4.16052	3.17517e-05		10.321	5.641e-25	Yes (childhood asthma)	30929738
137	rs2066844	16q12.1	50745926	NOD2	T/C	0.044763	5.92122	3.2e-09		1.34065	0.180034		5.765	8.17e-09	Yes (childhood asthma)	30929738
138	rs223819	16q13	57394862	CCL22	T/C	0.914882	4.72934	2.3e-06		2.90033	0.0037277		5.544	2.956e-08	No
139	rs72842819	17p13.1	7328821	C17orf74/SPEM2	C/A	0.116395	5.92189	3.2e-09		1.86814	0.0617419		6.037	1.572e-09	No
140	rs750065349	17p12	12193443	MAP2K4	GC/G	0.463451	6.1329	8.6e-10		0.875517	0.381293		5.707	1.148e-08	No
141	rs2305479	17q12	38062217	GSDMB	C/T	0.503575	17.591	2.9e-69		14.3523	1.03e-46		22.472	7.86e-112	Yes (asthma)	29273806
142	rs2006141	17q21.2	40679718	ATP6V0A1/NAGLU	T/C	0.724266	5.36367	8.2e-08		4.58199	4.60568e-06		6.957	3.473e-12	Yes (asthma + allergic disease)	29083406
143	rs7224548	17q21.31	43337136	SPATA32	G/T	0.300448	7.43402	1.1e-13		2.70729	0.0067834		7.761	8.428e-15	Yes (asthma + allergic disease)	29083406
144	rs72833417	17q21.32	45873049	OSBPL7	T/A	0.127176	6.9659	3.3e-12		1.58229	0.113584		6.784	1.173e-11	Yes (childhood asthma)	31036433
145	rs17637472	17q21.33	47461433	ZNF652/PHB	A/G	0.385684	9.11747	7.7e-20		6.09711	1.08e-09		10.956	6.249e-28	Yes (asthma)	29273806
146	rs111365807	17q25.1	73825463	UNC13D	C/G	0.117908	5.29677	1.2e-07		1.89862	0.057614		5.515	3.492e-08	No
147	rs12453988	18q21.2	48581918	SMAD4	T/C	0.369594	5.23398	1.7e-07		2.91238	0.0035869		5.982	2.198e-09	Yes (childhood asthma)	30929738
148	rs3730775	18q21.2	51813966	POLI	T/A	0.596645	6.28273	3.3e-10		2.34876	0.018836		6.596	4.236e-11	Yes (asthma + allergic disease)	29083406
149	rs3826620	18q21.33	60021504	TNFRSF11A	G/T	0.711184	6.06684	1.3e-09		1.71868	0.0856728		6.085	1.163e-09	Yes (asthma + allergic disease)	29083406
150	rs12964116	18q21.33	61442619	SERPINB7	G/A	0.036428	5.95234	2.6e-09		1.07151	0.283942		5.655	1.555e-08	Yes (childhood asthma)	30929738
151	rs10853952	19p13.3	1163934	SBNO2/LOC102723798	T/C	0.309283	4.82333	1.4e-06		3.3976	0.0006798		5.886	3.958e-09	Yes (childhood asthma)	30929738
152	rs755023315	19p13.3	6579029	CD70	G/GC	0.292035	5.94984	2.7e-09		1.09592	0.273113		5.663	1.49e-08	No
153	rs10416530	19p13.2	9129660	MUC16	C/T	0.345734	6.54395	6e-11		1.59358	0.111029		6.429	1.285e-10	Yes (childhood asthma)	30929738
154	rs34006614	19p13.11	16442782	KLF2	T/C	0.326754	5.30153	1.1e-07		2.27803	0.0227246		5.724	1.041e-08	No
155	rs118013485	19q13.11	33726577	SLC7A10	G/A	0.932858	11.2182	3.3e-29		2.54054	0.0110683		10.923	8.932e-28	Yes (asthma + allergic disease)	29083406
156	rs143432496	19q13.32	45252714	BCL3	A/ATAT	0.272786	6.68732	2.3e-11		1.64785	0.0993838		6.578	4.754e-11	No
157	rs8103278	19q13.32	46370381	FOXA3	G/A	0.648075	5.69771	1.2e-08		4.05008	5.12e-05		6.972	3.129e-12	*No
158	rs11670020	19q13.41	52314161	FPR3/LOC105369197	G/A	0.144062	4.78446	1.7e-06		2.77212	0.00556932		5.53	3.198e-08	No
159	rs8125525	20q13.12	45681788	EYA2	C/T	0.739712	5.22901	1.7e-07		2.27908	0.0226626		5.656	1.549e-08	No
160	rs2766667	20q13.2	52172404	LOC101927770	T/C	0.256611	6.71159	1.9e-11		3.11784	0.0018218		7.36	1.838e-13	Yes (asthma + allergic disease)	29083406
161	rs6011033	20q13.33	62322699	RTEL1	G/A	0.765899	7.13423	9.7e-13		0.744262	0.456718		6.498	8.162e-11	Yes (asthma + allergic disease)	29083406
162	rs1736147	21q21.1	16813053	LOC101927745	G/A	0.571204	5.3105	1.1e-07		2.73992	0.0061454		5.962	2.491e-09	No
163	rs2242900	21q22.12	36453837	RUNX1	G/A	0.1375	8.01521	1.1e-15		3.6529	0.0002593		8.751	2.11e-18	Yes (asthma + allergic disease)	29083406
164	rs34846236	21q22.2	41049344	PCP4	G/GC	0.480668	4.55419	5.3e-06		3.06279	0.00219287		5.48	4.256e-08	No
165	rs12626388	21q22.3	43856593	UBASH3A	T/C	0.147382	4.71402	2.4e-06		3.28267	0.0010283		5.734	9.829e-09	Yes (asthma + allergic disease)	29083406
166	rs228953	22q12.3	37531436	IL2RB	G/A	0.565349	4.46343	8.1e-06		4.1974	2.7e-05		5.988	2.13e-09	Yes (asthma)	20860503
167	rs201267172	22q13.2	41918653	ACO2	G/GT	0.193478	7.0979	1.3e-12		1.65487	0.0979507		6.932	4.14e-12	Yes (asthma + allergic disease)	29083406
