# Supplementary material for: Genome-wide analysis highlights contribution of immune system pathways to the genetic architecture of asthma
Source: Nat Commun. 2020 Apr 15;11:1776. doi: 10.1038/s41467-020-15649-3 (PMC7160128; doi:10.1038/s41467-020-15649-3)
Supplement: Supplementary file 6 — Supplementary Data 4 [file 41467_2020_15649_MOESM6_ESM.xlsx]

## Sheet: SD4
Supplementary Data 4. Comparison of association results for 146 known asthma loci from previous studies and our GWAS meta-analysis with the UK Biobank and TAGC.
EA, effect (asthma risk) allele; NEA, non-effect allele; EAF, effect allele frequency (only available from the UK Biobank).
P-values are shown from the meta-analysis of GWAS results from the UK Biobank and TAGC and compared to P-values reported in previous studies.
Significance threshold for replicating previously known loci in the meta-analysis was based on Bonferroni correction for testing 146 lead SNPs (P=0.05/146=3.4E-04).
	Meta-analysis of the UK Biobank and TAGC									Results of Previous Studies
Locus	Lead SNP	CHR	BP (hg19)	Nearest Gene(s)	EA	NEA	EAF	P	Reported SNP	CHR	BP (hg19)	Nearest Gene(s)	EA	NEA	P	Distance from our lead SNP	r2 with our lead SNP	Trait	PMID
1	rs734999	1p36.32	2513216	LOC100996583	C	T	0.508182	1.338e-09	rs10910095	1	2510755	TNFRSF14/FAM213B	G	A	2.7e-08	-2461	0.2014	asthma + allergic disease	29083406
2	rs301819	1p36.23	8501786	RERE	G	A	0.585892	1.466e-15	rs301806	1	8482078	RERE	T	C	1.8e-20	-19708	0.9646	asthma + allergic disease	29083406
3	rs6687430	1p36.22	10633245	PEX14	A	G	0.541675	8.106e-13	rs662064	1	10557251	PEX14	C	T	3.2e-08	-75994	0.4182	asthma	27182965
4	rs1293202	1p36.11	25263997	RUNX3	G	A	0.870717	2.928e-12	rs760805	1	25251923	RUNX3	T	A	6.4e-13	-12074	0.1733	asthma + allergic disease	29083406
5	rs648973	1p34.3	36518627	AGO3	A	C	0.979231	0.0001621	rs76167968	1	35681738	SFPQ/ZMYM4	T	C	1.3e-08	-836889	0.024	asthma + allergic disease	29083406
6	rs7542867	1p22.1	93076518	EVI5	A	G	0.639004	2.593e-07	rs12743520	1	93037112	EVI5	A	C	3.83e-08	-39406	0.6068	asthma + allergic disease	29785011
7	rs71580314	1q21.3	150507691	ADAMTS4	A	AGGG	0.513411	2.728e-07	rs7512552	1	150265704	C1orf54/MRPS21	C	T	1.4e-09	-241987	0.8908	asthma + allergic disease	29083406
8	rs61816761	1q21.3	152285861	FLG	A	G	0.021526	7.941e-35	rs61816761	1	152285861	FLG	A	G	1.18e-08	0	1	asthma	30552067
9	rs4129267	1q21.3	154426264	IL6R	T	C	0.399112	1.169e-17	rs4129267	1	154426264	IL6R	T	C	2.4e-08	0	1	asthma	21907864
10	rs3027001	1q23.2	159169463	CADM3	C	T	0.766369	5.009e-09	rs1101999	1	158932554	PYHIN1	NA	NA	3.9e-09	-236909	0.0007	asthma (multiple ancestries)	21804549
11	rs2070901	1q23.3	161185058	FCER1G	T	G	0.275583	6.479e-16	rs4233366	1	161159147	PPOX/ADAMTS4	T	C	4.8e-15	-25911	0.9599	asthma	27182965
12	rs1214598	1q24.2	167426424	CD247	G	A	0.624259	2.954e-22	rs1723018	1	167433420	CD247	A	G	1.4e-08	6996	0.8695	asthma	27182965
13	rs10912564	1q25.1	173170618	TNFSF4	T	C	0.314806	1.543e-16	rs6691738	1	173152036	TNFSF18/TNFSF4	G	T	2.9e-08	-18582	0.8476	asthma	27182965
14	rs17669032	1q31.3	198653174	PTPRC	A	G	0.89561	2.539e-12	rs2786098	1	197325907	CRB1	C	A	3.9e-11	-1327267	rs2786098 is not a biallelic variant	asthma (childhood)	20032318
15	rs7555556	1q32.1	203090976	ADORA1	C	T	0.67322	7.294e-16	rs6683383	1	203100504	ADORA1	T	A	1.1e-08	9528	0.9823	asthma	27182965
16	rs906364	1q32.3	212858748	BATF3	C	T	0.179064	2.78e-08	rs12750027	1	213056427	FLVCR1	A	G	2.6e-10	197679	0.2556	asthma (childhood)	30929738
17	rs697852	1q42.12	226914734	ITPKB	A	G	0.821214	1.507e-10	rs697852	1	226914734	ITPKB	A	G	1.6e-09	0	1	asthma + allergic disease	29083406
18	rs10178845	2p25.1	8443803	LINC00299	G	A	0.711887	3.733e-29	rs13412757	2	8458080	LINC00299	G	A	1.3e-08	14277	0.7495	asthma	27182965
19	rs13421997	2p14	64946639	SERTAD2	G	A	0.744821	5.937e-07	rs4671601	2	64836267	LOC339807	C	T	8.8e-09	-110372	0.0973	asthma + allergic disease	29083406
20	rs3771180	2q12.1	102953617	IL1RL1	G	T	0.858258	5.83e-116	rs1420101	2	102957716	IL18R1	T	C	9.1e-20	4099	0.0903	asthma	29273806
21	rs13405741	2q13	111913056	BCL2L11	C	T	0.099274	2.496e-08	rs13403656	2	112269127	BCL2L11/ANAPC1	A	T	2.2e-08	356071	0.002	asthma + allergic disease	29083406
22	rs2723197	2q13	113689747	IL37	G	A	0.560399	5.031e-05	rs1143633	2	113590467	IL1B	C	T	1.7e-10	-99280	0.4778	asthma + allergic disease	29083406
23	rs7425446	2q22.2	143777498	KYNU	A	T	0.193015	9.825e-08	rs74847330	2	143831599	KYNU/ARHGAP15	A	G	1.8e-09	54101	0.0318	asthma + allergic disease	29083406
24	rs2164068	2q33.1	198943852	PLCL1	T	A	0.510694	3.454e-10	rs1064213	2	198950240	PLCL1	G	A	5.4e-12	6388	0.9921	asthma + allergic disease	29083406
25	rs13383994	2q36.1	224667692	AP1S3	A	G	0.408233	1.719e-10	rs6755248	2	224664050	AP1S3	G	C	3.2e-13	-3642	1	asthma (childhood)	30929738
26	rs7423358	2q36.3	228704721	CCL20	C	T	0.752847	9.881e-15	rs13384448	2	228707862	CCL20/DAW1	T	C	2.8e-12	3141	0.9834	asthma + allergic disease	29083406
27	rs9247	2q37.1	234113301	INPP5D	C	T	0.806332	4.618e-06	rs1057258	2	234115629	INPP5D	C	T	1.4e-10	2328	0.8311	asthma + allergic disease	29083406
28	rs34290285	2q37.3	242698640	D2HGDH	G	A	0.740344	1.57e-55	rs34290285	2	242698640	D2HGDH	G	A	1.8e-15	0	1	asthma	27182965
29	rs334782	3p26.2	3148458	IL5RA	C	T	0.404118	5.491e-07	rs9815663	3	3614887	IL5RA	C	T	2.31e-08	466429	0.0005	asthma (childhood)	22560479
30	rs35570272	3p22.3	33047662	GLB1	T	G	0.3959	2.911e-22	rs6776757	3	33069091	GLB1	G	A	3.1e-10	21429	0.217	asthma + allergic disease	29083406
31	rs61192126	3p13	72394852	LINC00870/RYBP	T	C	0.705604	1.186e-07	rs61192126	3	72394852	LINC00870/RYBP	T	C	8.9e-11	0	1	asthma + allergic disease	29083406
32	rs55749605	3q12.3	101232093	SENP7	A	C	0.624115	3.69e-08	rs13088318	3	101242751	FAM172BP/TRMT10C	A	G	8.6e-09	10658	0.8463	asthma + allergic disease	29083406
33	rs10049074	3q13.33	121702325	ILDR1	T	G	0.459282	6.995e-07	rs75557865	3	121652141	SLC15A2	G	A	1.6e-08	-50184	rs10049074 is not a biallelic variant	asthma + allergic disease	29083406
34	rs2811518	3q21.3	128013645	EEFSEC	A	G	0.878324	4.468e-09	rs11412402	3	127912846	EEFSEC	-	T	3.9e-14	-100799	0.1151	asthma (childhood)	30929738
35	rs13077048	3q23	141106954	ZBTB38	T	A	0.426903	1.352e-12	rs10663129	3	141321836	RASA2	ACT	A	1.1e-13	214882	0.3144	asthma + allergic disease	29083406
36	rs7626218	3q26.32	176852038	TBL1XR1	A	T	0.60342	3.787e-15	rs7626218	3	176852038	TBL1XR1	A	T	3.6e-11	0	1	asthma (childhood)	30929738
37	rs13099273	3q28	188133518	LPP	A	T	0.486492	4.631e-26	rs73196739	3	188402471	LPP	C	T	6.5e-09	268953	0.0019	asthma	27182965
38	rs7636495	3q29	196367936	NRROS	G	A	0.821811	2.21e-16	rs80064395	3	196372546	FBXO45/CEP19	C	T	1.6e-12	4610	0.3097	asthma + allergic disease	29083406
39	rs9291151	4p16.2	4775137	LOC101928279	T	C	0.464034	2.403e-07	rs10033073	4	4775401	STX18/MSX1	G	A	1.2e-10	264	0.701	asthma + allergic disease	29083406
40	rs5743618	4p14	38798648	TLR1	C	A	0.732705	4.041e-42	rs5743618	4	38798648	TLR1	C	A	3.9e-11	0	1	asthma	27182965
41	rs73242688	4q12	58236911	IGFBP7	C	T	0.979032	0.001113	rs17218161	4	59213845	SRIP1/LOC105377671	NA	NA	1.54e-08	976934	0	asthma (childhood)	23829686
42	rs227361	4q24	103586977	MANBA	T	C	0.466796	9.717e-08	rs227275	4	103593898	MANBA	C	A	3.7e-11	6921	0.7707	asthma + allergic disease	29083406
43	rs34712979	4q24	106819053	NPNT	A	G	0.245517	1.118e-06	rs34712979	4	106819053	NPNT	A	G	3.9e-09	0	1	Yes (asthma)	31959851
44	rs4145717	4q27	123316076	ADAD1	T	G	0.323553	1.141e-28	rs560026225	4	123055702	KIAA1109	GATT	G	3.06e-09	-260374	rs560026225 is not a biallelic variant	asthma	30552067
45	rs111379736	4q31.21	143763739	INPP4B	A	T	0.301657	0.0002575	rs7686660	4	144003159	LOC729675	T	G	1.87e-12	239420	0.0024	asthma (Japanese)	21804548
46	rs7734081	5p15.32	6126715	MED10	C	T	0.4674	8.634e-05	rs272474	5	6462338	FLJ25076	NA	NA	3.78e-08	335623	0.0001	asthma	23181788
47	rs16903574	5p15.2	14610309	OTULINL	G	C	0.072707	2.075e-15	rs16903574	5	14610309	FAM105A	G	C	1.4e-12	0	1	asthma + allergic disease	29083406
48	rs12697352	5p13.2	35837234	LOC105374724	G	A	0.663934	6.259e-21	rs7717955	5	35862841	IL7R	C	T	9.1e-36	25607	0.8034	asthma + allergic disease	29083406
49	rs7725052	5p13.1	40487270	PTGER4	T	C	0.59036	8.552e-07	rs7714574	5	40492655	DAB2/PTGER4	T	C	5.9e-10	5385	0.9722	asthma + allergic disease	29083406
50	rs1501641	5q12.1	59188105	PDE4D	A	G	0.584023	0.0002464	rs1588265	5	59369794	PDE4D	C	T	2.5e-08	181689	0.0286	asthma (multiple ancestries)	19426955
51	rs10040192	5q13.2	71695880	PTCD2	C	T	0.481842	2.2e-07	rs10036789	5	71695918	PTCD2/ZNF366	G	C	4.51e-08	38	0.9267	asthma (childhood)	31036433
52	rs1837253	5q22.1	110401872	TSLP	C	T	0.733949	7.771e-81	rs10455025	5	110404999	SLC25A46/TSLP	C	A	2e-25	3127	0.12	asthma	29273806
53	rs3813308	5q23.1	118690781	TNFAIP8	G	C	0.433763	3.861e-12	rs250308	5	118684297	TNFAIP8	T	C	4e-09	-6484	0.8643	asthma + allergic disease	29083406
54	rs848	5q31.1	131996500	IL13	A	C	0.193015	8.535e-53	rs20541	5	131995964	IL13	A	G	1.4e-14	-536	0.9647	asthma	29273806
55	rs10875596	5q31.3	141495715	NDFIP1	C	T	0.619226	5.71e-26	rs7705042	5	141492419	NDFIP1	A	C	7.9e-09	-3296	1	asthma	29273806
56	rs61665417	5q34	159918335	SLU7/ATP10B	C	T	0.70589	1.03e-12	rs2910162	5	159909345	MIR3142/MIR146A	G	A	2.5e-09	-8990	0.5718	asthma + allergic disease	29083406
57	rs56297224	5q35.3	176815880	SLC34A1	A	G	0.258276	4.121e-08	rs13153019	5	176782218	LMAN2/RGS14	C	T	1.3e-08	-33662	rs56297224 is not a biallelic variant	asthma + allergic disease	29083406
58	rs12196306	6p25.3	249788	MYLK4	G	C	0.811134	1.576e-08	rs9391997	6	409119	IRF4	G	A	3.8e-12	159331	0.0026	asthma (childhood)	30929738
59	rs1233578	6p22.1	28712247	TRIM27	G	A	0.179363	1.473e-17	rs1233578	6	28712247	GPX5/TRIM27	G	A	5.3e-09	0	1	asthma	29273806
60	rs9272346	6p21.32	32604372	HLA-DQA1	A	G	0.605739	2.31e-156	rs9272346	6	32604372	HLA/DQA1/HLA/DQB1	A	G	4.8e-28	0	1	asthma	29273806
61	rs411919	6p21.32	33194477	RING1	G	A	0.726036	8.241e-14	rs1776883	6	34156444	GRM4	NA	NA	5.29e-09	961967	0.0033	asthma (multiple ancestries)	27611488
62	rs6902766	6p12.3	51370323	PKHD1	T	C	0.881958	0.000185	rs9357733	6	52292136	EFHC1	A	G	2.1e-08	921813	0.0018	asthma + allergic disease	26542096
63	rs1504215	6q15	91006227	BACH2	G	A	0.659988	1.592e-46	rs2325291	6	90986686	BACH2	G	A	8.6e-13	-19541	0.9744	asthma	29273806
64	rs9372120	6q21	106667535	ATG5	G	T	0.201901	6.476e-10	rs9372120	6	106667535	ATG5	G	T	4.2e-11	0	1	asthma + allergic disease	29083406
65	rs813915	6q22.33	128287313	PTPRK	T	G	0.245005	8.509e-19	rs35469349	6	128294709	PTPRK	A	T	2.3e-10	7396	0.7929	asthma + allergic disease	29083406
66	rs17264332	6q23.3	138005515	TNFAIP3	A	G	0.785602	1.582e-10	rs5029937	6	138195151	TNFAIP3	G	T	2.4e-08	189636	0.0299	asthma + allergic disease	29083406
67	rs895990	6q25.3	156434876	ARID1B	G	C	0.413337	0.0002522	rs9383820	6	157419508	ARID1B	C	T	1.2e-08	984632	0.0009	asthma + allergic disease	29083406
68	rs62438869	6q27	167400917	FGFR1OP	A	G	0.127124	2.698e-06	rs72033857	6	167390671	RNASET2/MIR3939	C	CCTTT	1.2e-09	-10246	0.7281	asthma + allergic disease	29083406
69	rs10244416	7p21.1	20575751	ABCB5	C	T	0.486874	6.523e-24	rs6461503	7	20560996	ITGB8/ABCB5	T	C	1.7e-14	-14755	0.9725	asthma + allergic disease	29083406
70	rs1800797	7p15.3	22766221	IL6/LOC541472	G	A	0.599008	3.564e-14	rs6954667	7	22780322	IL6/TOMM7	A	C	3e-08	14101	0.2574	asthma (childhood)	30929738
71	rs917117	7p15.1	28176305	JAZF1	A	G	0.213387	3.588e-23	rs6977955	7	28156887	JAZF1	T	C	7.1e-13	-19418	1	asthma + allergic disease	29083406
72	rs9886239	7p12.2	50336551	IKZF1	A	C	0.665701	8.1e-10	rs17664743	7	50253897	C7orf72/IKZF1	A	G	6.2e-11	-82654	0.0532	asthma + allergic disease	29083406
73	rs2190097	7q11.23	77038945	GSAP	C	T	0.235359	1.331e-08	rs4296977	7	77018542	GSAP	C	T	2.1e-13	-20403	0.4893	asthma + allergic disease	29083406
74	rs10258293	7q22.3	105662690	CDHR3	C	T	0.166482	8.639e-06	rs6959584	7	105676505	CDHR3	T	C	2e-08	13815	0.6794	asthma	27182965
75	rs35113952	8p23.3	1789817	ARHGEF10	T	A	0.295448	0.0003095	rs13277810	8	2550802	LOC101927815	T	C	3.2e-08	760985	0.0001	asthma (Afircan)	30787307
76	rs4739738	8q21.13	81291645	ZBTB10	G	A	0.364996	4.604e-40	rs12543811	8	81278885	TPD52/ZBTB10	G	A	3.4e-08	-12760	0.8665	asthma	29273806
77	rs12548612	8q23.3	117349990	EIF3H	C	T	0.113317	0.001313	rs3019885	8	118025645	SLC30A8	G	T	5e-13	675655	0	asthma (childhood)	21814517
78	rs13277355	8q24.21	128777719	MYC	A	G	0.274118	3.062e-15	rs6990534	8	128814091	MYC	A	G	6.4e-14	36372	0.7547	asthma + allergic disease	29083406
79	rs992969	9p24.1	6209697	IL33	A	G	0.25298	7.69e-107	rs992969	9	6209697	RANBP6/IL33	A	G	1.1e-17	0	1	asthma	29273806
80	rs10960423	9p23	11991732	TYRP1	A	T	0.98651	0.0001111	rs16929097	9	12521826	RNU2/47P/TYRP1	NA	NA	8.33e-09	530094	0.0004	asthma (childhood)	23829686
81	rs274945	9p21.3	23585741	LOC101929563	A	C	0.511874	1.006e-11	rs274943	9	23585839	DMRTA1/ELAVL2	T	C	2.6e-16	98	0.9687	asthma (childhood)	30929738
82	rs10738765	9p21.2	27259224	LINC00032	C	T	0.177748	4.916e-05	rs72721168	9	27308288	MOB3B/EQTN/TEK	NA	NA	7.02e-10	49064	0.0064	asthma (multiple ancestries)	27611488
83	rs1930781	9q33.2	123687834	TRAF1	G	A	0.347171	1.051e-12	rs10760123	9	123650534	PHF19/TRAF1	T	G	5.2e-09	-37300	0.9828	asthma + allergic disease	29083406
84	rs11539209	9q34.11	131483551	ZDHHC12	T	A	0.920527	4.145e-09	rs12551834	9	131613191	C9orf114/LRRC8A	G	A	3e-09	129640	0.6887	asthma + allergic disease	29083406
85	rs117137535	9q34.3	140500443	ARRDC1	A	G	0.025442	2.4e-07	rs117137535	9	140500443	ARRDC1/ZMYND19/EHMT1	A	G	4.16e-09	0	1	asthma (childhood)	31036433
86	rs4749894	10p15.1	6058323	IL2RA	A	G	0.759076	4.099e-17	rs61839660	10	6094697	IL2RA	T	C	4.4e-19	36374	0.0244	asthma + allergic disease	29083406
87	rs2197415	10p14	9062856	GATA3	G	T	0.582284	2.267e-64	rs12413578	10	9049253	GATA3/SFTA1P	C	T	8.1e-12	-13603	0.1671	asthma	27182965
88	rs2893907	10q21.2	64382359	ZNF365	C	A	0.547608	1.733e-08	rs2893907	10	64382359	ZNF365	C	A	1.8e-09	0	1	asthma + allergic disease	29083406
89	rs113092121	10q23.33	94384514	KIF11	TTCTC	T	0.567148	1.208e-12	rs113092121	10	94384514	KIF11	TTCTC	T	2.5e-20	0	1	asthma (childhood)	30929738
90	rs12764214	10q24.2	100072209	LOXL4	C	T	0.353252	0.0002106	rs12570188	10	100855702	HPSE2	NA	NA	4.6e-08	783493	0.0002	asthma (childhood)	23829686
91	rs11191385	10q24.32	104513049	WBP1L	G	T	0.687189	4.516e-08	rs10883723	10	104225832	C10orf95/ACTR1A	C	T	1.6e-08	-287217	0.1568	asthma + allergic disease	29083406
92	rs12788104	11p15.5	1123739	MUC2	G	A	0.676335	1.511e-18	rs11603634	11	1136478	MUC5AC	G	A	2.32e-08	12739	0.465	asthma	30552067
93	rs11042902	11p15.4	10655623	MRVI1	T	C	0.299938	1.967e-10	rs2052690	11	10664033	MRVI1	T	G	1.1e-11	8410	0.7762	asthma (childhood)	30929738
94	rs7130870	11p13	36344202	PRR5L	C	T	0.671015	2.725e-08	rs10836538	11	36365253	PRR5L	G	T	2.7e-13	21051	0.846	asthma (childhood)	30929738
95	rs174551	11q12.2	61573684	FADS1	T	C	0.664238	5.9e-18	rs174621	11	61630104	FADS2/FADS1/FADS3	G	A	1.46e-08	56420	0.2508	asthma	31036433
96	rs479844	11q13.1	65551957	OVOL1	G	A	0.54558	2.406e-22	rs479844	11	65551957	AP5B1/OVOL1	G	A	1.6e-13	0	1	asthma + allergic disease	29083406
97	rs7936323	11q13.5	76293758	C11orf30/LRRC32	A	G	0.472974	7.391e-86	rs7927894	11	76301316	WNT11/LRRC32	T	C	3.5e-11	7558	0.6712	asthma	29273806
98	rs56324483	11q21	95424511	FAM76B	G	A	0.872214	3.158e-06	rs59593577	11	95425526	SESN3/FAM76B	C	T	1.6e-11	1015	0.9768	asthma + allergic disease	29083406
99	rs1784776	11q23.1	111472392	SIK2	T	C	0.702482	1.463e-09	rs7130753	11	111470567	LAYN/SIK2	C	T	7e-15	-1825	0.8997	asthma + allergic disease	29083406
100	rs12365699	11q23.3	118743286	CXCR5	G	A	0.836856	2.091e-18	rs12365699	11	118743286	CXCR5/DDX6	G	A	5.1e-18	0	1	asthma + allergic disease	29083406
101	rs55836957	11q24.3	128168631	ETS1	C	A	0.781543	1.807e-12	rs56129466	11	128158189	KIRREL3/AS3/ETS1	A	G	1.9e-13	-10442	0.9936	asthma + allergic disease	29083406
102	rs56389811	12q13.11	48205358	HDAC7	C	T	0.768529	6.622e-11	rs55726902	12	48196982	HDAC7	G	A	2.6e-16	-8376	0.925	asthma + allergic disease	29083406
103	rs3759129	12q13.12	50354437	AQP5	C	A	0.193548	4.616e-08	rs11169225	12	50345671	AQP2	A	T	1.2e-11	-8766	0.9599	asthma + allergic disease	29083406
104	rs1689510	12q13.2	56396768	SUOX	C	G	0.32947	2.131e-31	rs1701704	12	56412487	IKZF4	G	T	2.33e-13	15719	0.9821	asthma (Japanese)	21804548
105	rs167769	12q13.3	57503775	STAT6	T	C	0.389939	3.363e-39	rs167769	12	57503775	STAT6	T	C	3.9e-09	0	1	asthma	29273806
106	rs1051334	12q21.1	71523134	TSPAN8	A	C	0.600357	1.8e-12	rs11178648	12	71533210	TSPAN8/PTPRR/LGR5	C	T	4.16e-08	10076	0.9876	asthma	31036433
107	rs150449584	12q21.31	85793022	ALX1	C	T	0.984874	0.0001939	rs993226	12	84886573	SLC6A15/TMTC2	G	T	5.3e-09	-906449	0.0006	asthma + allergic disease	26542096
108	rs653178	12q24.12	112007756	ATXN2	T	C	0.533836	1.039e-10	rs7137828	12	111932800	ATXN2	T	C	2.2e-10	-74956	0.9294	asthma + allergic disease	29083406
109	rs625228	12q24.31	121278266	SPPL3	A	G	0.431902	1.754e-15	rs6489785	12	121363724	SPPL3/HNF1A/AS1	T	C	1.6e-15	85458	0.5479	asthma + allergic disease	29083406
110	rs7132277	12q24.31	123593382	PITPNM2	C	T	0.813431	2.608e-11	rs63406760	12	123742692	C12orf65/CDK2AP1	T	TG	3e-13	149310	0.7346	asthma + allergic disease	29083406
111	rs7323267	13q14.11	41204015	FOXO1	C	T	0.201868	8.761e-08	rs4943794	13	41173408	FOXO1	C	G	7.2e-12	-30607	0.9126	asthma + allergic disease	29083406
112	rs981625	13q22.1	74039935	KLF12	G	C	0.061819	1.909e-09	rs9573092	13	73627275	PIBF1/KLF5	A	G	2.7e-08	-412660	0.0006	asthma + allergic disease	29083406
113	rs7987173	13q32.3	100073342	UBAC2/TM9SF2	C	A	0.541389	8.147e-20	rs1887704	13	99974492	UBAC2	G	C	4.7e-20	-98850	0.2109	asthma (childhood)	30929738
114	rs10162476	14q13.1	34144433	NPAS3	G	A	0.523981	0.0001976	rs17441370	14	33245114	AKAP6	NA	NA	1.37e-11	-899319	0	asthma	23181788
115	rs34332679	14q13.2	35881966	NFKBIA	GA	G	0.644796	5.957e-11	rs1048990	14	35761675	PSMA6	G	C	1e-08	-120291	0.0087	asthma + allergic disease	29083406
116	rs34307686	14q13.3	37651998	SLC25A21	CTG	C	0.270414	0.001083	rs111914382	14	38097001	FOXA1/TTC6	TG	T	8.1e-09	445003	0.1987	asthma + allergic disease	29083406
117	rs911263	14q24.1	68753593	RAD51B	C	T	0.292018	5.312e-20	rs3784099	14	68749927	RAD51B	A	G	1.6e-08	-3666	0.974	asthma	27182965
118	rs888414	14q24.3	75104905	AREL1	A	G	0.382586	8.751e-06	rs9323612	14	75968608	JDP2/BATF	A	G	8.6e-09	863703	0.0002	asthma + allergic disease	29083406
119	rs59457020	14q32.31	103190843	RCOR1	G	A	0.121505	8.177e-09	rs9989163	14	103235012	RCOR1/TRAF3	A	G	1.9e-08	44169	0.0886	asthma + allergic disease	29083406
120	rs1942	15q15.1	41774423	RTF1	G	A	0.538354	1.366e-12	rs12440045	15	41782684	RTF1/ITPKA	C	A	4.9e-10	8261	0.7992	asthma + allergic disease	29083406
121	rs11071559	15q22.2	61069988	RORA	C	T	0.859587	4.62e-37	rs11071558	15	61069421	RORA	A	G	1.9e-10	-567	rs11071558 is not a biallelic variant	asthma	29273806
122	rs17293632	15q22.33	67442596	SMAD3	T	C	0.228507	2.577e-70	rs2033784	15	67449660	SMAD3	G	A	2.5e-14	7064	0.6985	asthma	29273806
123	rs8029440	15q26.1	91409514	FURIN	G	A	0.648952	3.324e-08	rs3540	15	91045408	IQGAP1	G	A	3.3e-11	-364106	0.0001	asthma + allergic disease	29083406
124	rs12935657	16p13.13	11219041	CLEC16A	G	A	0.756012	8.035e-52	rs17806299	16	11199980	CLEC16A	G	A	2.1e-10	-19061	0.6795	asthma	29273806
125	rs3024655	16p12.1	27369502	IL4R	G	A	0.928362	5.641e-25	rs3785356	16	27349168	IL4R	T	C	8.5e-27	-20334	0.0277	asthma (childhood)	30929738
126	rs2066844	16q12.1	50745926	NOD2	T	C	0.044763	8.17e-09	rs2066844	16	50745926	NOD2	T	C	1.3e-10	0	1	asthma (childhood)	30929738
127	rs71368508	17p13.2	4521473	LOC105371498	C	A	0.979488	2.044e-06	rs71368508	17	4521473	SMTNL2/ALOX15	C	A	2e-09	0	1	asthma + allergic disease	29083406
128	rs2305479	17q12	38062217	GSDMB	C	T	0.503575	7.86e-112	rs2952156	17	37876835	ERBB2/PERLD1	A	G	7.6e-29	-185382	0.3917	asthma	29273806
129	rs2006141	17q21.2	40679718	ATP6V0A1/NAGLU	T	C	0.724266	3.473e-12	rs7207591	17	40414862	STAT5B	A	G	1.4e-09	-264856	0.1848	asthma + allergic disease	29083406
130	rs7224548	17q21.31	43337136	SPATA32	G	T	0.300448	8.428e-15	rs7214661	17	43430696	MAP3K14/ARHGAP27	G	A	1.2e-08	93560	0.1954	asthma + allergic disease	29083406
131	rs72833417	17q21.32	45873049	OSBPL7	T	A	0.127176	1.2e-11	rs56308324	17	45819206	TBX21/TBKBP1/OSBPL7	T	A	3.47e-09	-53843	0.9667	asthma (childhood)	31036433
132	rs17637472	17q21.33	47461433	ZNF652/PHB	A	G	0.385684	6.249e-28	rs17637472	17	47461433	ZNF652	A	G	3.3e-09	0	1	asthma	29273806
133	rs12453988	18q21.2	48581918	SMAD4	T	C	0.369594	2.198e-09	rs1893380	18	48647640	SMAD4/MEX3C	C	G	3.6e-13	65722	0.9551	asthma (childhood)	30929738
134	rs3730775	18q21.2	51813966	POLI	T	A	0.596645	4.236e-11	rs4801001	18	52336175	DYNAP/RAB27B	T	C	5.9e-09	522209	0.0952	asthma + allergic disease	29083406
135	rs3826620	18q21.33	60021504	TNFRSF11A	G	T	0.711184	1.163e-09	rs4574025	18	60009814	TNFRSF11A	T	C	6.8e-09	-11690	0.2301	asthma + allergic disease	29083406
136	rs12964116	18q21.33	61442619	SERPINB7	G	A	0.036428	1.555e-08	rs12964116	18	61442619	SERPINB7	G	A	8.4e-18	0	1	asthma (childhood)	30929738
137	rs10853952	19p13.3	1163934	SBNO2/LOC102723798	T	C	0.309283	3.958e-09	rs892225	19	1152656	SBNO2	G	A	1.1e-12	-11278	0.6878	asthma (childhood)	30929738
138	rs10416530	19p13.2	9129660	MUC16	C	T	0.345734	1.285e-10	rs2918302	19	8785744	ADAMTS10/ACTL9	A	G	4.8e-10	-343916	0.0088	asthma (childhood)	30929738
139	rs118013485	19q13.11	33726577	SLC7A10	G	A	0.932858	8.932e-28	rs10414065	19	33721455	SLC7A10/CEBPA	C	T	6.1e-18	-5122	0.9576	asthma + allergic disease	29083406
140	rs6021270	20q13.2	50141264	NFATC2	T	C	0.938176	1.303e-07	rs3787184	20	50157837	NFATC2	A	G	1.1e-12	16573	0.2358	asthma + allergic disease	29083406
141	rs2766667	20q13.2	52172404	LOC101927770	T	C	0.256611	1.838e-13	rs2766678	20	52208356	ZNF217	G	A	5e-18	35952	0.6045	asthma + allergic disease	29083406
142	rs6011033	20q13.33	62322699	RTEL1	G	A	0.765899	8.162e-11	rs6011033	20	62322699	RTEL1	G	A	3.5e-14	0	1	asthma + allergic disease	29083406
143	rs2242900	21q22.12	36453837	RUNX1	G	A	0.1375	2.11e-18	rs73205303	21	36467830	RUNX1	A	G	7.9e-10	13993	0.8696	asthma + allergic disease	29083406
144	rs12626388	21q22.3	43856593	UBASH3A	T	C	0.147382	9.829e-09	rs76081789	21	44846426	SIK1	T	C	1.3e-08	989833	0	asthma + allergic disease	29083406
145	rs228953	22q12.3	37531436	IL2RB	G	A	0.565349	2.13e-09	rs2284033	22	37534034	IL2RB	G	A	1.2e-08	2598	0.9359	asthma	20860503
146	rs201267172	22q13.2	41918653	ACO2	G	GT	0.193478	4.14e-12	rs5758343	22	41816652	TEF/TOB2	A	T	4.8e-14	-102001	rs201267172 is not in 1000G reference panel	asthma + allergic disease	29083406
