# Supplementary material for: Genome-wide analysis highlights contribution of immune system pathways to the genetic architecture of asthma
Source: Nat Commun. 2020 Apr 15;11:1776. doi: 10.1038/s41467-020-15649-3 (PMC7160128; doi:10.1038/s41467-020-15649-3)
Supplement: Supplementary file 7 — Supplementary Data 5 [file 41467_2020_15649_MOESM7_ESM.xlsx]

## Sheet: SD5
Supplementary Data 5. Association results for 66 previously unknown loci and 3 additional loci when only subjects of European ancestry from TAGC were included in the meta-analysis.
EA, effect (asthma risk) allele; NEA, non-effect allele; EAF, effect allele frequency (only available from the UK Biobank).
*Locus was genome-wide significant in TAGC multi-ethnic meta-analysis but only showed suggestive significance in TAGC European meta-analysis.
P-values are derived from meta-analysis of GWAS results from the UK Biobank and TAGC.
**Locus was genome-wide significant (P<5.0E-08) in the UK Biobank alone.
Gray shading indicates 3 additional loci identified when only subjects of European ancestry from TAGC were included in the meta-analysis with the UK Biobank.
Locus	Lead SNP	CHR	BP (hg19)	Nearest Gene(s)	EA	NEA	EAF	P_All	P_European
1	rs2230624	1p36.22	12175658	TNFRSF8	G	A	0.985836	2.4e-09	3.281e-10
2	rs11577318	1p36.11	26601570	CEP85	G	A	0.183207	2.8e-08	*9.2E-08
3	rs2228552	1p35.2	32165495	COL16A1	T	G	0.630981	2.2e-08	*5.7E-08
4	rs785482	1p34.1	46555300	PIK3R3	C	T	0.44388	6.504e-08	4.855e-08
5	rs4127124	1q32.1	206624362	SRGAP2	A	C	0.487198	4.5e-09	1.791e-08
6	rs4665699	2p23.3	24695970	ITSN2/NCOA1	C	T	0.950832	1.455e-07	4.483e-08
7	rs72787718	2p23.1	30474351	LBH	A	G	0.229402	7.7e-09	1.232e-08
8	rs68110799	2p16.1	60945555	PAPOLG	A	G	0.264376	5.2e-09	8.79e-09
9	rs35548551	2p13.2	72039714	DYSF	T	G	0.124457	2.7e-10	3.699e-10
10	rs6741949	2q24.2	162910223	DPP4	G	C	0.564873	1.5e-09	2.025e-09
11	rs2595389	2q32.1	187534183	ITGAV	T	G	0.5364	3.8e-08	*5.6E-08
12	rs13101202	3p25.2	12699361	RAF1	C	A	0.174078	**1.5E-07	1.527e-07
13	rs2014490	3p24.3	16972211	PLCL2	G	A	0.65256	7.5e-10	9.064e-10
14	rs2036226	3p24.3	23597986	UBE2E2	T	C	0.594813	1.4e-10	3.061e-10
15	rs73072483	3p21.2	50771624	DOCK3	G	A	0.871712	1.2e-08	1.858e-08
16	rs1846593	3p14.3	55589804	ERC2	T	C	0.542982	5.124e-08	4.214e-08
17	rs9813229	3p14.3	56741585	ARHGEF3	A	G	0.615492	2.6e-09	3.431e-09
18	rs7372960	3p13	71254751	FOXP1	T	C	0.750675	3.5e-08	2.06e-08
19	rs7622814	3q13.2	112650431	CD200R1	T	G	0.460336	4.1e-10	2.838e-10
20	rs9877891	3q13.33	119260866	CD80	C	T	0.179301	3.4e-08	1.969e-08
21	rs17485347	3q26.2	169127519	MECOM	C	A	0.747558	2.5e-09	7.538e-09
22	rs6842889	4q31.21	145479880	LOC105377462	T	C	0.610355	4.6e-09	8.529e-09
23	rs11950815	5q31.1	130955487	RAPGEF6	G	A	0.631263	2e-14	1.578e-14
24	rs62379371	5q31.1	133439274	LOC105379185	G	A	0.953892	**3.2E-07	7.88e-08
25	rs11746314	5q33.3	156752957	CYFIP2	G	A	0.056262	2.1e-12	4.26e-12
26	rs3777755	6p24.1	12159699	HIVEP1	C	T	0.697182	5.3e-09	3.089e-09
27	rs13203384	6p22.3	19341301	MBOAT1	A	G	0.210237	3.5e-08	*1.5E-07
28	rs952579	6p22.3	21884440	CASC15	A	G	0.14091	7.1e-09	4.316e-09
29	rs766406	6p22.2	26319588	HIST1H4H/BTN3A2	T	G	0.645103	5.8e-14	4.104e-14
30	rs9394288	6p21.31	35222010	LOC101929285	T	C	0.197898	2.6e-08	3.247e-08
31	rs11759732	6q21	109370006	SESN1	A	G	0.850541	2.5e-10	2.717e-10
32	rs4526212	6q23.3	135804631	AHI1	A	C	0.365026	2.1e-13	5.05e-13
33	rs13190880	6q24.2	143222770	HIVEP2	T	G	0.092242	1.6e-09	1.725e-09
34	rs431362	6q25.1	149787378	ZC3H12D	A	G	0.358931	1.6e-10	3.262e-10
35	rs4599658	6q25.2	155074505	SCAF8	G	T	0.473292	1.7e-09	5.549e-09
36	rs73033536	7p22.2	3149883	LOC105375130	T	C	0.911175	6.2e-13	3.501e-12
37	rs7014953	8p23.1	8168413	SGK223	A	C	0.599207	8.3e-09	3.292e-09
38	rs34173062	8q24.3	145158607	MAF1/SHARPIN	A	G	0.070026	6e-10	2.24e-10
39	rs1537504	9q22.33	101829542	COL15A1	A	G	0.231362	1.3e-11	2.355e-11
40	rs4978607	9q32	117508437	TNFSF15	C	T	0.88036	4.5e-08	*2.7E-07
41	rs10986311	9q33.3	127071493	NEK6	C	T	0.36923	2.1e-12	1.242e-12
42	rs782134971	9q34.2	136139907	ABO	G	GAAACTGCC	0.248768	3e-08	4.423e-08
43	rs9284092	10p11.23	30801718	MAP3K8	G	T	0.733465	1.5e-08	3.968e-09
44	rs12769745	10q11.21	43749700	RASGEF1A	A	G	0.279663	2.4e-08	3.298e-08
45	rs1134777	10q22.2	75538651	FUT11	C	G	0.733883	1.4e-08	3.656e-08
46	rs714417	11p11.2	45247176	PRDM11	C	T	0.692992	9.5e-12	3.832e-10
47	rs12303699	12q22	94582336	PLXNC1	A	G	0.37533	7.5e-12	6.256e-12
48	rs61960013	13q14.11	44490181	LOC107984576	G	C	0.211368	**6.1E-07	3.819e-07
49	rs3751289	14q23.1	61983943	PRKCH	G	A	0.219275	1.5e-08	3.316e-08
50	rs10131197	14q32.12	93015394	RIN3	G	A	0.330046	4.6e-11	1.055e-11
51	rs11259930	15q25.2	84577350	ADAMTSL3	A	G	0.469032	1.4e-12	1.149e-11
52	rs11645975	16p13.3	3749397	TRAP1	G	C	0.739163	4.2e-08	*8.3E-08
53	rs223819	16q13	57394862	CCL22	T	C	0.914882	3e-08	*4.3E-07
54	rs72842819	17p13.1	7328821	C17orf74/SPEM2	C	A	0.116395	1.6e-09	1.074e-09
55	rs750065349	17p12	12193443	MAP2K4	GC	G	0.463451	1.1e-08	1.419e-09
56	rs1991401	17q23.3	62502435	CEP95/DDX5	A	G	0.688429	**1.6E-07	9.734e-08
57	rs111365807	17q25.1	73825463	UNC13D	C	G	0.117908	3.5e-08	*1.1E-07
58	rs76848919	17q25.3	76352554	SOCS3	C	G	0.199471	**2.7E-06	1.087e-06
59	rs12956924	18q21.1	46451146	SMAD7	A	G	0.315512	**7.9E-08	8.317e-08
60	rs117552144	19p13.3	3136091	GNA15	T	C	0.063933	**3.5E-07	3.186e-07
61	rs10420217	19p13.3	4355871	MPND	C	T	0.283281	**3.1E-05	2.66e-05
62	rs755023315	19p13.3	6579029	CD70	G	GC	0.292035	1.5e-08	7.334e-09
63	rs34006614	19p13.11	16442782	KLF2	T	C	0.326754	1e-08	1.424e-08
64	rs143432496	19q13.32	45252714	BCL3	A	ATAT	0.272786	4.8e-11	8.393e-12
65	rs8103278	19q13.32	46370381	FOXA3	G	A	0.648075	3.1e-12	2.069e-11
66	rs11670020	19q13.41	52314161	FPR3/LOC105369197	G	A	0.144062	3.2e-08	*1.5E-07
67	rs8125525	20q13.12	45681788	EYA2	C	T	0.739712	1.5e-08	2.949e-08
68	rs1736147	21q21.1	16813053	LOC101927745	G	A	0.571204	2.5e-09	2.56e-08
69	rs34846236	21q22.2	41049344	PCP4	G	GC	0.480668	4.3e-08	*1.5E-07
