# Supplementary material for: Genome-wide analysis highlights contribution of immune system pathways to the genetic architecture of asthma
Source: Nat Commun. 2020 Apr 15;11:1776. doi: 10.1038/s41467-020-15649-3 (PMC7160128; doi:10.1038/s41467-020-15649-3)
Supplement: Supplementary file 8 — Supplementary Data 6 [file 41467_2020_15649_MOESM8_ESM.xlsx]

## Sheet: SD6
Supplementary Data 6. Combined and sex-stratified results from the UK Biobank for 212 known and previously unreported loci significantly associated with asthma.
Number in parentheses indicate number of cases/controls.
EA, effect (asthma risk) allele; NEA, non-effect allele; EAF, effect allele frequency (only available from the UK Biobank).
ORs with 95% CIs and P-values were calculated using linear mixed models.
Gray shading indicates loci where P-interaction exceeds Bonferroni-corrected significance threshold for testing 212 loci (P-int=0.05/212=2.4E-04).
									Combined (64,538/329,321)				Female (37,170/173,510)				Males (27,368/155,811)
Locus	Category	SNP	CHR	BP (hg19)	Nearest Gene(s)	EA	NEA	EAF	OR	95L	95U	P	OR	95L	95U	P	OR	95L	95U	P	P-int
1	known	rs734999	1p36.32	2513216	LOC100996583	C	T	0.508182	1.04044	1.02827	1.05275	4e-11	1.02546	1.00922	1.04196	0.00200156	1.0567	1.0375	1.07626	3.63502e-09	0.000540175
2	known	rs301819	1p36.23	8501786	RERE	G	A	0.585892	1.04637	1.03391	1.05897	1.2e-13	1.04074	1.02432	1.05741	8.65442e-07	1.05234	1.0333	1.07174	4.25326e-08	0.46539
3	known	rs6687430	1p36.22	10633245	PEX14	A	G	0.541675	1.04	1.02781	1.05234	7.2e-11	1.03348	1.01706	1.05016	5.57769e-05	1.04645	1.02737	1.06589	1.29839e-06	0.128511
4	novel	rs2230624	1p36.22	12175658	TNFRSF8	G	A	0.985836	1.19153	1.1339	1.25209	4.3e-12	1.18879	1.10759	1.27595	1.66781e-06	1.24743	1.14687	1.35681	2.4695e-07	0.490194
5	known	rs1293202	1p36.11	25263997	RUNX3	G	A	0.870717	1.06382	1.04486	1.08313	1.6e-11	1.04914	1.02924	1.06942	9.10764e-07	1.04005	1.01749	1.06312	0.000448107	0.833668
6	novel	rs11577318	1p36.11	26601570	CEP85	G	A	0.183207	1.03199	1.01644	1.04778	4.8e-05	1.02955	1.00865	1.05088	0.00543589	1.03745	1.01334	1.06212	0.00221337	0.528695
7	novel	rs2228552	1p35.2	32165495	COL16A1	T	G	0.630981	1.03501	1.02244	1.04774	3.4e-08	1.04343	1.02622	1.06094	5.443e-07	1.02771	1.00829	1.04751	0.00495415	0.872881
8	known	rs648973	1p34.3	36518627	AGO3	A	C	0.979231	1.08035	1.02412	1.13968	0.0046	1.06196	0.993651	1.13497	0.0767271	1.10264	1.01525	1.19754	0.0203409	9.58367e-07
9	known	rs7542867	1p22.1	93076518	EVI5	A	G	0.639004	1.0297	1.01722	1.04233	2.5e-06	1.02761	1.01078	1.04473	0.0012379	1.03185	1.01243	1.05164	0.0012379	0.733857
10	known	rs71580314	1q21.3	150507691	ADAMTS4	A	AGGG	0.513411	1.03698	1.02482	1.04928	1.6e-09	1.04683	1.03051	1.06341	1.12976e-08	1.02413	1.00587	1.04271	0.00932238	0.0271052
11	known	rs61816761	1q21.3	152285861	FLG	A	G	0.021526	1.33127	1.27546	1.38952	3.5e-39	1.21015	1.13621	1.2889	3.02935e-09	1.31032	1.22235	1.40462	2.53676e-14	0.068759
12	known	rs4129267	1q21.3	154426264	IL6R	T	C	0.399112	1.04219	1.02977	1.05476	1.4e-11	1.02786	1.01127	1.04473	0.00093296	1.06111	1.04159	1.08098	3.84977e-10	0.00111412
13	known	rs3027001	1q23.2	159169463	CADM3	C	T	0.766369	1.03956	1.02512	1.05421	5.5e-08	1.03418	1.01598	1.05272	0.000207259	1.03272	1.01197	1.0539	0.00187087	0.400908
14	known	rs2070901	1q23.3	161185058	FCER1G	T	G	0.275583	1.04774	1.03405	1.0616	3.6e-12	1.0409	1.02263	1.0595	8.99589e-06	1.05863	1.03733	1.08036	3.79791e-08	0.515692
15	known	rs1214598	1q24.2	167426424	CD247	G	A	0.624259	1.0607	1.04783	1.07372	2.9e-21	1.06934	1.052	1.08696	8.98385e-16	1.05075	1.03134	1.07052	1.99289e-07	0.0220213
16	known	rs10912564	1q25.1	173170618	TNFSF4	T	C	0.314806	1.05138	1.03803	1.06491	1.5e-14	1.04777	1.02997	1.06588	9.29466e-08	1.05656	1.03601	1.07752	4.01934e-08	0.968093
17	known	rs17669032	1q31.3	198653174	PTPRC	A	G	0.89561	1.07313	1.05257	1.0941	8.6e-13	1.0621	1.0371	1.08769	7.04932e-07	1.06883	1.04002	1.09845	1.84226e-06	0.944194
18	known	rs7555556	1q32.1	203090976	ADORA1	C	T	0.67322	1.04338	1.03039	1.05653	3e-11	1.04961	1.03186	1.06767	2.69775e-08	1.04585	1.02568	1.06641	6.48276e-06	0.389789
19	novel	rs4127124	1q32.1	206624362	SRGAP2	A	C	0.487198	1.0358	1.02369	1.04805	4.6e-09	1.03664	1.02027	1.05328	9.42331e-06	1.0345	1.01578	1.05356	0.000272638	0.317311
20	known	rs906364	1q32.3	212858748	BATF3	C	T	0.179064	1.0419	1.02609	1.05795	1.4e-07	1.03547	1.01431	1.05708	0.00093296	1.04947	1.02508	1.07444	5.81981e-05	0.242001
21	known	rs697852	1q42.12	226914734	ITPKB	A	G	0.821214	1.04867	1.03264	1.06494	1.5e-09	1.02009	1.00038	1.04018	0.0455003	1.06598	1.04207	1.09043	3.39e-08	0.00214059
22	known	rs10178845	2p25.1	8443803	LINC00299	G	A	0.711887	1.07002	1.05621	1.084	1.7e-24	1.05764	1.0394	1.0762	2.79035e-10	1.07937	1.05804	1.10112	6.38178e-14	0.312495
23	novel	rs72787718	2p23.1	30474351	LBH	A	G	0.229402	1.04017	1.02576	1.05479	3.2e-08	1.03259	1.01333	1.05221	0.000837784	1.04319	1.02092	1.06595	0.000123034	0.561915
24	novel	rs68110799	2p16.1	60945555	PAPOLG	A	G	0.264376	1.03743	1.02355	1.0515	8.9e-08	1.04073	1.02198	1.05983	1.70798e-05	1.02775	1.00656	1.04938	0.00988003	0.483927
25	known	rs13421997	2p14	64946639	SERTAD2	G	A	0.744821	1.03437	1.02058	1.04834	8e-07	1.03276	1.01402	1.05185	0.000560587	1.03764	1.01606	1.05967	0.000560587	0.920344
26	novel	rs35548551	2p13.2	72039714	DYSF	T	G	0.124457	1.04783	1.029	1.067	4.4e-07	1.04107	1.01611	1.06664	0.00115405	1.05445	1.0254	1.08433	0.000199223	0.610051
27	known	rs3771180	2q12.1	102953617	IL1RL1	G	T	0.858258	1.19093	1.1711	1.21111	2.1e-92	1.18039	1.15268	1.20877	1.33693e-42	1.23347	1.19981	1.26806	5.16133e-50	0.00693395
28	known	rs13405741	2q13	111913056	BCL2L11	C	T	0.099274	1.05396	1.03316	1.07517	2.4e-07	1.04031	1.0125	1.06889	0.00423641	1.06216	1.02984	1.09549	0.000128143	0.226279
29	known	rs2723197	2q13	113689747	IL37	G	A	0.560399	1.02898	1.01683	1.04127	2.4e-06	1.02616	1.01001	1.04258	0.00142273	1.03212	1.01348	1.0511	0.000673859	0.920344
30	known	rs7425446	2q22.2	143777498	KYNU	A	T	0.193015	1.04342	1.028	1.05908	2.2e-08	1.03469	1.01407	1.05574	0.000900174	1.05359	1.02978	1.07796	7.4643e-06	0.152717
31	novel	rs6741949	2q24.2	162910223	DPP4	G	C	0.564873	1.03532	1.02309	1.04769	1e-08	1.0395	1.02283	1.05644	2.60161e-06	1.02919	1.01033	1.0484	0.00228841	0.128511
32	novel	rs2595389	2q32.1	187534183	ITGAV	T	G	0.5364	1.02686	1.01485	1.03902	1e-05	1.02074	1.00457	1.03717	0.0117355	1.03916	1.0203	1.05835	3.95659e-05	0.41794
33	known	rs2164068	2q33.1	198943852	PLCL1	T	A	0.510694	1.03321	1.02111	1.04544	5.4e-08	1.04089	1.02442	1.05761	8.22296e-07	1.02503	1.00652	1.04387	0.00781407	0.561915
34	known	rs13383994	2q36.1	224667692	AP1S3	A	G	0.408233	1.02818	1.01595	1.04057	5.3e-06	1.02373	1.00735	1.04039	0.00437192	1.0329	1.01408	1.05208	0.000560587	0.347218
35	known	rs7423358	2q36.3	228704721	CCL20	C	T	0.752847	1.05014	1.0359	1.06458	2.2e-12	1.03963	1.02094	1.05865	2.66915e-05	1.05974	1.03777	1.08217	5.63541e-08	0.0561332
36	known	rs9247	2q37.1	234113301	INPP5D	C	T	0.806332	1.02629	1.0112	1.04159	0.00059	1.02258	1.00214	1.04343	0.0300068	1.0315	1.00787	1.05569	0.00879298	0.528695
37	known	rs34290285	2q37.3	242698640	D2HGDH	G	A	0.740344	1.12875	1.11375	1.14394	1.7e-70	1.10647	1.08648	1.12682	1.43563e-27	1.16112	1.13681	1.18594	1.46207e-43	0.000224254
38	known	rs334782	3p26.2	3148458	IL5RA	C	T	0.404118	1.02693	1.01455	1.03946	1.7e-05	1.02678	1.01039	1.04344	0.00128191	1.02689	1.00812	1.04601	0.00480236	0.703945
39	novel	rs13101202	3p25.2	12699361	RAF1	C	A	0.174078	1.04912	1.03278	1.06572	2.1e-09	1.03471	1.01292	1.05697	0.00168948	1.06329	1.03778	1.08942	7.42135e-07	0.0331716
40	novel	rs2014490	3p24.3	16972211	PLCL2	G	A	0.65256	1.03926	1.02653	1.05215	9.2e-10	1.03979	1.02265	1.05722	4.22491e-06	1.03831	1.01868	1.05831	0.000113387	0.81033
41	novel	rs2036226	3p24.3	23597986	UBE2E2	T	C	0.594813	1.03348	1.02115	1.04596	7.5e-08	1.02879	1.01225	1.0456	0.000603581	1.0385	1.01943	1.05793	6.33425e-05	0.849309
42	known	rs35570272	3p22.3	33047662	GLB1	T	G	0.3959	1.0605	1.04777	1.07338	1.5e-21	1.05878	1.04178	1.07607	4.84654e-12	1.06617	1.04662	1.08608	1.12134e-11	0.312495
43	novel	rs73072483	3p21.2	50771624	DOCK3	G	A	0.871712	1.04835	1.03007	1.06696	1.4e-07	1.04871	1.02397	1.07406	9.61927e-05	1.04399	1.01588	1.07289	0.00200156	0.703945
44	novel	rs9813229	3p14.3	56741585	ARHGEF3	A	G	0.615492	1.03332	1.0208	1.04599	1.4e-07	1.03088	1.01393	1.04811	0.000330678	1.03774	1.01824	1.0576	0.000128143	0.0574331
45	novel	rs7372960	3p13	71254751	FOXP1	T	C	0.750675	1.03765	1.02348	1.05202	1.4e-07	1.03375	1.01628	1.05153	0.000133452	1.03025	1.01035	1.05055	0.00278977	0.535258
46	known	rs61192126	3p13	72394852	LINC00870/RYBP	T	C	0.705604	1.04168	1.02825	1.05528	6.9e-10	1.03263	1.01566	1.04988	0.000144696	1.03552	1.01605	1.05537	0.000318217	0.928287
47	known	rs55749605	3q12.3	101232093	SENP7	A	C	0.624115	1.02607	1.0137	1.03859	3.2e-05	1.01582	0.999308	1.03262	0.0601081	1.04027	1.02081	1.0601	4.1315e-05	0.15854
48	novel	rs7622814	3q13.2	112650431	CD200R1	T	G	0.460336	1.03505	1.02293	1.04731	9.8e-09	1.02862	1.01235	1.04516	0.000520458	1.04722	1.02827	1.06652	7.42135e-07	0.0614838
49	novel	rs9877891	3q13.33	119260866	CD80	C	T	0.179301	1.04438	1.02852	1.06049	2.7e-08	1.04933	1.02798	1.07113	4.43246e-06	1.03465	1.0105	1.05938	0.0046548	0.41794
50	known	rs10049074	3q13.33	121702325	ILDR1	T	G	0.459282	1.03308	1.02093	1.04537	6.9e-08	1.03208	1.01578	1.04863	0.000100244	1.0327	1.01404	1.05171	0.000540175	0.88866
51	known	rs2811518	3q21.3	128013645	EEFSEC	A	G	0.878324	1.05389	1.03508	1.07304	1.1e-08	1.03951	1.01473	1.0649	0.0016327	1.07417	1.04451	1.10467	5.443e-07	0.0127743
52	known	rs13077048	3q23	141106954	ZBTB38	T	A	0.426903	1.03953	1.02712	1.05208	2.5e-10	1.03982	1.02338	1.05654	1.58666e-06	1.03113	1.01245	1.05015	0.00100187	0.250144
53	novel	rs17485347	3q26.2	169127519	MECOM	C	A	0.747558	1.03317	1.01929	1.04724	2.3e-06	1.01771	0.999261	1.03649	0.0601081	1.04897	1.02718	1.07122	8.19597e-06	0.126017
54	known	rs7626218	3q26.32	176852038	TBL1XR1	A	T	0.60342	1.04918	1.03667	1.06185	4.5e-15	1.04601	1.02923	1.06305	5.03698e-08	1.04956	1.03028	1.06921	3.22159e-07	0.711382
55	known	rs13099273	3q28	188133518	LPP	A	T	0.486492	1.06109	1.04848	1.07386	2.5e-22	1.04972	1.03348	1.06622	1.06068e-09	1.05931	1.04055	1.07841	2.61563e-10	0.128511
56	known	rs7636495	3q29	196367936	NRROS	G	A	0.821811	1.05725	1.04108	1.07366	1.4e-12	1.04366	1.02298	1.06475	2.78954e-05	1.06434	1.04005	1.08919	1.22316e-07	0.250144
57	known	rs9291151	4p16.2	4775137	LOC101928279	T	C	0.464034	1.0307	1.01854	1.04301	6e-07	1.02554	1.00914	1.04219	0.00214059	1.04235	1.02336	1.06169	9.87009e-06	0.872881
58	known	rs5743618	4p14	38798648	TLR1	C	A	0.732705	1.10474	1.08914	1.12057	6.8e-43	1.10925	1.08792	1.13101	1.31856e-25	1.10194	1.07778	1.12664	9.48731e-18	0.0444312
59	known	rs73242688	4q12	58236911	IGFBP7	C	T	0.979032	1.08413	1.04069	1.12937	0.00011	1.06573	1.00701	1.12788	0.0278069	1.12782	1.05592	1.20461	0.000343594	0.271332
60	known	rs227361	4q24	103586977	MANBA	T	C	0.466796	1.03001	1.01796	1.0422	8.4e-07	1.03595	1.01968	1.05249	1.24247e-05	1.02038	1.00203	1.03907	0.0292575	0.138873
61	known	rs34712979	4q24	106819053	NPNT	A	G	0.245517	1.03623	1.02214	1.05051	3.5e-07	1.02765	1.0088	1.04686	0.004	1.05174	1.02983	1.07412	2.60161e-06	0.013
62	known	rs4145717	4q27	123316076	ADAD1	T	G	0.323553	1.06717	1.05384	1.08068	3.9e-24	1.0714	1.05343	1.08969	1.34939e-15	1.0627	1.04227	1.08352	8.25215e-10	0.920344
63	known	rs111379736	4q31.21	143763739	INPP4B	A	T	0.301657	1.01917	1.00619	1.03231	0.0037	1.01963	1.00216	1.0374	0.0278069	1.01584	0.995871	1.03621	0.121142	0.802587
64	novel	rs6842889	4q31.21	145479880	LOC105377462	T	C	0.610355	1.02916	1.01682	1.04166	3e-06	1.02216	1.00552	1.03906	0.00879298	1.04137	1.02201	1.0611	2.33691e-05	0.447255
65	known	rs7734081	5p15.32	6126715	MED10	C	T	0.4674	1.01905	1.00706	1.03118	0.0018	1.01863	1.00271	1.03482	0.0214482	1.02604	1.00766	1.04475	0.0052708	0.284619
66	known	rs16903574	5p15.2	14610309	OTULINL	G	C	0.072707	1.10053	1.07538	1.12625	4.5e-16	1.08819	1.05465	1.1228	1.22316e-07	1.11715	1.07813	1.15758	9.96311e-10	0.121142
67	known	rs12697352	5p13.2	35837234	LOC105374724	G	A	0.663934	1.05713	1.04405	1.07038	2.2e-18	1.05516	1.03768	1.07293	2.97646e-10	1.05819	1.03808	1.07868	7.47006e-09	0.872881
68	known	rs7725052	5p13.1	40487270	PTGER4	T	C	0.59036	1.02655	1.0143	1.03895	1.9e-05	1.02332	1.00679	1.04012	0.00560563	1.0325	1.01333	1.05203	0.000837784	0.204085
69	known	rs1501641	5q12.1	59188105	PDE4D	A	G	0.584023	1.02103	1.00878	1.03343	0.00073	1.00923	0.993771	1.02492	0.242001	1.03015	1.01211	1.04851	0.000966848	0.0854324
70	known	rs10040192	5q13.2	71695880	PTCD2	C	T	0.481842	1.03421	1.02196	1.04661	3.2e-08	1.0349	1.01873	1.05132	1.95473e-05	1.02094	1.00268	1.03953	0.0244489	0.631227
71	known	rs1837253	5q22.1	110401872	TSLP	C	T	0.733949	1.11413	1.09944	1.12903	2.7e-57	1.09464	1.07485	1.1148	2.73337e-22	1.1508	1.12666	1.17547	1.58881e-38	0.000207259
72	known	rs3813308	5q23.1	118690781	TNFAIP8	G	C	0.433763	1.04076	1.0285	1.05316	3.9e-11	1.05168	1.03495	1.06868	7.27449e-10	1.0288	1.01007	1.04787	0.00244554	0.116415
73	novel	rs11950815	5q31.1	130955487	RAPGEF6	G	A	0.631263	1.04419	1.03131	1.05724	8.6e-12	1.0465	1.02966	1.06361	4.01934e-08	1.03518	1.01612	1.0546	0.00026224	0.0718606
74	known	rs848	5q31.1	131996500	IL13	A	C	0.193015	1.10601	1.08956	1.1227	1.1e-39	1.09819	1.07658	1.12024	2.46497e-20	1.10843	1.08338	1.13405	1.04676e-18	0.802587
75	novel	rs62379371	5q31.1	133439274	LOC105379185	G	A	0.953892	1.08619	1.05628	1.11695	6.5e-09	1.07539	1.03461	1.11779	0.000233234	1.11209	1.06315	1.16328	3.65666e-06	0.423711
76	known	rs10875596	5q31.3	141495715	NDFIP1	C	T	0.619226	1.05109	1.03846	1.06388	6.6e-16	1.04765	1.0306	1.06499	2.69775e-08	1.0534	1.03373	1.07345	6.30247e-08	0.944194
77	novel	rs11746314	5q33.3	156752957	CYFIP2	G	A	0.056262	1.0896	1.06217	1.11775	4.2e-11	1.08099	1.04485	1.11839	7.12232e-06	1.10259	1.06091	1.14591	6.69529e-07	0.254286
78	known	rs61665417	5q34	159918335	SLU7/ATP10B	C	T	0.70589	1.04557	1.03203	1.05929	2.1e-11	1.0457	1.02758	1.06415	5.443e-07	1.04773	1.02693	1.06896	5.11536e-06	0.147059
79	known	rs56297224	5q35.3	176815880	SLC34A1	A	G	0.258276	1.0391	1.02518	1.0532	2.4e-08	1.03718	1.0185	1.05621	8.14816e-05	1.04403	1.02251	1.06601	5.12176e-05	0.293718
80	known	rs12196306	6p25.3	249788	MYLK4	G	C	0.811134	1.03817	1.02265	1.05392	1.1e-06	1.01216	0.992537	1.03216	0.226279	1.05948	1.03563	1.08389	6.69529e-07	9.22961e-05
81	novel	rs3777755	6p24.1	12159699	HIVEP1	C	T	0.697182	1.03448	1.02131	1.04781	2.1e-07	1.02174	1.00431	1.03947	0.0142856	1.04668	1.02623	1.06754	5.89837e-06	0.307728
82	novel	rs13203384	6p22.3	19341301	MBOAT1	A	G	0.210237	1.03576	1.02092	1.05081	1.8e-06	1.04632	1.02623	1.06681	4.64976e-06	1.02447	1.00181	1.04764	0.034006	0.111835
83	novel	rs952579	6p22.3	21884440	CASC15	A	G	0.14091	1.05265	1.03506	1.07054	2.4e-09	1.06079	1.03711	1.085	3.05536e-07	1.04382	1.01703	1.07132	0.0012379	0.610051
84	novel	rs766406	6p22.2	26319588	HIST1H4H/BTN3A2	T	G	0.645103	1.03685	1.02419	1.04967	7.8e-09	1.02327	1.0063	1.04052	0.00693395	1.05635	1.03627	1.07681	2.14352e-08	0.105232
85	known	rs1233578	6p22.1	28712247	TRIM27	G	A	0.179363	1.05602	1.03991	1.07238	3.7e-12	1.05354	1.03207	1.07546	7.04932e-07	1.06122	1.03642	1.08661	8.65442e-07	0.7414
86	known	rs9272346	6p21.32	32604372	HLA-DQA1	A	G	0.605739	1.15894	1.14508	1.17297	1.4e-127	1.16881	1.1497	1.18823	8.1552e-77	1.16087	1.13916	1.18301	4.73473e-54	0.88866
87	known	rs411919	6p21.32	33194477	RING1	G	A	0.726036	1.04563	1.03187	1.05958	4.1e-11	1.03998	1.02245	1.0578	6.18396e-06	1.0446	1.02436	1.06524	1.24247e-05	0.631227
88	novel	rs9394288	6p21.31	35222010	LOC101929285	T	C	0.197898	1.04666	1.03112	1.06243	2.3e-09	1.05253	1.03158	1.07391	6.03793e-07	1.03858	1.01489	1.06281	0.00128191	0.0220213
89	known	rs6902766	6p12.3	51370323	PKHD1	T	C	0.881958	1.03607	1.01735	1.05513	0.00014	1.02837	1.0042	1.05312	0.0208882	1.04879	1.02029	1.07808	0.000698926	0.262714
90	known	rs1504215	6q15	91006227	BACH2	G	A	0.659988	1.08234	1.06895	1.0959	1.3e-35	1.09555	1.07726	1.11414	2.16112e-26	1.06811	1.04777	1.08885	1.81725e-11	0.00804918
91	known	rs9372120	6q21	106667535	ATG5	G	T	0.201901	1.03465	1.01962	1.04991	5.1e-06	1.03144	1.01129	1.05198	0.00207001	1.04102	1.01776	1.06482	0.000483021	0.266999
92	novel	rs11759732	6q21	109370006	SESN1	A	G	0.850541	1.04849	1.03133	1.06593	1.9e-08	1.05193	1.02891	1.07546	7.4643e-06	1.03193	1.00612	1.05842	0.0150988	0.617075
93	known	rs813915	6q22.33	128287313	PTPRK	T	G	0.245005	1.06094	1.04644	1.07564	3.6e-17	1.04222	1.02316	1.06165	1.13351e-05	1.07595	1.05348	1.0989	1.04619e-11	0.0628855
94	novel	rs4526212	6q23.3	135804631	AHI1	A	C	0.365026	1.04138	1.02878	1.05412	6.5e-11	1.04282	1.02583	1.0601	5.73303e-07	1.04323	1.02378	1.06305	1.03371e-05	0.703945
95	known	rs17264332	6q23.3	138005515	TNFAIP3	A	G	0.785602	1.04882	1.03393	1.06392	6.4e-11	1.06067	1.04018	1.08157	3.21942e-09	1.0304	1.00771	1.05361	0.0082906	0.0203409
96	novel	rs13190880	6q24.2	143222770	HIVEP2	T	G	0.092242	1.05701	1.03578	1.07867	8.5e-08	1.06636	1.03778	1.09572	3.48409e-06	1.04103	1.00913	1.07395	0.0114063	0.429528
97	novel	rs431362	6q25.1	149787378	ZC3H12D	A	G	0.358931	1.03603	1.02342	1.0488	1.5e-08	1.03826	1.02122	1.05559	8.58703e-06	1.03079	1.0114	1.05056	0.00174806	0.471525
98	novel	rs4599658	6q25.2	155074505	SCAF8	G	T	0.473292	1.03473	1.02251	1.04709	1.8e-08	1.03303	1.01654	1.04979	7.49498e-05	1.03435	1.0155	1.05356	0.000318217	0.242001
99	known	rs895990	6q25.3	156434876	ARID1B	G	C	0.413337	1.02008	1.00788	1.03243	0.0012	1.01992	1.00371	1.0364	0.0159525	1.01619	0.997656	1.03506	0.0872659	0.41794
100	known	rs62438869	6q27	167400917	FGFR1OP	A	G	0.127124	1.04242	1.02419	1.06097	3.9e-06	1.04236	1.0178	1.06752	0.000649629	1.04509	1.01723	1.07372	0.00137428	0.535258
101	novel	rs73033536	7p22.2	3149883	LOC105375130	T	C	0.911175	1.071	1.04907	1.09339	8.1e-11	1.07738	1.04763	1.10798	1.78923e-07	1.06515	1.03177	1.09962	0.000104456	0.522173
102	known	rs10244416	7p21.1	20575751	ABCB5	C	T	0.486874	1.05779	1.04541	1.07031	8.4e-21	1.04014	1.02386	1.05668	1.00836e-06	1.07592	1.05659	1.09559	2.57389e-15	0.00278977
103	known	rs1800797	7p15.3	22766221	IL6/LOC541472	G	A	0.599008	1.04292	1.03033	1.05565	1.1e-11	1.03711	1.02031	1.05419	1.24247e-05	1.04221	1.02293	1.06184	1.42483e-05	0.41794
104	known	rs917117	7p15.1	28176305	JAZF1	A	G	0.213387	1.0746	1.05917	1.09026	1.9e-22	1.06905	1.04854	1.08996	1.37992e-11	1.07703	1.05344	1.10114	5.03153e-11	0.689157
105	known	rs9886239	7p12.2	50336551	IKZF1	A	C	0.665701	1.02917	1.01645	1.04206	5.9e-06	1.03487	1.01752	1.05252	7.18726e-05	1.02429	1.00462	1.04434	0.0150988	0.589197
106	known	rs2190097	7q11.23	77038945	GSAP	C	T	0.235359	1.03999	1.02563	1.05455	3.2e-08	1.03716	1.01791	1.05677	0.000133452	1.04224	1.02014	1.06481	0.000156828	0.30301
107	known	rs10258293	7q22.3	105662690	CDHR3	C	T	0.166482	1.02169	1.00564	1.038	0.0079	1.01256	0.991055	1.03453	0.254286	1.02035	0.99562	1.04571	0.107398	0.78716
108	known	rs35113952	8p23.3	1789817	ARHGEF10	T	A	0.295448	1.0176	1.00443	1.03094	0.0087	1.01914	1.00141	1.03719	0.034006	1.01792	0.997664	1.03859	0.0836303	0.992021
109	novel	rs7014953	8p23.1	8168413	SGK223	A	C	0.599207	1.03235	1.01997	1.04489	2.3e-07	1.02715	1.01079	1.04378	0.00107547	1.04349	1.02445	1.06289	5.89837e-06	0.389789
110	known	rs4739738	8q21.13	81291645	ZBTB10	G	A	0.364996	1.0765	1.06345	1.08971	2.2e-32	1.07109	1.05368	1.08878	2.03503e-16	1.08306	1.06293	1.10357	7.42905e-17	0.689157
111	known	rs12548612	8q23.3	117349990	EIF3H	C	T	0.113317	1.02753	1.0086	1.04683	0.0042	1.0305	1.00509	1.05654	0.0182749	1.02835	0.999213	1.05834	0.0561332	0.4413
112	known	rs13277355	8q24.21	128777719	MYC	A	G	0.274118	1.05316	1.03937	1.06714	1.3e-14	1.04623	1.02781	1.06498	6.03793e-07	1.05623	1.03507	1.07782	1.15803e-07	0.429528
113	novel	rs34173062	8q24.3	145158607	MAF1/SHARPIN	A	G	0.070026	1.09247	1.06611	1.11948	1.3e-12	1.08239	1.04443	1.12172	1.36138e-05	1.08896	1.04581	1.13389	3.62763e-05	0.496504
114	known	rs992969	9p24.1	6209697	IL33	A	G	0.25298	1.1383	1.12299	1.15381	1.9e-78	1.11845	1.09846	1.1388	5.07587e-34	1.16184	1.13827	1.18591	1.23055e-46	0.00781407
115	known	rs10960423	9p23	11991732	TYRP1	A	T	0.98651	1.09633	1.04029	1.15538	0.00059	1.08509	1.02046	1.15382	0.00905422	1.03812	0.969422	1.1117	0.284619	0.896566
116	known	rs274945	9p21.3	23585741	LOC101929563	A	C	0.511874	1.03481	1.02269	1.04707	1.2e-08	1.03465	1.01846	1.0511	2.33691e-05	1.03414	1.0156	1.05302	0.000272638	0.952156
117	known	rs10738765	9p21.2	27259224	LINC00032	C	T	0.177748	1.0276	1.01191	1.04353	0.00052	1.02112	1.0001	1.04258	0.0488384	1.02744	1.00325	1.05221	0.0257474	0.638355
118	novel	rs1537504	9q22.33	101829542	COL15A1	A	G	0.231362	1.03822	1.02379	1.05285	1.5e-07	1.03031	1.01108	1.0499	0.00187087	1.04844	1.02608	1.07129	1.70798e-05	0.515692
119	novel	rs4978607	9q32	117508437	TNFSF15	C	T	0.88036	1.05295	1.03407	1.07217	2.3e-08	1.04064	1.01559	1.06631	0.00137428	1.07177	1.04193	1.10247	1.5093e-06	0.0854324
120	known	rs1930781	9q33.2	123687834	TRAF1	G	A	0.347171	1.03695	1.02425	1.04981	7.9e-09	1.03203	1.01499	1.04936	0.000207259	1.04141	1.02172	1.06148	3.046e-05	0.395325
121	novel	rs10986311	9q33.3	127071493	NEK6	C	T	0.36923	1.0351	1.0226	1.04777	2.7e-08	1.03425	1.01745	1.05132	5.57769e-05	1.03428	1.01499	1.05395	0.000448107	0.756561
122	known	rs11539209	9q34.11	131483551	ZDHHC12	T	A	0.920527	1.07409	1.05109	1.09759	9.7e-11	1.06211	1.0309	1.09427	7.49498e-05	1.09914	1.06186	1.13772	7.87366e-08	0.234046
123	novel	rs782134971	9q34.2	136139907	ABO	G	GAAACTGCC	0.248768	1.0305	1.01657	1.04462	1.5e-05	1.03163	1.01285	1.05076	0.000900174	1.03176	1.01029	1.05368	0.00361429	0.659937
124	known	rs117137535	9q34.3	140500443	ARRDC1	A	G	0.025442	1.12849	1.08398	1.17483	3.9e-09	1.10522	1.03964	1.17494	0.00132735	1.09232	1.01902	1.1709	0.0127743	0.936237
125	known	rs4749894	10p15.1	6058323	IL2RA	A	G	0.759076	1.05846	1.0439	1.07323	9.1e-16	1.05339	1.03478	1.07233	1.06524e-08	1.05844	1.03711	1.08021	4.50036e-08	0.764177
126	known	rs2197415	10p14	9062856	GATA3	G	T	0.582284	1.10449	1.09139	1.11774	5.9e-60	1.10016	1.08268	1.11792	1.61296e-31	1.10198	1.08195	1.12238	3.39525e-25	0.696537
127	novel	rs9284092	10p11.23	30801718	MAP3K8	G	T	0.733465	1.0307	1.01707	1.04451	8.5e-06	1.03656	1.01806	1.05541	9.22961e-05	1.0238	1.00295	1.04509	0.0250909	0.164529
128	novel	rs12769745	10q11.21	43749700	RASGEF1A	A	G	0.279663	1.0329	1.01938	1.04659	1.5e-06	1.02837	1.01025	1.04681	0.00207001	1.03873	1.0178	1.06009	0.000252215	0.280142
129	known	rs2893907	10q21.2	64382359	ZNF365	C	A	0.547608	1.03452	1.02219	1.04701	2.9e-08	1.02739	1.01164	1.04338	0.000603581	1.02446	1.00648	1.04276	0.00736222	0.41794
130	novel	rs1134777	10q22.2	75538651	FUT11	C	G	0.733883	1.03581	1.02209	1.04972	2.3e-07	1.03384	1.01538	1.05265	0.000294603	1.0377	1.01652	1.05933	0.000431547	0.928287
131	known	rs113092121	10q23.33	94384514	KIF11	TTCTC	T	0.567148	1.04269	1.03035	1.05518	5.9e-12	1.03953	1.02322	1.05608	1.5093e-06	1.04781	1.02894	1.06702	4.65532e-07	0.502858
132	known	rs12764214	10q24.2	100072209	LOXL4	C	T	0.353252	1.0142	1.00179	1.02676	0.025	1.02379	1.0069	1.04096	0.00560563	1.00123	0.982305	1.02053	0.896566	0.17383
133	known	rs11191385	10q24.32	104513049	WBP1L	G	T	0.687189	1.02733	1.01437	1.04046	3.2e-05	1.02147	1.00406	1.03919	0.0155205	1.03415	1.01393	1.05478	0.00086846	0.968093
134	known	rs12788104	11p15.5	1123739	MUC2	G	A	0.676335	1.05236	1.03909	1.0658	3.2e-15	1.04896	1.03108	1.06715	5.03698e-08	1.05701	1.03636	1.07807	3.58834e-08	0.0536068
135	known	rs11042902	11p15.4	10655623	MRVI1	T	C	0.299938	1.03958	1.02624	1.05308	3.8e-09	1.0339	1.01611	1.05201	0.000169913	1.03993	1.01946	1.06081	0.000113387	0.342112
136	known	rs7130870	11p13	36344202	PRR5L	C	T	0.671015	1.03755	1.02459	1.05067	9e-09	1.03053	1.01355	1.04779	0.000385231	1.04588	1.02613	1.066	4.02669e-06	0.258476
137	novel	rs714417	11p11.2	45247176	PRDM11	C	T	0.692992	1.03576	1.02259	1.04911	7.5e-08	1.03478	1.01702	1.05285	0.000108835	1.03613	1.01571	1.05695	0.000465258	0.218697
138	known	rs174551	11q12.2	61573684	FADS1	T	C	0.664238	1.04855	1.03553	1.06174	1e-13	1.05274	1.03493	1.07086	3.63502e-09	1.0408	1.02072	1.06127	5.81981e-05	0.091028
139	known	rs479844	11q13.1	65551957	OVOL1	G	A	0.54558	1.05478	1.04238	1.06734	1e-18	1.04843	1.03175	1.06538	7.47006e-09	1.06447	1.04506	1.08424	2.93093e-11	0.0300068
140	known	rs7936323	11q13.5	76293758	C11orf30/LRRC32	A	G	0.472974	1.11526	1.10223	1.12845	5.9e-74	1.09622	1.07894	1.11377	9.32047e-30	1.136	1.11547	1.1569	8.84578e-43	0.00093296
141	known	rs56324483	11q21	95424511	FAM76B	G	A	0.872214	1.03734	1.01921	1.0558	4.6e-05	1.04371	1.01995	1.06802	0.000272638	1.02871	1.00207	1.05606	0.0348584	0.271332
142	known	rs1784776	11q23.1	111472392	SIK2	T	C	0.702482	1.04336	1.02991	1.05699	1.5e-10	1.04087	1.02274	1.05932	7.82196e-06	1.0492	1.0282	1.07062	3.16209e-06	0.0872659
143	known	rs12365699	11q23.3	118743286	CXCR5	G	A	0.836856	1.07182	1.05483	1.08907	1.7e-17	1.05259	1.03109	1.07455	1.11598e-06	1.07939	1.05395	1.10544	3.38573e-10	0.234046
144	known	rs55836957	11q24.3	128168631	ETS1	C	A	0.781543	1.05066	1.03578	1.06576	1.1e-11	1.03986	1.0206	1.05949	4.1315e-05	1.05475	1.03232	1.07766	1.17386e-06	0.541862
145	known	rs56389811	12q13.11	48205358	HDAC7	C	T	0.768529	1.04244	1.02796	1.05713	5.8e-09	1.05987	1.04013	1.07998	1.36122e-09	1.02481	1.00308	1.04702	0.0250909	0.00307639
146	known	rs3759129	12q13.12	50354437	AQP5	C	A	0.193548	1.03603	1.02075	1.05155	3e-06	1.02523	1.00485	1.04601	0.0150988	1.04794	1.02428	1.07215	5.81981e-05	0.0477035
147	known	rs1689510	12q13.2	56396768	SUOX	C	G	0.32947	1.0716	1.05825	1.08511	2.8e-27	1.06555	1.04772	1.08369	1.5829e-13	1.07408	1.05359	1.09498	3.59487e-13	0.177016
148	known	rs167769	12q13.3	57503775	STAT6	T	C	0.389939	1.07356	1.06069	1.08658	8.6e-31	1.07108	1.05379	1.08865	1.33959e-16	1.07521	1.05536	1.09544	2.34754e-14	0.307728
149	known	rs1051334	12q21.1	71523134	TSPAN8	A	C	0.600357	1.03687	1.0245	1.04939	3.4e-09	1.03326	1.01652	1.05028	8.49459e-05	1.0462	1.02684	1.06593	2.13718e-06	0.849309
150	known	rs150449584	12q21.31	85793022	ALX1	C	T	0.984874	1.10181	1.04906	1.15721	0.00011	1.02618	0.973686	1.08151	0.337055	1.10687	1.03971	1.17836	0.00147275	0.068759
151	novel	rs12303699	12q22	94582336	PLXNC1	A	G	0.37533	1.03806	1.02548	1.05079	1.9e-09	1.0294	1.01265	1.04644	0.000540175	1.04697	1.02751	1.0668	1.58666e-06	0.0348584
152	known	rs653178	12q24.12	112007756	ATXN2	T	C	0.533836	1.03309	1.02083	1.04549	9.1e-08	1.0269	1.0104	1.04368	0.00132735	1.03881	1.0197	1.05827	5.81981e-05	0.509254
153	known	rs625228	12q24.31	121278266	SPPL3	A	G	0.431902	1.03992	1.02767	1.05231	9.5e-11	1.03867	1.02214	1.05546	3.48409e-06	1.04083	1.0219	1.06011	1.95473e-05	0.984043
154	known	rs7132277	12q24.31	123593382	PITPNM2	C	T	0.813431	1.03832	1.02274	1.05413	1.1e-06	1.03463	1.01397	1.05571	0.00093296	1.03695	1.01327	1.06119	0.00207001	0.779478
155	known	rs7323267	13q14.11	41204015	FOXO1	C	T	0.201868	1.02649	1.01153	1.04168	0.00048	1.01708	0.997032	1.03753	0.0949194	1.03765	1.01451	1.0613	0.00132735	0.0657682
156	novel	rs61960013	13q14.11	44490181	LOC107984576	G	C	0.211368	1.04365	1.02867	1.05886	7e-09	1.03818	1.01818	1.05857	0.000163248	1.04208	1.0191	1.06557	0.000294603	0.992021
157	known	rs981625	13q22.1	74039935	KLF12	G	C	0.061819	1.07948	1.05351	1.1061	7.5e-10	1.08366	1.04928	1.11918	1.06086e-06	1.08123	1.04196	1.12197	3.47306e-05	0.802587
158	known	rs7987173	13q32.3	100073342	UBAC2/TM9SF2	C	A	0.541389	1.05105	1.03855	1.06371	3.5e-16	1.04436	1.02787	1.06112	8.79542e-08	1.04968	1.0307	1.069	1.88841e-07	0.0989429
159	known	rs10162476	14q13.1	34144433	NPAS3	G	A	0.523981	1.02373	1.0116	1.03601	0.00012	1.02497	1.00914	1.04106	0.00193521	1.01503	0.997058	1.03332	0.101005	0.802587
160	known	rs34332679	14q13.2	35881966	NFKBIA	GA	G	0.644796	1.04176	1.02893	1.05476	9.9e-11	1.03951	1.0231	1.05619	1.84226e-06	1.03129	1.01262	1.05031	0.00093296	0.748968
161	known	rs34307686	14q13.3	37651998	SLC25A21	CTG	C	0.270414	1.02097	1.00749	1.03463	0.0022	1.00548	0.987607	1.02367	0.548506	1.0387	1.01761	1.06022	0.000283421	0.0657682
162	novel	rs3751289	14q23.1	61983943	PRKCH	G	A	0.219275	1.03947	1.02478	1.05438	9.8e-08	1.03884	1.01912	1.05894	9.61927e-05	1.0401	1.01752	1.06317	0.000448107	0.674485
163	known	rs911263	14q24.1	68753593	RAD51B	C	T	0.292018	1.05517	1.04144	1.06908	9.2e-16	1.05313	1.03473	1.07185	8.41139e-09	1.06374	1.04251	1.0854	1.85523e-09	0.528695
164	known	rs888414	14q24.3	75104905	AREL1	A	G	0.382586	1.02432	1.01201	1.03677	9.7e-05	1.02314	1.00659	1.03997	0.00595953	1.02373	1.0047	1.04311	0.0142856	0.928287
165	novel	rs10131197	14q32.12	93015394	RIN3	G	A	0.330046	1.04117	1.02823	1.05429	2.6e-10	1.03435	1.01703	1.05196	8.8549e-05	1.0401	1.02022	1.06037	6.60733e-05	0.373466
166	known	rs59457020	14q32.31	103190843	RCOR1	G	A	0.121505	1.05539	1.03655	1.07457	4.5e-09	1.05164	1.02657	1.07733	4.31373e-05	1.06053	1.0316	1.09028	3.18248e-05	0.88866
167	known	rs1942	15q15.1	41774423	RTF1	G	A	0.538354	1.04079	1.02853	1.0532	3.7e-11	1.05058	1.0338	1.06762	1.85523e-09	1.02856	1.00982	1.04765	0.0026998	0.00595953
168	known	rs11071559	15q22.2	61069988	RORA	C	T	0.859587	1.09862	1.08008	1.11748	2.4e-27	1.09011	1.06482	1.116	6.02126e-13	1.11882	1.08874	1.14972	6.47668e-16	0.00932238
169	known	rs17293632	15q22.33	67442596	SMAD3	T	C	0.228507	1.12041	1.10482	1.13621	5.7e-57	1.10259	1.08214	1.12343	1.61341e-24	1.14489	1.12089	1.16941	5.80351e-36	0.00100187
170	novel	rs11259930	15q25.2	84577350	ADAMTSL3	A	G	0.469032	1.03548	1.02327	1.04785	8.5e-09	1.0347	1.01821	1.05146	3.18248e-05	1.04079	1.0218	1.06014	2.04427e-05	0.121142
171	known	rs8029440	15q26.1	91409514	FURIN	G	A	0.648952	1.03146	1.0188	1.04427	8.8e-07	1.03039	1.0137	1.04736	0.000330678	1.03029	1.01116	1.04978	0.00180851	0.872881
172	novel	rs11645975	16p13.3	3749397	TRAP1	G	C	0.739163	1.02901	1.01517	1.04305	3.5e-05	1.01244	0.995222	1.02996	0.15854	1.03298	1.0128	1.05355	0.00128191	0.0150988
173	known	rs12935657	16p13.13	11219041	CLEC16A	G	A	0.756012	1.09858	1.08361	1.11375	3.8e-41	1.07867	1.05907	1.09864	5.96647e-16	1.12318	1.09967	1.14719	5.31702e-27	0.0285242
174	known	rs3024655	16p12.1	27369502	IL4R	G	A	0.928362	1.12321	1.09671	1.15035	1.4e-21	1.13536	1.10079	1.17102	8.2794e-16	1.08859	1.05057	1.12799	2.86875e-06	0.41794
175	known	rs2066844	16q12.1	50745926	NOD2	T	C	0.044763	1.08955	1.05905	1.12092	3.2e-09	1.05777	1.01857	1.09848	0.00361429	1.13261	1.08545	1.18182	9.46766e-09	0.00959759
176	novel	rs223819	16q13	57394862	CCL22	T	C	0.914882	1.05451	1.03157	1.07796	2.3e-06	1.05606	1.02554	1.0875	0.000272638	1.05623	1.02108	1.09259	0.00152439	0.00633343
177	known	rs71368508	17p13.2	4521473	LOC105371498	C	A	0.979488	1.14074	1.09402	1.18946	6.8e-10	1.12454	1.06796	1.18412	8.19597e-06	1.05754	0.998282	1.12031	0.0574331	0.0949194
178	novel	rs72842819	17p13.1	7328821	C17orf74/SPEM2	C	A	0.116395	1.05731	1.03799	1.077	3.2e-09	1.06777	1.04176	1.09443	1.88841e-07	1.04564	1.01627	1.07586	0.00214059	0.589197
179	novel	rs750065349	17p12	12193443	MAP2K4	GC	G	0.463451	1.03764	1.02546	1.04996	8.6e-10	1.04309	1.02652	1.05994	2.4695e-07	1.03446	1.0157	1.05356	0.000283421	0.0969145
180	known	rs2305479	17q12	38062217	GSDMB	C	T	0.503575	1.1116	1.09857	1.12478	2.9e-69	1.09941	1.08197	1.11714	3.66616e-31	1.13166	1.11108	1.15261	7.68244e-40	0.197051
181	known	rs2006141	17q21.2	40679718	ATP6V0A1/NAGLU	T	C	0.724266	1.03662	1.02308	1.05033	8.2e-08	1.02607	1.00819	1.04427	0.00410472	1.04567	1.02463	1.06715	1.63255e-05	0.068759
182	known	rs7224548	17q21.31	43337136	SPATA32	G	T	0.300448	1.04988	1.03649	1.06344	1.1e-13	1.04944	1.03143	1.06777	4.76135e-08	1.05719	1.03652	1.07828	3.39e-08	0.337055
183	known	rs72833417	17q21.32	45873049	OSBPL7	T	A	0.127176	1.06658	1.04741	1.0861	3.3e-12	1.07528	1.0488	1.10243	1.19807e-08	1.05103	1.02119	1.08175	0.000698926	0.4413
184	known	rs17637472	17q21.33	47461433	ZNF652/PHB	A	G	0.385684	1.05866	1.04577	1.07171	7.7e-20	1.06096	1.04374	1.07845	1.34112e-12	1.05384	1.03425	1.0738	4.25326e-08	0.568678
185	novel	rs1991401	17q23.3	62502435	CEP95/DDX5	A	G	0.688429	1.03798	1.02478	1.05135	1.1e-08	1.03578	1.01851	1.05334	4.1315e-05	1.03232	1.01266	1.05236	0.0011953	0.412216
186	novel	rs111365807	17q25.1	73825463	UNC13D	C	G	0.117908	1.05056	1.03156	1.06991	1.2e-07	1.06199	1.03625	1.08837	1.58666e-06	1.03355	1.00483	1.06308	0.0214482	0.149867
187	novel	rs76848919	17q25.3	76352554	SOCS3	C	G	0.199471	1.04483	1.02953	1.06035	5.6e-09	1.04418	1.02363	1.06513	2.04427e-05	1.04508	1.02164	1.06906	0.000138967	0.406539
188	novel	rs12956924	18q21.1	46451146	SMAD7	A	G	0.315512	1.03653	1.02337	1.04985	3.7e-08	1.03326	1.01568	1.05114	0.00018402	1.03366	1.01358	1.05413	0.00093296	0.718847
189	known	rs12453988	18q21.2	48581918	SMAD4	T	C	0.369594	1.03311	1.02059	1.04579	1.7e-07	1.02929	1.01247	1.04639	0.000603581	1.03774	1.01835	1.05749	0.000118118	0.167587
190	known	rs3730775	18q21.2	51813966	POLI	T	A	0.596645	1.03921	1.02681	1.05175	3.3e-10	1.03682	1.0201	1.05381	1.30062e-05	1.04426	1.02496	1.06393	5.36459e-06	0.841481
191	known	rs3826620	18q21.33	60021504	TNFRSF11A	G	T	0.711184	1.04116	1.02768	1.05482	1.3e-09	1.03335	1.01594	1.05106	0.000156828	1.042	1.02184	1.06255	3.62763e-05	0.362823
192	known	rs12964116	18q21.33	61442619	SERPINB7	G	A	0.036428	1.09973	1.06584	1.1347	2.6e-09	1.07626	1.0324	1.12199	0.000540175	1.13123	1.07965	1.18528	2.21886e-07	0.0702958
193	known	rs10853952	19p13.3	1163934	SBNO2/LOC102723798	T	C	0.309283	1.03173	1.01872	1.04491	1.4e-06	1.0229	1.00551	1.0406	0.00959759	1.04239	1.02216	1.06302	3.32475e-05	0.081859
194	novel	rs117552144	19p13.3	3136091	GNA15	T	C	0.063933	1.08977	1.06238	1.11788	3.6e-11	1.09729	1.05878	1.1372	3.58064e-07	1.08404	1.04042	1.1295	0.000118118	0.880765
195	novel	rs10420217	19p13.3	4355871	MPND	C	T	0.283281	1.03846	1.02486	1.05224	2e-08	1.04436	1.02609	1.06295	1.43558e-06	1.03205	1.01128	1.05326	0.00236578	0.242001
196	novel	rs755023315	19p13.3	6579029	CD70	G	GC	0.292035	1.04129	1.0275	1.05526	2.7e-09	1.03744	1.0191	1.05611	5.34512e-05	1.03847	1.0175	1.05987	0.000283421	0.825871
197	known	rs10416530	19p13.2	9129660	MUC16	C	T	0.345734	1.0427	1.02972	1.05584	6e-11	1.03349	1.01635	1.05092	0.000113387	1.04742	1.02754	1.06769	2.13718e-06	0.193601
198	novel	rs34006614	19p13.11	16442782	KLF2	T	C	0.326754	1.03436	1.02152	1.04736	1.1e-07	1.03772	1.02037	1.05536	1.63255e-05	1.03051	1.01079	1.05062	0.00228841	0.733857
199	known	rs118013485	19q13.11	33726577	SLC7A10	G	A	0.932858	1.14742	1.12018	1.17532	3.3e-29	1.10186	1.0731	1.1314	6.47913e-13	1.10346	1.0706	1.13732	1.77088e-10	0.968093
200	novel	rs143432496	19q13.32	45252714	BCL3	A	ATAT	0.272786	1.04663	1.03275	1.06071	2.3e-11	1.02933	1.01101	1.04798	0.00157769	1.05228	1.03094	1.07406	1.11598e-06	0.075076
201	novel	rs8103278	19q13.32	46370381	FOXA3	G	A	0.648075	1.03655	1.02383	1.04943	1.2e-08	1.03191	1.01516	1.04893	0.000169913	1.03949	1.02007	1.05927	5.57769e-05	0.582319
202	novel	rs11670020	19q13.41	52314161	FPR3/LOC105369197	G	A	0.144062	1.04202	1.0246	1.05974	1.7e-06	1.03995	1.01658	1.06386	0.000724858	1.03869	1.01203	1.06605	0.00423641	0.984043
203	novel	rs8125525	20q13.12	45681788	EYA2	C	T	0.739712	1.03655	1.02269	1.05059	1.7e-07	1.02344	1.00564	1.04155	0.00959759	1.04434	1.0235	1.0656	2.44302e-05	0.2113
204	known	rs6021270	20q13.2	50141264	NFATC2	T	C	0.938176	1.07426	1.04823	1.10094	1e-08	1.05391	1.02119	1.08767	0.00111412	1.0736	1.03544	1.11316	0.000118118	0.362823
205	known	rs2766667	20q13.2	52172404	LOC101927770	T	C	0.256611	1.04723	1.03321	1.06143	1.9e-11	1.05144	1.03257	1.07064	5.63541e-08	1.03524	1.01393	1.05699	0.00111412	0.29834
206	known	rs6011033	20q13.33	62322699	RTEL1	G	A	0.765899	1.05232	1.03768	1.06717	9.7e-13	1.05049	1.03165	1.06968	9.82128e-08	1.04445	1.02309	1.06625	3.62763e-05	0.477704
207	novel	rs1736147	21q21.1	16813053	LOC101927745	G	A	0.571204	1.03273	1.02053	1.04508	1.1e-07	1.02035	1.00411	1.03685	0.0138937	1.04899	1.02985	1.06848	3.58064e-07	0.00672832
208	known	rs2242900	21q22.12	36453837	RUNX1	G	A	0.1375	1.07218	1.05406	1.09061	1.1e-15	1.08231	1.05808	1.10711	7.385e-12	1.05577	1.02856	1.08371	4.70131e-05	0.41794
209	novel	rs34846236	21q22.2	41049344	PCP4	G	GC	0.480668	1.02801	1.01586	1.0403	5.3e-06	1.02182	1.00592	1.03796	0.00693395	1.04133	1.02276	1.06023	1.03371e-05	0.0836303
210	known	rs12626388	21q22.3	43856593	UBASH3A	T	C	0.147382	1.04068	1.02357	1.05808	2.4e-06	1.04298	1.02001	1.06646	0.000215599	1.04373	1.01753	1.07061	0.000966848	0.733857
211	known	rs228953	22q12.3	37531436	IL2RB	G	A	0.565349	1.02758	1.01537	1.03993	8.1e-06	1.01716	1.0014	1.03317	0.0323548	1.0327	1.01437	1.05135	0.000431547	0.167587
212	known	rs201267172	22q13.2	41918653	ACO2	G	GT	0.193478	1.0556	1.03995	1.07149	1.3e-12	1.05646	1.03545	1.07789	8.3222e-08	1.0597	1.0358	1.08415	6.35843e-07	0.522173
