# Supplementary material for: Genome-wide analysis highlights contribution of immune system pathways to the genetic architecture of asthma
Source: Nat Commun. 2020 Apr 15;11:1776. doi: 10.1038/s41467-020-15649-3 (PMC7160128; doi:10.1038/s41467-020-15649-3)
Supplement: Supplementary file 9 — Supplementary Data 7 [file 41467_2020_15649_MOESM9_ESM.xlsx]

## Sheet: SD7
Supplementary Data 7. Sensitivity analyses with 66 previously unknown loci in the UK Biobank.
Number in parentheses indicate number of cases/controls.
EA, effect (asthma risk) allele; NEA, non-effect allele; EAF, effect allele frequency (only available from the UK Biobank).
ORs with 95% CIs and P-values were calculated using linear mixed models.
								Asthma with or without allergic disease (64,538/329,321)				Asthma excluding allergic disease (33,830/329,321)				Asthma without chronic obstructive pulmonary disease, emphysema, or chronic bronchitis (56,820/329,321)				Asthma with or without allergic disease in only subjects of European ancestry (53,924/276,523)				Allergic diseases only (93,468/329,321)
Locus	SNP	CHR	BP (hg19)	Nearest Gene(s)	EA	NEA	EAF	OR	95L	95U	P	OR	95L	95U	P	OR	95L	95U	P	OR	95L	95U	P	OR	95L	95U	P
1	rs2230624	1p36.22	12175658	TNFRSF8	G	A	0.985836	1.19153	1.1339	1.25209	4.3e-12	1.12196	1.05013	1.19869	0.00065	1.19599	1.13503	1.26022	2e-11	1.19636	1.13534	1.26066	1.9e-11	1.09159	1.04602	1.13914	5.6e-05
2	rs11577318	1p36.11	26601570	CEP85	G	A	0.183207	1.03199	1.01644	1.04778	4.8e-05	1.02358	1.00286	1.04472	0.026	1.02963	1.01324	1.04629	0.00036	1.03622	1.01921	1.05351	2.5e-05	1.0166	1.00332	1.03005	0.014
3	rs2228552	1p35.2	32165495	COL16A1	T	G	0.630981	1.03501	1.02244	1.04774	3.4e-08	1.04251	1.0255	1.0598	7.1e-07	1.03546	1.02217	1.04892	1.2e-07	1.03813	1.02431	1.05213	4.4e-08	1.00506	0.994489	1.01574	0.35
4	rs4127124	1q32.1	206624362	SRGAP2	A	C	0.487198	1.0358	1.02369	1.04805	4.6e-09	1.02719	1.01105	1.04359	0.0009	1.03414	1.02136	1.04707	1.2e-07	1.03318	1.01999	1.04654	6.4e-07	1.0167	1.0064	1.0271	0.0014
5	rs72787718	2p23.1	30474351	LBH	A	G	0.229402	1.04017	1.02576	1.05479	3.2e-08	1.03107	1.01186	1.05064	0.0014	1.04528	1.02998	1.06081	3.9e-09	1.04251	1.02676	1.0585	8.4e-08	1.00776	0.995646	1.02003	0.21
6	rs68110799	2p16.1	60945555	PAPOLG	A	G	0.264376	1.03743	1.02355	1.0515	8.9e-08	1.04224	1.0235	1.06131	7.8e-06	1.04144	1.02672	1.05636	2.3e-08	1.03802	1.02291	1.05336	6.1e-07	1.02991	1.01797	1.04198	7.2e-07
7	rs35548551	2p13.2	72039714	DYSF	T	G	0.124457	1.04783	1.029	1.067	4.4e-07	1.04572	1.02048	1.07158	0.00033	1.04908	1.02917	1.06937	9.5e-07	1.0502	1.02926	1.07157	1.9e-06	1.00915	0.993423	1.02513	0.26
8	rs6741949	2q24.2	162910223	DPP4	G	C	0.564873	1.03532	1.02309	1.04769	1e-08	1.02831	1.012	1.04489	0.00062	1.0373	1.02436	1.05041	1.1e-08	1.03698	1.02368	1.05046	3.6e-08	0.999572	0.989349	1.0099	0.93
9	rs2595389	2q32.1	187534183	ITGAV	T	G	0.5364	1.02686	1.01485	1.03902	1e-05	1.02005	1.00402	1.03633	0.014	1.02921	1.01649	1.04209	5.7e-06	1.0251	1.01203	1.03834	0.00015	1.01776	1.00744	1.02818	0.00071
10	rs13101202	3p25.2	12699361	RAF1	C	A	0.174078	1.04912	1.03278	1.06572	2.1e-09	1.0466	1.02469	1.06897	2.4e-05	1.05003	1.03275	1.06759	8.1e-09	1.04784	1.03018	1.06581	7.2e-08	1.01907	1.00531	1.03303	0.0065
11	rs2014490	3p24.3	16972211	PLCL2	G	A	0.65256	1.03926	1.02653	1.05215	9.2e-10	1.02739	1.0105	1.04456	0.0014	1.04119	1.02772	1.05484	1.2e-09	1.03504	1.02116	1.0491	5.7e-07	1.02102	1.01019	1.03197	0.00013
12	rs2036226	3p24.3	23597986	UBE2E2	T	C	0.594813	1.03348	1.02115	1.04596	7.5e-08	1.02411	1.00771	1.04077	0.0038	1.03203	1.01902	1.04521	1.1e-06	1.03574	1.02232	1.04934	1.3e-07	1.02229	1.01173	1.03296	3.2e-05
13	rs73072483	3p21.2	50771624	DOCK3	G	A	0.871712	1.04835	1.03007	1.06696	1.4e-07	1.04208	1.01775	1.06699	0.00063	1.0497	1.03037	1.06939	3.1e-07	1.04289	1.02296	1.06321	2e-05	1.01648	1.00115	1.03204	0.035
14	rs9813229	3p14.3	56741585	ARHGEF3	A	G	0.615492	1.03332	1.0208	1.04599	1.4e-07	1.02384	1.0072	1.04075	0.0048	1.03337	1.02015	1.04676	5.9e-07	1.03286	1.01921	1.0467	1.9e-06	1.02085	1.01014	1.03167	0.00013
15	rs7372960	3p13	71254751	FOXP1	T	C	0.750675	1.03765	1.02348	1.05202	1.4e-07	1.03719	1.01819	1.05654	0.00011	1.0337	1.01879	1.04883	7.7e-06	1.03498	1.0197	1.05048	5.8e-06	1.00977	0.997831	1.02185	0.11
16	rs7622814	3q13.2	112650431	CD200R1	T	G	0.460336	1.03505	1.02293	1.04731	9.8e-09	1.02395	1.00785	1.0403	0.0034	1.03522	1.02242	1.04818	4.9e-08	1.03412	1.0209	1.04752	3.2e-07	1.03154	1.02108	1.0421	2.3e-09
17	rs9877891	3q13.33	119260866	CD80	C	T	0.179301	1.04438	1.02852	1.06049	2.7e-08	1.0475	1.02613	1.06931	1e-05	1.04381	1.02705	1.06084	2.1e-07	1.0419	1.02459	1.05951	1.6e-06	1.02073	1.00728	1.03435	0.0024
18	rs17485347	3q26.2	169127519	MECOM	C	A	0.747558	1.03317	1.01929	1.04724	2.3e-06	1.03912	1.0204	1.05819	3.5e-05	1.03337	1.0187	1.04824	6.8e-06	1.03204	1.01704	1.04727	2.4e-05	1.00476	0.993077	1.01658	0.43
19	rs6842889	4q31.21	145479880	LOC105377462	T	C	0.610355	1.02916	1.01682	1.04166	3e-06	1.04204	1.02527	1.05908	6.5e-07	1.02008	1.00716	1.03317	0.0022	1.03025	1.0168	1.04388	8.8e-06	1.00188	0.991497	1.01238	0.72
20	rs11950815	5q31.1	130955487	RAPGEF6	G	A	0.631263	1.04419	1.03131	1.05724	8.6e-12	1.04641	1.02909	1.06403	1e-07	1.04706	1.03342	1.06089	6.4e-12	1.04795	1.03405	1.06203	6.2e-12	1.01567	1.00482	1.02663	0.0045
21	rs62379371	5q31.1	133439274	LOC105379185	G	A	0.953892	1.08619	1.05628	1.11695	6.5e-09	1.05806	1.01919	1.09841	0.0031	1.08401	1.05252	1.11644	8.2e-08	1.08246	1.05023	1.11569	2.8e-07	1.08228	1.0564	1.1088	1.5e-10
22	rs11746314	5q33.3	156752957	CYFIP2	G	A	0.056262	1.0896	1.06217	1.11775	4.2e-11	1.08761	1.05083	1.12567	1.7e-06	1.08678	1.05786	1.11649	1.5e-09	1.09925	1.06948	1.12985	1.4e-11	1.00886	0.986735	1.03148	0.44
23	rs3777755	6p24.1	12159699	HIVEP1	C	T	0.697182	1.03448	1.02131	1.04781	2.1e-07	1.03013	1.01253	1.04803	0.00073	1.03463	1.02072	1.04873	8.2e-07	1.03413	1.01988	1.04859	2.1e-06	1.01805	1.00683	1.0294	0.0016
24	rs13203384	6p22.3	19341301	MBOAT1	A	G	0.210237	1.03576	1.02092	1.05081	1.8e-06	1.03724	1.01728	1.05759	0.00023	1.03391	1.01827	1.0498	1.8e-05	1.0403	1.02395	1.05692	1e-06	0.994627	0.982261	1.00715	0.4
25	rs952579	6p22.3	21884440	CASC15	A	G	0.14091	1.05265	1.03506	1.07054	2.4e-09	1.04889	1.02534	1.07297	3.8e-05	1.0537	1.03511	1.07263	8.5e-09	1.0515	1.03248	1.07088	7e-08	1.01789	1.00313	1.03286	0.017
26	rs766406	6p22.2	26319588	HIST1H4H/BTN3A2	T	G	0.645103	1.03685	1.02419	1.04967	7.8e-09	1.03509	1.01812	1.05233	4.3e-05	1.03897	1.02557	1.05255	7.8e-09	1.04036	1.02662	1.05428	5.4e-09	1.00904	0.998373	1.01983	0.097
27	rs9394288	6p21.31	35222010	LOC101929285	T	C	0.197898	1.04666	1.03112	1.06243	2.3e-09	1.03743	1.01674	1.05855	0.00035	1.04966	1.0332	1.06638	1.9e-09	1.04425	1.02714	1.06165	2.8e-07	1.01488	1.00182	1.02811	0.025
28	rs11759732	6q21	109370006	SESN1	A	G	0.850541	1.04849	1.03133	1.06593	1.9e-08	1.03689	1.01416	1.06013	0.0014	1.04314	1.02513	1.06147	2e-06	1.04733	1.02844	1.06657	6.4e-07	1.02549	1.01097	1.04022	0.00054
29	rs4526212	6q23.3	135804631	AHI1	A	C	0.365026	1.04138	1.02878	1.05412	6.5e-11	1.02461	1.00796	1.04153	0.0036	1.04299	1.02967	1.05649	1.4e-10	1.04108	1.02733	1.05501	2.9e-09	1.02879	1.01801	1.03968	1.3e-07
30	rs13190880	6q24.2	143222770	HIVEP2	T	G	0.092242	1.05701	1.03578	1.07867	8.5e-08	1.03979	1.01175	1.06862	0.0052	1.06159	1.03907	1.08459	4.6e-08	1.05475	1.0318	1.07822	2e-06	1.02413	1.00627	1.0423	0.0079
31	rs431362	6q25.1	149787378	ZC3H12D	A	G	0.358931	1.03603	1.02342	1.0488	1.5e-08	1.03643	1.01949	1.05366	2.1e-05	1.03394	1.02064	1.04741	4.3e-07	1.03448	1.02076	1.04837	6.4e-07	1.01365	1.00296	1.02446	0.012
32	rs4599658	6q25.2	155074505	SCAF8	G	T	0.473292	1.03473	1.02251	1.04709	1.8e-08	1.02454	1.0083	1.04105	0.0029	1.03425	1.02135	1.04732	1.4e-07	1.03825	1.02495	1.05173	1.2e-08	1.02381	1.01334	1.0344	7.3e-06
33	rs73033536	7p22.2	3149883	LOC105375130	T	C	0.911175	1.071	1.04907	1.09339	8.1e-11	1.05698	1.02805	1.08672	9.1e-05	1.07191	1.04874	1.09559	4.7e-10	1.07268	1.04862	1.09729	1.3e-09	1.05017	1.03156	1.06911	8.1e-08
34	rs7014953	8p23.1	8168413	SGK223	A	C	0.599207	1.03235	1.01997	1.04489	2.3e-07	1.04869	1.03182	1.06584	9.2e-09	1.02612	1.01312	1.0393	7.4e-05	1.03034	1.01689	1.04396	8.2e-06	1.00269	0.992271	1.01322	0.61
35	rs34173062	8q24.3	145158607	MAF1/SHARPIN	A	G	0.070026	1.09247	1.06611	1.11948	1.3e-12	1.07888	1.04394	1.11499	6.2e-06	1.09538	1.06747	1.12401	4.5e-12	1.09862	1.06996	1.12805	3.1e-12	1.04947	1.02752	1.0719	7.6e-06
36	rs1537504	9q22.33	101829542	COL15A1	A	G	0.231362	1.03822	1.02379	1.05285	1.5e-07	1.02661	1.00746	1.04613	0.0063	1.03881	1.02356	1.05428	4.5e-07	1.04084	1.02489	1.05705	3.8e-07	1.03111	1.01871	1.04366	6.9e-07
37	rs4978607	9q32	117508437	TNFSF15	C	T	0.88036	1.05295	1.03407	1.07217	2.3e-08	1.03843	1.01352	1.06395	0.0023	1.05441	1.03445	1.07476	5.5e-08	1.05228	1.03185	1.0731	3.5e-07	1.02602	1.0101	1.04219	0.0013
38	rs10986311	9q33.3	127071493	NEK6	C	T	0.36923	1.0351	1.0226	1.04777	2.7e-08	1.02158	1.00501	1.03843	0.01	1.03306	1.01987	1.04642	7e-07	1.03714	1.02345	1.05101	7.4e-08	1.02776	1.017	1.03864	3.4e-07
39	rs782134971	9q34.2	136139907	ABO	G	GAAACTGCC	0.248768	1.0305	1.01657	1.04462	1.5e-05	1.02098	1.00245	1.03985	0.026	1.03121	1.01649	1.04615	2.8e-05	1.02664	1.01158	1.04193	0.00049	1.02889	1.01685	1.04107	2.1e-06
40	rs9284092	10p11.23	30801718	MAP3K8	G	T	0.733465	1.0307	1.01707	1.04451	8.5e-06	1.02744	1.00923	1.04598	0.003	1.03241	1.01799	1.04703	8.7e-06	1.03295	1.01812	1.04799	1.1e-05	1.01631	1.00468	1.02807	0.0059
41	rs12769745	10q11.21	43749700	RASGEF1A	A	G	0.279663	1.0329	1.01938	1.04659	1.5e-06	1.03452	1.01635	1.05302	0.00017	1.02987	1.01564	1.04431	3.4e-05	1.0328	1.01815	1.04766	9.6e-06	1.02657	1.01493	1.03834	6.5e-06
42	rs1134777	10q22.2	75538651	FUT11	C	G	0.733883	1.03581	1.02209	1.04972	2.3e-07	1.03761	1.01919	1.05637	5.4e-05	1.03169	1.01727	1.04632	1.4e-05	1.04066	1.02576	1.05578	6.1e-08	1.01899	1.00731	1.0308	0.0014
43	rs714417	11p11.2	45247176	PRDM11	C	T	0.692992	1.03576	1.02259	1.04911	7.5e-08	1.03235	1.01473	1.05028	0.00029	1.04106	1.02707	1.05524	5.6e-09	1.04062	1.02605	1.05541	3.1e-08	1.00623	0.995145	1.01743	0.27
44	rs12303699	12q22	94582336	PLXNC1	A	G	0.37533	1.03806	1.02548	1.05079	1.9e-09	1.02857	1.01184	1.04559	0.00076	1.03531	1.02206	1.04874	1.3e-07	1.03822	1.02454	1.05208	2.9e-08	1.02634	1.01557	1.03723	1.4e-06
45	rs61960013	13q14.11	44490181	LOC107984576	G	C	0.211368	1.04365	1.02867	1.05886	7e-09	1.03504	1.01509	1.05537	0.00052	1.04302	1.02721	1.05908	6.5e-08	1.05253	1.03579	1.06954	3.9e-10	1.01235	0.99976	1.0251	0.055
46	rs3751289	14q23.1	61983943	PRKCH	G	A	0.219275	1.03947	1.02478	1.05438	9.8e-08	1.02903	1.00952	1.04893	0.0034	1.04126	1.02571	1.05704	1.4e-07	1.03777	1.02162	1.05418	3.6e-06	1.00689	0.994554	1.01938	0.27
47	rs10131197	14q32.12	93015394	RIN3	G	A	0.330046	1.04117	1.02823	1.05429	2.6e-10	1.02928	1.01211	1.04674	0.00077	1.04127	1.02759	1.05513	2e-09	1.04125	1.02714	1.05555	6.3e-09	1.02182	1.01081	1.03294	9.4e-05
48	rs11259930	15q25.2	84577350	ADAMTSL3	A	G	0.469032	1.03548	1.02327	1.04785	8.5e-09	1.02787	1.0116	1.0444	0.00073	1.03321	1.02034	1.04625	3.3e-07	1.0362	1.02289	1.0497	7.1e-08	0.9997	0.989489	1.01002	0.95
49	rs11645975	16p13.3	3749397	TRAP1	G	C	0.739163	1.02901	1.01517	1.04305	3.5e-05	1.03685	1.01814	1.0559	9.8e-05	1.02723	1.01263	1.04204	0.00023	1.03039	1.01515	1.04585	8.2e-05	1.00641	0.99471	1.01825	0.28
50	rs223819	16q13	57394862	CCL22	T	C	0.914882	1.05451	1.03157	1.07796	2.3e-06	1.02716	0.99731	1.0579	0.075	1.0571	1.03282	1.08194	2.8e-06	1.06388	1.03741	1.09101	1.4e-06	1.00805	0.989124	1.02734	0.41
51	rs72842819	17p13.1	7328821	C17orf74/SPEM2	C	A	0.116395	1.05731	1.03799	1.077	3.2e-09	1.05705	1.03111	1.08364	1.2e-05	1.06089	1.04041	1.08177	2.8e-09	1.05364	1.03308	1.0746	2e-07	1.01462	0.99852	1.03099	0.075
52	rs750065349	17p12	12193443	MAP2K4	GC	G	0.463451	1.03764	1.02546	1.04996	8.6e-10	1.04701	1.03052	1.06377	1.4e-08	1.03664	1.02378	1.04965	1.6e-08	1.03788	1.02459	1.05135	1.6e-08	1.00951	0.999246	1.01987	0.069
53	rs1991401	17q23.3	62502435	CEP95/DDX5	A	G	0.688429	1.03798	1.02478	1.05135	1.1e-08	1.03443	1.01679	1.05238	0.00011	1.03762	1.02369	1.05175	8.6e-08	1.03747	1.02313	1.05201	2.2e-07	1.01276	1.00161	1.02403	0.025
54	rs111365807	17q25.1	73825463	UNC13D	C	G	0.117908	1.05056	1.03156	1.06991	1.2e-07	1.07228	1.04626	1.09894	2.6e-08	1.04757	1.02756	1.06798	2.3e-06	1.05646	1.0356	1.07774	6.8e-08	1.0063	0.990496	1.02236	0.44
55	rs76848919	17q25.3	76352554	SOCS3	C	G	0.199471	1.04483	1.02953	1.06035	5.6e-09	1.03392	1.01359	1.05465	0.00099	1.04456	1.0284	1.06097	4.3e-08	1.04868	1.03223	1.0654	3.8e-09	1.01645	1.00355	1.02951	0.012
56	rs12956924	18q21.1	46451146	SMAD7	A	G	0.315512	1.03653	1.02337	1.04985	3.7e-08	1.03044	1.01289	1.04828	0.00062	1.04196	1.02799	1.05612	2.4e-09	1.03604	1.02169	1.05058	6.5e-07	1.02682	1.01555	1.03822	2.6e-06
57	rs117552144	19p13.3	3136091	GNA15	T	C	0.063933	1.08977	1.06238	1.11788	3.6e-11	1.08037	1.04393	1.11809	1e-05	1.09727	1.06814	1.1272	1.4e-11	1.08774	1.05849	1.11779	1.5e-09	1.01786	0.995601	1.04063	0.12
58	rs10420217	19p13.3	4355871	MPND	C	T	0.283281	1.03846	1.02486	1.05224	2e-08	1.03286	1.01471	1.05134	0.00035	1.03681	1.02246	1.05136	3.7e-07	1.03066	1.01581	1.04572	4.5e-05	1.00839	0.996946	1.01996	0.15
59	rs755023315	19p13.3	6579029	CD70	G	GC	0.292035	1.04129	1.0275	1.05526	2.7e-09	1.04157	1.02306	1.0604	8.5e-06	1.04809	1.03344	1.06296	6.2e-11	1.04033	1.0253	1.05558	1e-07	1.0025	0.990997	1.01413	0.67
60	rs34006614	19p13.11	16442782	KLF2	T	C	0.326754	1.03436	1.02152	1.04736	1.1e-07	1.03202	1.01484	1.0495	0.00023	1.03703	1.02344	1.05081	6.6e-08	1.0336	1.01956	1.04783	2.2e-06	1.02965	1.01859	1.04082	1.1e-07
61	rs143432496	19q13.32	45252714	BCL3	A	ATAT	0.272786	1.04663	1.03275	1.06071	2.3e-11	1.07934	1.0222	1.13969	0.0059	1.04998	1.03526	1.0649	1.3e-11	1.04876	1.03353	1.06421	1.8e-10	1.01297	1.00132	1.02476	0.029
62	rs8103278	19q13.32	46370381	FOXA3	G	A	0.648075	1.03655	1.02383	1.04943	1.2e-08	1.03885	1.02175	1.05623	6.7e-06	1.03416	1.02076	1.04774	4.5e-07	1.04135	1.02738	1.05551	4.1e-09	1.00068	0.990055	1.01142	0.9
63	rs11670020	19q13.41	52314161	FPR3/LOC105369197	G	A	0.144062	1.04202	1.0246	1.05974	1.7e-06	1.02905	1.00595	1.05268	0.013	1.04466	1.02622	1.06344	1.5e-06	1.04353	1.02436	1.06306	6.7e-06	1.02057	1.00578	1.03557	0.0062
64	rs8125525	20q13.12	45681788	EYA2	C	T	0.739712	1.03655	1.02269	1.05059	1.7e-07	1.01291	0.994789	1.03137	0.16	1.04234	1.02763	1.05727	1.1e-08	1.03537	1.02032	1.05065	3.3e-06	1.04353	1.03144	1.05576	7.7e-13
65	rs1736147	21q21.1	16813053	LOC101927745	G	A	0.571204	1.03273	1.02053	1.04508	1.1e-07	1.02929	1.01299	1.04586	0.00039	1.03572	1.0228	1.04881	4.3e-08	1.0344	1.02106	1.04792	3.3e-07	1.01308	1.00272	1.02355	0.013
66	rs34846236	21q22.2	41049344	PCP4	G	GC	0.480668	1.02801	1.01586	1.0403	5.3e-06	1.0225	1.0063	1.03895	0.0063	1.02553	1.01273	1.03849	8.3e-05	1.0307	1.0174	1.04418	5.1e-06	1.02214	1.0117	1.03269	2.9e-05
