# Supplementary material for: Genome-wide analysis highlights contribution of immune system pathways to the genetic architecture of asthma
Source: Nat Commun. 2020 Apr 15;11:1776. doi: 10.1038/s41467-020-15649-3 (PMC7160128; doi:10.1038/s41467-020-15649-3)
Supplement: Supplementary file 10 — Supplementary Data 8 [file 41467_2020_15649_MOESM10_ESM.xlsx]

## Sheet: SD8
Supplementary Data 8. Association results of 66 previously unknown loci with lung function traits in the UK Biobank.
N=443,466 for all lung function traits.
FEV1, forced expiratory volume in 1-second; FVC, forced vital capacity; PEF, peak expiratory flow.
EA, effect (asthma risk) allele; NEA, non-effect allele; EAF, effect allele frequency (only available from the UK Biobank).
Betas for FEV1, FVC, FEV1/FVC, and PEF are based on inverse-normal transformed values, with adjustment for age, sex, height, and smoking.
P-values were calculated using linear mixed models.
Bold indicates significant association based on Bonferroni-adjusted threshold for testing 66 loci (0.05/66=7.6E-04).
								FEV1			FVC			FEV1/FVC			PEF
Locus	SNP	CHR	BP (hg19)	Nearest Gene(s)	EA	NEA	EAF	BETA	SE	P	BETA	SE	P	BETA	SE	P	BETA	SE	P
1	rs2230624	1p36.22	12175658	TNFRSF8	G	A	0.985836	0.000518666	0.00584733	0.93	0.00139783	0.00554136	0.8	-0.000269035	0.00827187	0.97	0.00711916	0.00701093	0.31
2	rs11577318	1p36.11	26601570	CEP85	G	A	0.183207	-0.000646184	0.0017792	0.72	-0.000751911	0.0016861	0.66	0.000402154	0.00251693	0.87	0.000574281	0.00213326	0.79
3	rs2228552	1p35.2	32165495	COL16A1	T	G	0.630981	0.00108045	0.00143301	0.45	-0.00145882	0.00135803	0.28	0.00786015	0.0020272	0.00011	0.00284973	0.00171817	0.097
4	rs4127124	1q32.1	206624362	SRGAP2	A	C	0.487198	-0.000947833	0.00137797	0.49	0.0016434	0.00130586	0.21	-0.00774254	0.00194933	7.1e-05	0.002277	0.00165218	0.17
5	rs72787718	2p23.1	30474351	LBH	A	G	0.229402	-0.00210659	0.00163614	0.2	-0.00194398	0.00155084	0.21	-0.00066763	0.00231609	0.77	0.000761284	0.00196263	0.7
6	rs68110799	2p16.1	60945555	PAPOLG	A	G	0.264376	-0.0017422	0.0015763	0.27	-0.00108707	0.00149412	0.47	-0.00243874	0.00223139	0.27	0.000967081	0.00189085	0.61
7	rs35548551	2p13.2	72039714	DYSF	T	G	0.124457	0.00104191	0.00212539	0.62	0.00408398	0.00201458	0.043	-0.00938677	0.00300868	0.0018	0.000332956	0.00254951	0.9
8	rs6741949	2q24.2	162910223	DPP4	G	C	0.564873	-0.00154849	0.00139269	0.27	-0.00232563	0.00132008	0.078	0.00166724	0.00197147	0.4	0.00145466	0.0016706	0.38
9	rs2595389	2q32.1	187534183	ITGAV	T	G	0.5364	-0.00184679	0.00137982	0.18	0.00119462	0.00130788	0.36	-0.0101078	0.00195325	2.3e-07	0.00110245	0.00165516	0.51
10	rs13101202	3p25.2	12699361	RAF1	C	A	0.174078	-0.00602983	0.0018406	0.0011	-0.00190541	0.00174505	0.27	-0.0103482	0.00260707	7.2e-05	-0.00551225	0.00220613	0.012
11	rs2014490	3p24.3	16972211	PLCL2	G	A	0.65256	0.00190229	0.00144723	0.19	0.000383172	0.0013721	0.78	0.0036594	0.0020499	0.074	0.00493354	0.00173464	0.0045
12	rs2036226	3p24.3	23597986	UBE2E2	T	C	0.594813	-0.00280809	0.00140797	0.046	-0.00127486	0.00133488	0.34	-0.00356201	0.00199428	0.074	-0.00346333	0.00168758	0.04
13	rs73072483	3p21.2	50771624	DOCK3	G	A	0.871712	0.000451465	0.0020647	0.83	-0.00131828	0.00195752	0.5	0.00546067	0.0029245	0.062	0.0026069	0.00247474	0.29
14	rs9813229	3p14.3	56741585	ARHGEF3	A	G	0.615492	-0.000868692	0.00143064	0.54	-0.00106025	0.00135638	0.43	0.00148473	0.0020264	0.46	0.00169039	0.00171476	0.32
15	rs7372960	3p13	71254751	FOXP1	T	C	0.750675	-0.00440476	0.00161474	0.0064	-0.00161987	0.00153092	0.29	-0.00825635	0.00228716	0.00031	-0.000772048	0.00193542	0.69
16	rs7622814	3q13.2	112650431	CD200R1	T	G	0.460336	-0.000478877	0.00138161	0.73	-0.000741209	0.00130989	0.57	0.00149432	0.00195694	0.45	0.000810774	0.00165599	0.62
17	rs9877891	3q13.33	119260866	CD80	C	T	0.179301	9.95982e-06	0.0017942	1	0.00172624	0.00170106	0.31	-0.00513917	0.00254136	0.043	-0.000528037	0.00215052	0.81
18	rs17485347	3q26.2	169127519	MECOM	C	A	0.747558	-0.00762472	0.00158745	1.6e-06	-0.00577726	0.00150504	0.00012	-0.00764874	0.0022485	0.00067	0.00124854	0.00190271	0.51
19	rs6842889	4q31.21	145479880	LOC105377462	T	C	0.610355	-0.0186287	0.00141389	1.2e-39	0.000612046	0.0013412	0.65	-0.0609331	0.00200068	9.9e-204	-0.0290975	0.00169389	3.9e-66
20	rs11950815	5q31.1	130955487	RAPGEF6	G	A	0.631263	0.00630091	0.00145634	1.5e-05	0.00895174	0.00138131	9.1e-11	-0.00719134	0.00205913	0.00048	0.000458039	0.00174512	0.79
21	rs62379371	5q31.1	133439274	LOC105379185	G	A	0.953892	-0.0047988	0.00329838	0.15	-0.00291017	0.00312844	0.35	-0.00585236	0.00466361	0.21	0.00478902	0.00395242	0.23
22	rs11746314	5q33.3	156752957	CYFIP2	G	A	0.056262	-0.0178202	0.00299605	2.7e-09	-0.00193529	0.00284169	0.5	-0.0516211	0.00423614	3.7e-34	-0.0177078	0.00359014	8.1e-07
23	rs3777755	6p24.1	12159699	HIVEP1	C	T	0.697182	-0.0075514	0.00150557	5.3e-07	-0.00707637	0.00142803	7.2e-07	-0.00338937	0.00212825	0.11	-0.00186474	0.00180407	0.3
24	rs13203384	6p22.3	19341301	MBOAT1	A	G	0.210237	9.98752e-05	0.00169668	0.95	0.00154511	0.00160929	0.34	-0.00339772	0.0023984	0.16	-0.00288891	0.00203307	0.16
25	rs952579	6p22.3	21884440	CASC15	A	G	0.14091	-0.00147198	0.00197683	0.46	0.000930477	0.00187502	0.62	-0.00790451	0.00279443	0.0047	0.000951317	0.00236877	0.69
26	rs766406	6p22.2	26319588	HIST1H4H/BTN3A2	T	G	0.645103	-0.000544095	0.0014441	0.71	0.00115473	0.00136972	0.4	-0.00429432	0.00204136	0.035	-0.000968305	0.00173041	0.58
27	rs9394288	6p21.31	35222010	LOC101929285	T	C	0.197898	-0.00908776	0.00175521	2.2e-07	-0.00414306	0.00166481	0.013	-0.0177313	0.00248114	8.9e-13	-0.00592208	0.0021032	0.0049
28	rs11759732	6q21	109370006	SESN1	A	G	0.850541	-0.0043665	0.00193872	0.024	-0.000230296	0.00183887	0.9	-0.0143121	0.00274055	1.8e-07	-0.000810634	0.00232309	0.73
29	rs4526212	6q23.3	135804631	AHI1	A	C	0.365026	-0.00892739	0.00142877	4.1e-10	-0.0101991	0.00135519	5.2e-14	0.0040597	0.0020197	0.044	-0.00168133	0.00171205	0.33
30	rs13190880	6q24.2	143222770	HIVEP2	T	G	0.092242	0.000977759	0.00238323	0.68	0.00184036	0.00226049	0.42	-0.00268079	0.00336891	0.43	0.00142705	0.00285574	0.62
31	rs431362	6q25.1	149787378	ZC3H12D	A	G	0.358931	-0.00378615	0.00143865	0.0085	-0.00345183	0.00136456	0.011	-0.00106861	0.00203366	0.6	-0.00562869	0.00172388	0.0011
32	rs4599658	6q25.2	155074505	SCAF8	G	T	0.473292	-2.98076e-05	0.00139555	0.98	0.00311362	0.00132368	0.019	-0.00950968	0.00197274	1.4e-06	-0.00231208	0.00167224	0.17
33	rs73033536	7p22.2	3149883	LOC105375130	T	C	0.911175	-0.00203708	0.00243373	0.4	-0.000948123	0.00230754	0.68	-0.00479411	0.00344882	0.16	0.00105538	0.00291573	0.72
34	rs7014953	8p23.1	8168413	SGK223	A	C	0.599207	-0.00691945	0.00141798	1.1e-06	-0.00306575	0.00134458	0.023	-0.0124242	0.00200835	6.2e-10	-0.00836054	0.00169768	8.4e-07
35	rs34173062	8q24.3	145158607	MAF1/SHARPIN	A	G	0.070026	-0.0106975	0.0028586	0.00018	-0.00529751	0.00271063	0.051	-0.0150566	0.00404877	0.0002	-0.00709563	0.00342248	0.038
36	rs1537504	9q22.33	101829542	COL15A1	A	G	0.231362	-0.000133561	0.0016414	0.94	0.000117756	0.00155643	0.94	-0.000133591	0.00232509	0.95	-0.00089407	0.00196565	0.65
37	rs4978607	9q32	117508437	TNFSF15	C	T	0.88036	-0.0016052	0.0021284	0.45	-0.000503614	0.00201822	0.8	-0.00284978	0.00301495	0.34	-0.00210604	0.00254886	0.41
38	rs10986311	9q33.3	127071493	NEK6	C	T	0.36923	0.00116562	0.00142825	0.41	0.000910983	0.00135432	0.5	0.00126183	0.00202316	0.53	0.00326938	0.0017104	0.056
39	rs782134971	9q34.2	136139907	ABO	G	GAAACTGCC	0.248768	-0.0110438	0.00159632	4.6e-12	-0.00974036	0.00151368	1.2e-10	-0.0059621	0.00226124	0.0084	-0.0133997	0.00191167	2.4e-12
40	rs9284092	10p11.23	30801718	MAP3K8	G	T	0.733465	-0.00191577	0.00156315	0.22	-0.00105802	0.00148262	0.48	-0.00176948	0.00221312	0.42	-0.000208572	0.00187268	0.91
41	rs12769745	10q11.21	43749700	RASGEF1A	A	G	0.279663	0.000113414	0.00154557	0.94	0.000547154	0.00146594	0.71	-0.000476034	0.00218823	0.83	-0.00137875	0.00185161	0.46
42	rs1134777	10q22.2	75538651	FUT11	C	G	0.733883	-0.0146769	0.00156615	7.2e-21	-0.011951	0.00148547	8.6e-16	-0.0111658	0.00221737	4.8e-07	-0.00888377	0.00187627	2.2e-06
43	rs714417	11p11.2	45247176	PRDM11	C	T	0.692992	-0.00599283	0.00150479	6.8e-05	-0.00500149	0.00142699	0.00046	-0.00445788	0.00213119	0.036	-0.0012377	0.00180229	0.49
44	rs12303699	12q22	94582336	PLXNC1	A	G	0.37533	0.000570542	0.00143056	0.69	0.00186678	0.00135624	0.17	-0.00438244	0.00202746	0.031	0.00246871	0.00171404	0.15
45	rs61960013	13q14.11	44490181	LOC107984576	G	C	0.211368	-0.00366648	0.0016984	0.031	-0.000776112	0.00161058	0.63	-0.00910667	0.00240583	0.00015	-0.0026249	0.00203249	0.2
46	rs3751289	14q23.1	61983943	PRKCH	G	A	0.219275	-0.0027727	0.00167262	0.097	-0.00280135	0.00158615	0.077	-0.00138977	0.00236925	0.56	0.00133844	0.00200197	0.5
47	rs10131197	14q32.12	93015394	RIN3	G	A	0.330046	-0.00686059	0.00147005	3.1e-06	-0.00545448	0.00139405	9.1e-05	-0.0051605	0.00208231	0.013	-0.00260887	0.00175952	0.14
48	rs11259930	15q25.2	84577350	ADAMTSL3	A	G	0.469032	-0.00800504	0.00139554	9.7e-09	-0.000586053	0.00132372	0.66	-0.0238949	0.00197481	1.1e-33	-0.00120164	0.00167033	0.47
49	rs11645975	16p13.3	3749397	TRAP1	G	C	0.739163	0.00731141	0.00158959	4.2e-06	0.0104774	0.0015073	3.6e-12	-0.00679459	0.00225258	0.0026	-0.000397211	0.00190322	0.83
50	rs223819	16q13	57394862	CCL22	T	C	0.914882	-0.00257484	0.00258401	0.32	-0.000123	0.00245024	0.96	-0.00655869	0.00366177	0.073	-0.00190954	0.00309385	0.54
51	rs72842819	17p13.1	7328821	C17orf74/SPEM2	C	A	0.116395	-0.0153862	0.00216617	1.2e-12	-0.013225	0.00205388	1.2e-10	-0.00976077	0.00306825	0.0015	-0.00623925	0.00259382	0.016
52	rs750065349	17p12	12193443	MAP2K4	GC	G	0.463451	-0.00924042	0.00138658	2.7e-11	-0.00411515	0.0013147	0.0017	-0.019064	0.00196401	2.8e-22	-0.00880561	0.00166032	1.1e-07
53	rs1991401	17q23.3	62502435	CEP95/DDX5	A	G	0.688429	-0.00406826	0.00150442	0.0068	-0.000529005	0.00142643	0.71	-0.0108252	0.00213091	3.8e-07	-0.00552791	0.00180142	0.0022
54	rs111365807	17q25.1	73825463	UNC13D	C	G	0.117908	0.00526054	0.00214599	0.014	0.00542904	0.00203475	0.0076	0.000274152	0.00303967	0.93	0.00507071	0.00256966	0.048
55	rs76848919	17q25.3	76352554	SOCS3	C	G	0.199471	-0.000933833	0.00173239	0.59	-0.000637491	0.00164259	0.7	-0.000493672	0.00245382	0.84	-0.000408661	0.0020744	0.84
56	rs12956924	18q21.1	46451146	SMAD7	A	G	0.315512	-0.000459712	0.00149906	0.76	-0.000418134	0.0014216	0.77	0.000356637	0.00212518	0.87	-0.000983436	0.00179431	0.58
57	rs117552144	19p13.3	3136091	GNA15	T	C	0.063933	-0.00832425	0.00299501	0.0054	-0.00503833	0.00284023	0.076	-0.0114792	0.00424071	0.0068	-0.00250709	0.00358384	0.48
58	rs10420217	19p13.3	4355871	MPND	C	T	0.283281	-0.000440104	0.00154913	0.78	0.00061965	0.00146907	0.67	-0.00397988	0.00219345	0.07	0.000585051	0.00185369	0.75
59	rs755023315	19p13.3	6579029	CD70	G	GC	0.292035	-0.00194821	0.00156697	0.21	-0.000753687	0.00148599	0.61	-0.00263351	0.00221871	0.24	-0.00353974	0.00187504	0.059
60	rs34006614	19p13.11	16442782	KLF2	T	C	0.326754	0.000309902	0.00146691	0.83	0.000623736	0.0013911	0.65	-0.00160144	0.00207704	0.44	0.000568353	0.00175531	0.75
61	rs143432496	19q13.32	45252714	BCL3	A	ATAT	0.272786	-0.000126153	0.00157005	0.94	0.000597437	0.00148891	0.69	-0.00195443	0.00222307	0.38	0.00143052	0.00187873	0.45
62	rs8103278	19q13.32	46370381	FOXA3	G	A	0.648075	-0.00516501	0.00145213	0.00038	0.00122251	0.00137708	0.37	-0.0210745	0.0020561	1.2e-24	-0.00195805	0.00173762	0.26
63	rs11670020	19q13.41	52314161	FPR3/LOC105369197	G	A	0.144062	0.00167047	0.00197928	0.4	0.00204509	0.00187699	0.28	0.00304432	0.00280251	0.28	0.00335343	0.00236841	0.16
64	rs8125525	20q13.12	45681788	EYA2	C	T	0.739712	0.000882464	0.00158604	0.58	0.000216585	0.00150378	0.89	9.44833e-05	0.00224777	0.97	0.000368777	0.00189834	0.85
65	rs1736147	21q21.1	16813053	LOC101927745	G	A	0.571204	-0.000737952	0.0013988	0.6	-0.000440524	0.00132649	0.74	-0.000752287	0.00198212	0.7	0.0018157	0.00167286	0.28
66	rs34846236	21q22.2	41049344	PCP4	G	GC	0.480668	-0.000929862	0.00139766	0.51	-0.000821248	0.0013254	0.54	-0.000323217	0.0019805	0.87	-0.000756229	0.0016715	0.65
