# Supplementary material for: Genome-wide analysis highlights contribution of immune system pathways to the genetic architecture of asthma
Source: Nat Commun. 2020 Apr 15;11:1776. doi: 10.1038/s41467-020-15649-3 (PMC7160128; doi:10.1038/s41467-020-15649-3)
Supplement: Supplementary file 11 — Supplementary Data 9 [file 41467_2020_15649_MOESM11_ESM.xlsx]

## Sheet: SD9
Supplementary Data 9. PheWAS analysis for previously unknown asthma loci using Phenoscanner.
Loci are separated by gray shading.
EA, effect (asthma risk) allele; NEA, non-effect allele.
If Proxy_SNP indicated, all data shown are for that variant.
Only associations with P-values < 5E-08 are listed.
SNP	CHR	BP (hg19)	Proxy_SNP	Proxy_SNP_hg19_coordinates	r2	EA	NEA	Trait	BETA	SE	P	Direction	N	Unit	Ancestry	PMID
rs2230624	1p36.22	12175658				G	A	Eosinophil percentage of white cells	0.1043	0.01476	1.59e-12	+	173480	-	European	27863252
rs2230624	1p36.22	12175658				G	A	Eosinophil percentage of granulocytes	0.1014	0.01486	8.87e-12	+	173480	-	European	27863252
rs2230624	1p36.22	12175658				G	A	Neutrophil percentage of granulocytes	-0.09771	0.01486	4.84e-11	-	173480	-	European	27863252
rs2230624	1p36.22	12175658				G	A	Eosinophil count	0.0957	0.01478	9.46e-11	+	173480	-	European	27863252
rs2230624	1p36.22	12175658				G	A	Sum eosinophil basophil counts	0.09041	0.01481	1.04e-09	+	173480	-	European	27863252
rs2230624	1p36.22	12175658				G	A	Mosquito bite size	0.1619	0.02949	4e-08	+	-	unit increase	European	28199695
rs11577318	1p36.11	26601570				G	A	Monocyte percentage of white cells	-0.03359	0.004577	2.15e-13	-	173480	-	European	27863252
rs11577318	1p36.11	26601570				G	A	Granulocyte percentage of myeloid white cells	0.03076	0.004587	2.1e-11	+	173480		European	27863252
rs11577318	1p36.11	26601570	rs11247904	chr1:26621804	0.88174	A	G	Monocyte count	-0.02819	0.004729	2.5e-09	-	173480	-	European	27863252
rs2228552	1p35.2	32165495	rs2228550	chr1:32164206	0.95689	G	T	Body mass index	0.013	0.0022	1.1e-08	+	526508	IVNT	Mixed	29273807
rs6741949	2q24.2	162910223				G	C	Intelligence multi trait analysis	-0.01734	0.003016	9e-09	-	-	unit decrease	Mixed	29326435
rs2014490	3p24.3	16972211	rs983545	chr3:16959652	0.90699	G	A	Blood protein levels	-0.3198	0.04546	2e-12	-	-	unit increase	European	28240269
rs2014490	3p24.3	16972211	rs1372072	chr3:16955259	0.86739	G	A	Liver cirrhosis biliary	NA	NA	2e-08	NA	-	-	European	21399635
rs2014490	3p24.3	16972211	rs1372072	chr3:16955259	0.86739	G	A	Primary biliary cirrhosis	-0.1823	0.03249	2e-08	-	-	log OR	European	21399635
rs73072483	3p21.2	50771624	rs80033764	chr3:50701250	0.87808	C	T	High light scatter percentage of red cells	0.06898	0.005315	1.61e-38	+	173480	-	European	27863252
rs73072483	3p21.2	50771624	rs80033764	chr3:50701250	0.87808	C	T	High light scatter reticulocyte count	0.06782	0.005315	2.72e-37	+	173480	-	European	27863252
rs73072483	3p21.2	50771624	rs80033764	chr3:50701250	0.87808	C	T	Reticulocyte fraction of red cells	0.06498	0.005321	2.67e-34	+	173480	-	European	27863252
rs73072483	3p21.2	50771624	rs80033764	chr3:50701250	0.87808	C	T	Reticulocyte count	0.06322	0.005324	1.62e-32	+	173480	-	European	27863252
rs73072483	3p21.2	50771624	rs80033764	chr3:50701250	0.87808	C	T	Immature fraction of reticulocytes	0.05391	0.005265	1.32e-24	+	173480	-	European	27863252
rs73072483	3p21.2	50771624	rs80033764	chr3:50701250	0.87808	C	T	Eosinophil percentage of white cells	-0.03891	0.00528	1.71e-13	-	173480	-	European	27863252
rs73072483	3p21.2	50771624				G	A	Eosinophil count	0.03807	0.005337	9.75e-13	+	173480	-	European	27863252
rs73072483	3p21.2	50771624				G	A	Eosinophil percentage of granulocytes	0.03754	0.005355	2.39e-12	+	173480	-	European	27863252
rs73072483	3p21.2	50771624				G	A	Sum eosinophil basophil counts	-0.03137	0.005332	4e-09	-	-	unit decrease	European	27863252
rs73072483	3p21.2	50771624				G	A	Neutrophil percentage of granulocytes	-0.03047	0.005357	1.28e-08	-	173480	-	European	27863252
rs9813229	3p14.3	56741585	rs11927033	chr3:56744660	0.83891	C	G	Mean platelet volume	0.03541	0.003664	4.26e-22	+	173480	-	European	27863252
rs9813229	3p14.3	56741585	rs6805910	chr3:56739923	0.81034	T	C	Red blood cell count	0.02831	0.003601	3.79e-15	+	173480	-	European	27863252
rs9813229	3p14.3	56741585	rs11927033	chr3:56744660	0.83891	C	G	Hematocrit	0.02776	0.003584	9.44e-15	+	173480	-	European	27863252
rs9813229	3p14.3	56741585	rs6445815	chr3:56740101	0.81034	A	G	Mean platelet volume	0.0284	0.003676	1.11e-14	+	173480	-	European	27863252
rs9813229	3p14.3	56741585	rs4634082	chr3:56738636	0.80194	C	T	Height	0.023	0.003	6.6e-14	+	252942	Z-score	European	25282103
rs9813229	3p14.3	56741585	rs11927033	chr3:56744660	0.83891	C	G	Hemoglobin concentration	0.02671	0.0036	1.17e-13	+	173480	-	European	27863252
rs9813229	3p14.3	56741585	rs11927033	chr3:56744660	0.83891	C	G	Platelet count	-0.02711	0.003695	2.21e-13	-	173480	-	European	27863252
rs7372960	3p13	71254751				T	C	Red blood cell count	-0.03019	0.004147	3.32e-13	-	173480	-	European	27863252
rs7372960	3p13	71254751				T	C	Mean corpuscular hemoglobin	0.02789	0.004127	1.39e-11	+	173480	-	European	27863252
rs7372960	3p13	71254751				T	C	Mean corpuscular volume	0.02764	0.004115	1.86e-11	+	173480	-	European	27863252
rs7622814	3q13.2	112650431	rs56746816	chr3:112656312	0.98024	T	-/G	Eosinophil percentage of white cells	-0.02272	0.003568	1.92e-10	-	173480	-	European	27863252
rs7622814	3q13.2	112650431	rs56746816	chr3:112656312	0.98024	T	-/G	Eosinophil count	-0.02153	0.003572	1.68e-09	-	173480	-	European	27863252
rs7622814	3q13.2	112650431	rs55664715	chr3:112656314	0.97634	A	T	Eosinophil percentage of granulocytes	-0.02125	0.003583	3.05e-09	-	173480	-	European	27863252
rs7622814	3q13.2	112650431	rs9815606	chr3:112652797	0.98024	T	G	Sum eosinophil basophil counts	-0.01964	0.003579	4.08e-08	-	173480	-	European	27863252
rs9877891	3q13.33	119260866	rs6804441	chr3:119260944	1	G	A	Systemic lupus erythematosus SLE	NA	NA	2.5e-16	NA	5050	-	East Asian	23273568
rs9877891	3q13.33	119260866	rs6804441	chr3:119260944	1	G	A	Systemic lupus erythematosus	-0.2357	0.02884	3e-16	-	-	log OR	East Asian	23273568
rs6842889	4q31.21	145479880	rs1980057	chr4:145485738	1	T	C	Pulmonary function	0.52	0.05641	3e-20	+	-	% increase	European	20010835
rs6842889	4q31.21	145479880	rs1980057	chr4:145485738	1	T	C	Respiratory function tests	NA	NA	3e-20	NA	-	-	European	20010835
rs6842889	4q31.21	145479880	rs1980057	chr4:145485738	1	T	C	Lung function ratio of forced expiratory volume in 1 second FEV1 to forced vital capacity FVC FEV1FVC	NA	NA	3.21e-20	NA	20890	-	European	20010835
rs6842889	4q31.21	145479880	rs6835650	chr4:145463567	0.99188	T	C	Post bronchodilator FEV1FVC ratio	0.019	0.002181	3e-18	+	-	unit increase	Mixed	26634245
rs6842889	4q31.21	145479880	rs1980057	chr4:145485738	1	T	C	Pulmonary function interaction	NA	NA	5e-18	NA	-	-	European	23284291
rs6842889	4q31.21	145479880	rs1980057	chr4:145485738	1	T	C	Lung function ratio of forced expiratory volume in 1 second FEV1 to forced vital capacity FVC FEV1FVC in ever smokers	NA	NA	5.11e-18	NA	50047	-	European	23284291
rs6842889	4q31.21	145479880	rs6835650	chr4:145463567	0.99188	T	C	Post bronchodilator FEV1	NA	NA	8e-14	NA	-	-	Mixed	26634245
rs6842889	4q31.21	145479880	rs1980057	chr4:145485738	1	T	C	Lung function forced expiratory volume in 1 second FEV1	NA	NA	1.43e-10	NA	20890	-	European	20010835
rs6842889	4q31.21	145479880	rs1980057	chr4:145485738	1	T	C	Pre bronchodilator FEV1FVC ratio	NA	NA	2e-08	NA	-	-	Mixed	26634245
rs6842889	4q31.21	145479880	rs720485	chr4:145462588	0.99188	C	A	Lung function predicted ratio of forced expiratory volume in 1 second FEV1 to forced vital capacity FVC FEV1FVC	NA	NA	2.01e-08	NA	7691	-	European	19300500
rs6842889	4q31.21	145479880	rs13118928	chr4:145486389	1	G	A	Height	0.013	0.0024	2.5e-08	+	458927	IVNT	Mixed	28146470
rs11950815	5q31.1	130955487	rs10581966	chr5:130935196	0.86308	T	-/AC	Sum eosinophil basophil counts	-0.05757	0.003721	5.21e-54	-	173480	-	European	27863252
rs11950815	5q31.1	130955487	rs152815	chr5:131026218	0.85985	A	G	Eosinophil count	-0.05705	0.003687	5.42e-54	-	173480	-	European	27863252
rs11950815	5q31.1	130955487	rs152815	chr5:131026218	0.85985	A	G	Eosinophil percentage of white cells	-0.0521	0.003684	2.09e-45	-	173480	-	European	27863252
rs11950815	5q31.1	130955487	rs35403253	chr5:131080960	0.87602	T	C	Eosinophil percentage of granulocytes	-0.04923	0.003688	1.22e-40	-	173480	-	European	27863252
rs11950815	5q31.1	130955487	rs11743851	chr5:130613600	0.83388	C	T	Crohns disease	0.144	0.01229	1e-31	+	-	log OR	European	26192919
rs11950815	5q31.1	130955487	rs35403253	chr5:131080960	0.87602	T	C	Itch intensity from mosquito bite	0.04539	0.003939	1e-30	+	-	unit increase	European	28199695
rs11950815	5q31.1	130955487	rs11743851	chr5:130613600	0.83388	C	T	Inflammatory bowel disease	0.1024	0.01027	2e-23	+	-	log OR	European	26192919
rs11950815	5q31.1	130955487	rs35403253	chr5:131080960	0.87602	T	C	Itch intensity from mosquito bite adjusted by bite size	0.02899	0.003381	1e-17	+	-	unit increase	European	28199695
rs11950815	5q31.1	130955487	rs11743851	chr5:130613600	0.83388	C	T	Height	0.026	0.0032	5.4e-17	+	250390	Z-score	European	25282103
rs11950815	5q31.1	130955487	rs152815	chr5:131026218	0.85985	A	G	Mean platelet volume	0.03113	0.003739	8.36e-17	+	173480	-	European	27863252
rs11950815	5q31.1	130955487	rs1030271	chr5:130632655	0.83379	G	C	Mosquito bite size	0.04501	0.005668	2e-15	+	-	unit decrease	European	28199695
rs11950815	5q31.1	130955487	rs152815	chr5:131026218	0.85985	A	G	Platelet count	-0.02234	0.003771	3.13e-09	-	173480	-	European	27863252
rs11950815	5q31.1	130955487	rs11743803	chr5:131312238	0.85049	G	A	White blood cell count	-0.0215	0.003734	8.56e-09	-	173480	-	European	27863252
rs11746314	5q33.3	156752957	rs10515750	chr5:156810072	0.84445	C	T	Lung function FEV1FVC	-0.054	0.007474	5e-13	-	-	unit decrease	European	28166213
rs3777755	6p24.1	12159699	rs2228213	chr6:12124855	0.85851	A	G	Body mass index	0.016	0.002474	1e-10	+	-	kg/m	East Asian	28892062
rs3777755	6p24.1	12159699				C	T	QRS complex 12 leadsum	NA	NA	3e-08	NA	-	-	Mixed	27659466
rs766406	6p22.2	26319588	rs6456714	chr6:26335346	0.98702	G	C	Mean corpuscular hemoglobin	-0.04981	0.00367	5.82e-42	-	173480	-	European	27863252
rs766406	6p22.2	26319588	rs6939048	chr6:26327953	0.94548	A	G	Height	-0.04	0.0031	8.9e-39	-	250692	Z-score	European	25282103
rs766406	6p22.2	26319588	rs6456714	chr6:26335346	0.98702	G	C	Mean corpuscular volume	-0.03813	0.003659	1.98e-25	-	173480	-	European	27863252
rs766406	6p22.2	26319588	rs4413606	chr6:26338257	0.92779	G	A	Red cell distribution width	0.03543	0.003668	4.5e-22	+	173480	-	European	27863252
rs766406	6p22.2	26319588	rs6456714	chr6:26335346	0.98702	G	C	Reticulocyte fraction of red cells	-0.03439	0.00373	2.98e-20	-	173480	-	European	27863252
rs766406	6p22.2	26319588				T	G	Mean corpuscular hemoglobin concentration	-0.03244	0.003592	1.72e-19	-	173480	-	European	27863252
rs766406	6p22.2	26319588	rs6456714	chr6:26335346	0.98702	G	C	Reticulocyte count	-0.0331	0.003732	7.4e-19	-	173480	-	European	27863252
rs766406	6p22.2	26319588				T	G	Hemoglobin concentration	-0.03058	0.003678	9.25e-17	-	173480	-	European	27863252
rs766406	6p22.2	26319588	rs6456714	chr6:26335346	0.98702	G	C	High light scatter percentage of red cells	-0.02856	0.003725	1.78e-14	-	173480	-	European	27863252
rs766406	6p22.2	26319588	rs6456714	chr6:26335346	0.98702	G	C	High light scatter reticulocyte count	-0.02832	0.003726	2.96e-14	-	173480	-	European	27863252
rs766406	6p22.2	26319588	rs6939048	chr6:26327953	0.94548	A	G	Hip circumference adjusted for BMI	-0.027	0.0036	8.4e-14	-	224657	IVNT	Mixed	25673412
rs766406	6p22.2	26319588	rs6939048	chr6:26327953	0.94548	A	G	Waist circumference adjusted for BMI	-0.024	0.0034	2.6e-12	-	243496	IVNT	Mixed	25673412
rs766406	6p22.2	26319588	rs2179152	chr6:26325888	0.93252	C	T	Educational attainment years of education	NA	NA	9e-09	NA	-	-	European	27225129
rs766406	6p22.2	26319588				T	G	Years of educational attainment	0.014	0.003	1.89e-08	+	328917	years	European	27225129
rs766406	6p22.2	26319588	rs6939048	chr6:26327953	0.94548	A	G	Waist circumference adjusted for smoking	-0.0211	0.0038	2.08e-08	-	183511	IVNT	European	28443625
rs766406	6p22.2	26319588	rs6456714	chr6:26335346	0.98702	G	C	Years of educational attainment in females	0.019	0.003	4.04e-08	+	181443	years	European	27225129
rs9394288	6p21.31	35222010	rs2267657	chr6:35235858	0.98684	A	G	Height	0.033	0.0038	1e-17	+	253171	Z-score	European	25282103
rs9394288	6p21.31	35222010	rs10755687	chr6:35278796	0.96723	C	A	Monocyte percentage of white cells	-0.0363	0.004588	2.55e-15	-	173480	-	European	27863252
rs9394288	6p21.31	35222010	rs914547	chr6:35176547	0.99341	T	C	White blood cell count	0.03053	0.004594	3e-11	+	173480	-	European	27863252
rs9394288	6p21.31	35222010	rs9394283	chr6:35189636	0.99341	T	A	Lymphocyte count	0.02934	0.004577	1.45e-10	+	173480	-	European	27863252
rs9394288	6p21.31	35222010	rs2395614	chr6:35202883	0.99343	T	C	Granulocyte percentage of myeloid white cells	0.02886	0.004574	2.81e-10	+	173480	-	European	27863252
rs9394288	6p21.31	35222010	rs914547	chr6:35176547	0.99341	T	C	Neutrophil count	0.02604	0.004592	1.42e-08	+	173480	-	European	27863252
rs9394288	6p21.31	35222010	rs914547	chr6:35176547	0.99341	T	C	Sum neutrophil eosinophil counts	0.02557	0.004595	2.61e-08	+	173480	-	European	27863252
rs9394288	6p21.31	35222010	rs914547	chr6:35176547	0.99341	T	C	Sum basophil neutrophil counts	0.02534	0.004599	3.59e-08	+	173480	-	European	27863252
rs9394288	6p21.31	35222010	rs914547	chr6:35176547	0.99341	T	C	Granulocyte count	0.02509	0.004603	4.97e-08	+	173480	-	European	27863252
rs11759732	6q21	109370006	rs76267985	chr6:109326183	0.8533	A	T	Mean corpuscular volume	0.05313	0.005399	7.5e-23	+	173480	-	European	27863252
rs11759732	6q21	109370006	rs76267985	chr6:109326183	0.8533	A	T	Mean corpuscular hemoglobin	0.04866	0.005416	2.61e-19	+	173480	-	European	27863252
rs11759732	6q21	109370006	rs2273669	chr6:109285189	0.96291	A	G	Prostate cancer	NA	NA	7.91e-09	NA	22548	-	European	23535732
rs4526212	6q23.3	135804631				A	C	Neutrophil count	-0.0203	0.003708	4.42e-08	-	173480	-	European	27863252
rs7014953	8p23.1	8168413	rs6601689	chr8:8172283	0.87006	A	G	Red cell distribution width	0.02727	0.00357	2.19e-14	+	173480	-	European	27863252
rs7014953	8p23.1	8168413				A	C	Platelet distribution width	0.02682	0.003671	2.71e-13	+	173480	-	European	27863252
rs7014953	8p23.1	8168413	rs17149727	chr8:8171595	0.98782	A	G	Neuroticism	-0.016	0.003	6.84e-11	-	168105	SD	European	29292387
rs7014953	8p23.1	8168413	rs59224164	chr8:8149673	0.92419	G	C	Neutrophil count	-0.02068	0.003683	1.97e-08	-	173480	-	European	27863252
rs7014953	8p23.1	8168413	rs59224164	chr8:8149673	0.92419	G	C	Sum basophil neutrophil counts	-0.02047	0.003689	2.87e-08	-	173480	-	European	27863252
rs7014953	8p23.1	8168413	rs59224164	chr8:8149673	0.92419	G	C	Sum neutrophil eosinophil counts	-0.02015	0.003687	4.63e-08	-	173480	-	European	27863252
rs34173062	8q24.3	145158607				A	G	Eosinophil percentage of granulocytes	0.05999	0.007394	4.91e-16	+	173480	-	European	27863252
rs34173062	8q24.3	145158607				A	G	Eosinophil percentage of white cells	0.05961	0.00736	5.52e-16	+	173480	-	European	27863252
rs34173062	8q24.3	145158607				A	G	Eosinophil count	0.05925	0.007367	8.76e-16	+	173480	-	European	27863252
rs34173062	8q24.3	145158607				A	G	Neutrophil percentage of granulocytes	0.05862	0.007382	2e-15	+	-	unit decrease	European	27863252
rs34173062	8q24.3	145158607				A	G	Sum eosinophil basophil counts	0.05752	0.00737	6e-15	+	-	unit increase	European	27863252
rs10986311	9q33.3	127071493				C	T	Vitiligo	0.1415	0.02469	1e-08	+	-	log OR	European	27723757
rs782134971	9q34.2	136139907				G	-/AAACTGCC	Red blood cell count	NA	NA	4.54e-65	NA	173480	-	European	27863252
rs782134971	9q34.2	136139907				G	-/AAACTGCC	Hemoglobin concentration	NA	NA	5.73e-61	NA	173480	-	European	27863252
rs782134971	9q34.2	136139907				G	-/AAACTGCC	Hematocrit	NA	NA	4.02e-54	NA	173480	-	European	27863252
rs782134971	9q34.2	136139907				G	-/AAACTGCC	Monocyte count	NA	NA	8.02e-16	NA	173480	-	European	27863252
rs782134971	9q34.2	136139907				G	-/AAACTGCC	Myeloid white cell count	NA	NA	2.06e-14	NA	173480	-	European	27863252
rs782134971	9q34.2	136139907				G	-/AAACTGCC	Red cell distribution width	NA	NA	2.73e-14	NA	173480	-	European	27863252
rs782134971	9q34.2	136139907				G	-/AAACTGCC	White blood cell count	NA	NA	1.57e-13	NA	173480	-	European	27863252
rs782134971	9q34.2	136139907				G	-/AAACTGCC	Granulocyte count	NA	NA	1.78e-12	NA	173480	-	European	27863252
rs782134971	9q34.2	136139907				G	-/AAACTGCC	Sum neutrophil eosinophil counts	NA	NA	4.4e-12	NA	173480	-	European	27863252
rs782134971	9q34.2	136139907				G	-/AAACTGCC	Sum basophil neutrophil counts	NA	NA	4.68e-12	NA	173480	-	European	27863252
rs782134971	9q34.2	136139907				G	-/AAACTGCC	Neutrophil count	NA	NA	1.05e-11	NA	173480	-	European	27863252
rs782134971	9q34.2	136139907				G	-/AAACTGCC	Mean corpuscular volume	NA	NA	6.56e-10	NA	173480	-	European	27863252
rs61960013	13q14.11	44490181	rs9567307	chr13:44471877	0.94957	A	G	Leprosy	0.4574	0.02227	1e-93	+	-	log OR	East Asian	25642632
rs61960013	13q14.11	44490181	rs3764147	chr13:44457925	0.94387	A	G	Multibacillary leprosy	NA	NA	7.47e-62	NA	1931	-	East Asian	20018961
rs61960013	13q14.11	44490181	rs6561151	chr13:44484706	1	G	A	Crohns disease	NA	NA	5e-25	NA	-	-	European	26192919
rs61960013	13q14.11	44490181	rs3764147	chr13:44457925	0.94387	A	G	Paucibacillary leprosy	NA	NA	5.11e-21	NA	1931	-	East Asian	20018961
rs61960013	13q14.11	44490181	rs3764147	chr13:44457925	0.94387	A	G	Inflammatory bowel disease	-0.0946	0.01177	9e-16	-	-	log OR	European	26192919
rs61960013	13q14.11	44490181	rs3764147	chr13:44457925	0.94387	A	G	Selective immunoglobulin A deficiency IgAD	NA	NA	2.1e-13	NA	1520	-	European	20694011
rs10131197	14q32.12	93015394	rs61409971	chr14:93012625	0.99529	G	A	Lymphocyte percentage of white cells	-0.02464	0.003811	1e-10	-	-	unit decrease	European	27863252
rs10131197	14q32.12	93015394	rs61409971	chr14:93012625	0.99529	G	A	Myeloid white cell count	-0.02152	0.00387	2.67e-08	-	173480	-	European	27863252
rs10131197	14q32.12	93015394	rs61409971	chr14:93012625	0.99529	G	A	Granulocyte count	-0.02128	0.00386	3.54e-08	-	173480	-	European	27863252
rs10131197	14q32.12	93015394	rs61409971	chr14:93012625	0.99529	G	A	Sum neutrophil eosinophil counts	-0.02122	0.003854	3.67e-08	-	173480	-	European	27863252
rs11259930	15q25.2	84577350	rs7183263	chr15:84573041	1	T	G	Height	-0.047	0.0024	6.5e-90	-	458927	IVNT	Mixed	28146470
rs11259930	15q25.2	84577350	rs4842838	chr15:84582124	0.99602	G	T	Waist circumference adjusted for BMI	-0.035	0.0032	4.7e-28	-	243393	IVNT	Mixed	25673412
rs11259930	15q25.2	84577350	rs4842838	chr15:84582124	0.99602	G	T	Waist circumference adjusted for body mass index	-0.0377	0.003507	6e-27	-	-	cm increase	European	28448500
rs11259930	15q25.2	84577350	rs4842838	chr15:84582124	0.99602	G	T	Waist circumference adjusted for physical activity	-0.0377	0.0035	6.3e-27	-	183343	IVNT	Mixed	28448500
rs11259930	15q25.2	84577350	rs4842838	chr15:84582124	0.99602	G	T	Waist circumference adjusted for BMI joint analysis main effects and physical activity interaction	NA	NA	7e-26	NA	-	-	European	28448500
rs11259930	15q25.2	84577350				A	G	Hip circumference adjusted for BMI	-0.036	0.0034	7.6e-26	-	225111	IVNT	Mixed	25673412
rs11259930	15q25.2	84577350	rs4842838	chr15:84582124	0.99602	G	T	Waist circumference in physically active indivdiuals	-0.0418	0.0041	3.79e-24	-	138669	IVNT	Mixed	28448500
rs11259930	15q25.2	84577350	rs4842838	chr15:84582124	0.99602	G	T	Waist circumference adjusted for BMI in active individuals	-0.0418	0.004126	4e-24	-	-	cm increase	European	28448500
rs11259930	15q25.2	84577350	rs11259936	chr15:84580582	1	A	C	Waist circumference in non-smokers	-0.038	0.0038	8.67e-24	-	163630	IVNT	Mixed	28443625
rs11259930	15q25.2	84577350	rs899926	chr15:84573491	0.99602	G	A	Waist circumference adjusted for smoking	-0.0334	0.0034	1.53e-22	-	204434	IVNT	Mixed	28443625
rs11259930	15q25.2	84577350	rs11259933	chr15:84580156	0.99602	G	A	Height tails upper and lower 5th percentiles	NA	NA	1.39e-19	NA	16068	-	European	23563607
rs11259930	15q25.2	84577350	rs11259934	chr15:84580171	0.99602	T	C	Waist circumference in male non-smokers	-0.0502	0.0057	1.68e-18	-	67408	IVNT	Mixed	28443625
rs11259930	15q25.2	84577350	rs11259936	chr15:84580582	1	A	C	Height in females	-0.048	0.0056	1.4e-17	-	73105	Z-score	European	23754948
rs11259930	15q25.2	84577350	rs899926	chr15:84573491	0.99602	G	A	Waist cirumference adjusted for smoking in males	-0.0417	0.0049	2.15e-17	-	88869	IVNT	Mixed	28443625
rs11259930	15q25.2	84577350	rs4842838	chr15:84582124	0.99602	G	T	Waist circumeference in physically active males	-0.0503	0.006	7.59e-17	-	58045	IVNT	Mixed	28448500
rs11259930	15q25.2	84577350	rs4842838	chr15:84582124	0.99602	G	T	Waist circumeference adjusted for physical activity in males	-0.0438	0.0053	1.3e-16	-	78112	IVNT	Mixed	28448500
rs11259930	15q25.2	84577350	rs4842838	chr15:84582124	0.99602	G	T	Waist circumference in physically active females	-0.0472	0.0059	1.97e-15	-	62503	IVNT	Mixed	28448500
rs11259930	15q25.2	84577350	rs4842838	chr15:84582124	0.99602	G	T	Waist circumference adjusted for physical activity in females	-0.0401	0.0053	2.29e-14	-	81156	IVNT	Mixed	28448500
rs11259930	15q25.2	84577350	rs11259936	chr15:84580582	1	A	C	Gene expression	NA	NA	3.99e-12	NA	133653	-	European	20881960
rs11259930	15q25.2	84577350	rs11259933	chr15:84580156	0.99602	G	A	Height tails	-0.16	0.025	9.5e-11	-	16028	log OR	European	23563607
rs11259930	15q25.2	84577350	rs6603004	chr15:84568504	0.9881	A	G	Waist circumference adjusted for smoking in females	-0.0274	0.0044	4.75e-10	-	115589	IVNT	Mixed	28443625
rs11259930	15q25.2	84577350	rs899926	chr15:84573491	0.99602	G	A	Waist circumference in female non-smokers	-0.0296	0.0049	1e-09	-	96232	IVNT	Mixed	28443625
rs11259930	15q25.2	84577350				A	G	Height in males	-0.036	0.006	3.71e-09	-	60532	Z-score	European	23754948
rs11259930	15q25.2	84577350	rs4842838	chr15:84582124	0.99602	G	T	Body height	NA	NA	3e-08	NA	-	-	European	19343178
rs11259930	15q25.2	84577350	rs7183263	chr15:84573041	1	T	G	Height SDS for females aged 10 years and males aged 12 years	-0.06759	0.01206	4.38e-08	-	13951	SDS	European	23449627
rs11259930	15q25.2	84577350	rs7183263	chr15:84573041	1	T	G	Hip circumference	-0.019	0.0035	4.5e-08	-	226853	IVNT	Mixed	25673412
rs72842819	17p13.1	7328821	rs34914463	chr17:7366619	0.81445	T	C	Height	-0.036	0.006	2.6e-09	-	458927	IVNT	Mixed	28146470
rs72842819	17p13.1	7328821	rs34914463	chr17:7366619	0.81445	T	C	Hemoglobin concentration	0.02975	0.005247	1.42e-08	+	173480	-	European	27863252
rs10420217	19p13.3	4355871	rs243402	chr19:4377972	0.9422	A	C	Red cell distribution width	-0.02586	0.003991	9.28e-11	-	173480	-	European	27863252
rs10420217	19p13.3	4355871	rs11453629	chr19:4356633	0.95643	CT	C/-	Immature fraction of reticulocytes	0.02569	0.004046	2.19e-10	+	173480	-	European	27863252
rs34006614	19p13.11	16442782	rs55908509	chr19:16442019	0.96399	G	A	Lymphocyte count	0.06866	0.003843	2.16e-71	+	173480	-	European	27863252
rs34006614	19p13.11	16442782	rs56133626	chr19:16441973	0.96399	G	A	Lymphocyte percentage of white cells	0.05559	0.003807	2.69e-48	+	173480	-	European	27863252
rs34006614	19p13.11	16442782	rs55908509	chr19:16442019	0.96399	G	A	White blood cell count	0.02244	0.003828	4.55e-09	+	173480	-	European	27863252
rs8103278	19q13.32	46370381	rs725660	chr19:46262286	0.89006	A	C	Sum eosinophil basophil counts	0.02579	0.003696	3e-12	+	-	unit increase	European	27863252
rs8103278	19q13.32	46370381	rs8102876	chr19:46332842	0.97271	T	C	Eosinophil count	0.02569	0.003728	5.55e-12	+	173480	-	European	27863252
rs8103278	19q13.32	46370381	rs36120341	chr19:46224971	0.87707	T	C	Eosinophil percentage of white cells	0.02536	0.003728	1.04e-11	+	173480	-	European	27863252
rs8103278	19q13.32	46370381	rs36120341	chr19:46224971	0.87707	T	C	Neutrophil percentage of granulocytes	-0.02484	0.003745	3.31e-11	-	173480	-	European	27863252
rs8103278	19q13.32	46370381	rs36120341	chr19:46224971	0.87707	T	C	Eosinophil percentage of granulocytes	0.02471	0.003745	4.18e-11	+	173480	-	European	27863252
rs8103278	19q13.32	46370381				G	A	Coronary artery disease	-0.0331	0.005776	1e-08	-	-	unit increase	Mixed	29212778
rs1736147	21q21.1	16813053	rs1297258	chr21:16806709	0.99188	T	C	Inflammatory bowel disease	NA	NA	5e-30	NA	-	-	European	26192919
rs1736147	21q21.1	16813053	rs1297265	chr21:16817051	0.88321	G	A	Ulcerative colitis	NA	NA	6.99e-13	NA	26405	-	European	21297633
rs1736147	21q21.1	16813053	rs1297265	chr21:16817051	0.88321	G	A	Colitis ulcerative	NA	NA	7e-13	NA	-	-	European	21297633
rs1736147	21q21.1	16813053	rs1736020	chr21:16812552	0.99186	A	C	Crohns disease	-0.1484	0.02176	9e-12	-	-	log OR	European	21102463
rs1736147	21q21.1	16813053	rs1297255	chr21:16804367	0.9878	T	C	Lymphocyte count	0.02329	0.003643	1.62e-10	+	173480	-	European	27863252
rs1736147	21q21.1	16813053	rs1736135	chr21:16805220	0.99186	C	T	Selective immunoglobulin A deficiency IgAD	NA	NA	7.4e-09	NA	1520	-	European	20694011
