# Supplementary material for: Genome-wide analysis highlights contribution of immune system pathways to the genetic architecture of asthma
Source: Nat Commun. 2020 Apr 15;11:1776. doi: 10.1038/s41467-020-15649-3 (PMC7160128; doi:10.1038/s41467-020-15649-3)
Supplement: Supplementary file 12 — Supplementary Data 10 [file 41467_2020_15649_MOESM12_ESM.xlsx]

## Sheet: SD10
Supplementary Data 10. Results of GARFIELD regulatory region enrichment analyses with SNPs associated with asthma at various significance thresholds in GWAS meta-analysis of the UK Biobank and TAGC (peaks).
ORs with 95% CIs and P-values were calculated using logistic regression models, as implemented in GARFIELD.
Link ID	PThresh	OR	CI95_lower	CI95_upper	P	NAnnotThesh	NAnnot	NThresh	N	Annotation	Cell type	Tissue
167	1e-08	1.81288	1.36177	2.41344	4.59802e-05	69	10848	557	349263	A549-all.fdr0.01.bed	A549	epithelium
168	1e-08	2.98921	2.34897	3.80395	5.37205e-19	112	13189	557	349263	Adult_Th0_AllReps.30000000.hotspot.twopass.fdr0.01.merge.pks.bed	Adult_CD4+	blood
169	1e-08	1.79023	1.32422	2.42023	0.000153422	58	10231	557	349263	AG04449-DS12319.hotspot.twopass.fdr0.01.merge.pks.bed	AG04449	skin
170	1e-08	1.83125	1.34955	2.4849	0.000102366	59	9236	557	349263	AG04450-DS12270.hotspot.twopass.fdr0.01.merge.pks.bed	AG04450	lung
171	1e-08	2.05792	1.56117	2.71272	3.05095e-07	76	12243	557	349263	AG09309-DS12352.hotspot.twopass.fdr0.01.merge.pks.bed	AG09309	skin
172	1e-08	2.13124	1.58339	2.86863	5.99204e-07	61	8906	557	349263	AG09319-DS12291.hotspot.twopass.fdr0.01.merge.pks.bed	AG09319	gingival
173	1e-08	1.8769	1.40187	2.51289	2.34817e-05	65	10723	557	349263	AG10803-DS12384.hotspot.twopass.fdr0.01.merge.pks.bed	AG10803	skin
174	1e-08	2.11674	1.5969	2.8058	1.83432e-07	71	10782	557	349263	AoAF-DS13523.hotspot.twopass.fdr0.01.merge.pks.bed	AoAF	blood_vessel
175	1e-08	1.54847	1.14359	2.0967	0.0046888	58	11624	557	349263	BE_2_C-DS14625.hotspot.twopass.fdr0.01.merge.pks.bed	BE2_C	brain
176	1e-08	2.20819	1.65615	2.94425	6.76927e-08	69	10000	557	349263	BJ-DS10081.hotspot.twopass.fdr0.01.merge.pks.bed	BJ	skin
177	1e-08	1.20819	0.858297	1.70072	0.278323	42	9112	557	349263	CACO2-DS8235.hotspot.twopass.fdr0.01.merge.pks.bed	Caco-2	colon
178	1e-08	3.33311	2.53687	4.37925	5.41435e-18	79	7081	557	349263	CD20-DS17541.hg19.hotspot.twopass.fdr0.01.merge.pks.bed	CD20+	blood
179	1e-08	2.68088	2.06742	3.47636	1.01791e-13	89	10772	557	349263	CD34-DS16814.hg19.hotspot.twopass.fdr0.01.merge.pks.bed	CD34+	blood
180	1e-08	2.25165	1.6891	3.00155	3.12941e-08	67	8847	557	349263	CMK-DS12393.hotspot.twopass.fdr0.01.merge.pks.bed	CMK	blood
181	1e-08	2.17687	1.62981	2.90756	1.37973e-07	65	8750	557	349263	E_myoblast_AllReps.30000000.hotspot.twopass.fdr0.01.merge.pks.bed	E_myoblast	muscle
182	1e-08	3.76412	2.85	4.97145	9.74578e-21	75	6085	557	349263	GM06990-DS7748.hotspot.twopass.fdr0.01.merge.pks.bed	GM06990	blood
183	1e-08	3.15012	2.41764	4.1045	1.92741e-17	83	8845	557	349263	GM12864-DS12431.hotspot.twopass.fdr0.01.merge.pks.bed	GM12864	blood
184	1e-08	3.41881	2.64033	4.42682	1.11214e-20	90	9301	557	349263	GM12865-DS12436.hotspot.twopass.fdr0.01.merge.pks.bed	GM12865	blood
185	1e-08	3.52673	2.76537	4.4977	3.05953e-24	110	11069	557	349263	GM12878-all.fdr0.01.bed	GM12878	blood
186	1e-08	1.7881	1.33506	2.39487	9.67856e-05	66	11364	557	349263	HAc-DS14765.hotspot.twopass.fdr0.01.merge.pks.bed	HAc	cerebellar
187	1e-08	2.40927	1.85055	3.13668	6.48002e-11	87	12753	557	349263	HAEpiC-DS12663.hotspot.twopass.fdr0.01.merge.pks.bed	HAEpiC	epithelium
188	1e-08	1.80296	1.35729	2.39498	4.72736e-05	75	12568	557	349263	HAh-DS15192.hotspot.twopass.fdr0.01.merge.pks.bed	HA-h	brain_hippocampus
189	1e-08	1.61483	1.19089	2.1897	0.00203968	59	11358	557	349263	HAsp-DS14790.hotspot.twopass.fdr0.01.merge.pks.bed	HA-sp	spinal_cord
190	1e-08	1.76129	1.32306	2.34468	0.000105389	71	12464	557	349263	HBMEC-DS13817.hotspot.twopass.fdr0.01.merge.pks.bed	HBMEC	blood_vessel
191	1e-08	2.04559	1.5376	2.72141	8.92684e-07	72	11130	557	349263	HCFaa-DS13480.hotspot.twopass.fdr0.01.merge.pks.bed	HCFaa	heart
192	1e-08	2.4208	1.8457	3.17509	1.67421e-10	77	10908	557	349263	HCF-DS12501.hotspot.twopass.fdr0.01.merge.pks.bed	HCF	heart
193	1e-08	2.47395	1.9017	3.21838	1.48959e-11	91	12187	557	349263	HCM-DS12599.hotspot.twopass.fdr0.01.merge.pks.bed	HCM	heart
194	1e-08	2.05142	1.53299	2.74517	1.33521e-06	64	9685	557	349263	HConF-DS11642.hotspot.twopass.fdr0.01.merge.pks.bed	HConF	eye
195	1e-08	2.24464	1.71864	2.93162	2.93601e-09	85	12865	557	349263	HCPEpiC-DS12447.hotspot.twopass.fdr0.01.merge.pks.bed	HCPEpiC	epithelium
196	1e-08	1.97318	1.44519	2.69407	1.88814e-05	56	7738	557	349263	HCT116-DS13551.hotspot.twopass.fdr0.01.merge.pks.bed	HCT-116	colon
197	1e-08	2.35917	1.81294	3.06997	1.68277e-10	90	13250	557	349263	HEEpiC-DS12763.hotspot.twopass.fdr0.01.merge.pks.bed	HEEpiC	epithelium
198	1e-08	2.06484	1.57791	2.70202	1.26466e-07	80	12350	557	349263	Hela-all.fdr0.01.bed	HeLa-S3	cervix
199	1e-08	1.72075	1.30612	2.267	0.00011404	73	12837	557	349263	HepG2-all.fdr0.01.bed	HepG2	liver
200	1e-08	1.69739	1.31576	2.18972	4.66329e-05	90	17219	557	349263	HESC-all.fdr0.01.bed	HESC	es_cell
201	1e-08	1.34256	1.01733	1.77176	0.0374003	74	17751	557	349263	hESCT0-DS11909.hotspot.twopass.fdr0.01.merge.pks.bed	hESCT0	es_cell
202	1e-08	2.12203	1.61112	2.79496	8.61633e-08	77	11831	557	349263	HFF-DS15115.hotspot.twopass.fdr0.01.merge.pks.bed	HFF	foreskin
203	1e-08	2.68834	2.08036	3.47399	4.02384e-14	96	12878	557	349263	HFF_MyC-DS15079.hotspot.twopass.fdr0.01.merge.pks.bed	HFF-Myc	foreskin
204	1e-08	2.24909	1.67802	3.0145	5.84076e-08	65	9061	557	349263	HGF-DS11752.hotspot.twopass.fdr0.01.merge.pks.bed	HGF	gingival
205	1e-08	2.51764	1.94396	3.26062	2.59258e-12	96	13468	557	349263	HIPEpiC-DS12684.hotspot.twopass.fdr0.01.merge.pks.bed	HIPEpiC	epithelium
206	1e-08	2.37446	1.80769	3.11894	5.13471e-10	80	9961	557	349263	HL60-DS11809.hotspot.twopass.fdr0.01.merge.pks.bed	HL-60	blood
207	1e-08	1.97861	1.55828	2.51232	2.13621e-08	116	20828	557	349263	HMEC-all.fdr0.01.bed	HMEC	breast
208	1e-08	2.24336	1.70492	2.95185	7.92572e-09	78	11240	557	349263	HMF-DS13363.hotspot.twopass.fdr0.01.merge.pks.bed	HMF	breast
209	1e-08	2.37177	1.77077	3.17677	6.93204e-09	64	8106	557	349263	HMVEC_dAd-DS12957.hg19.hotspot.twopass.fdr0.01.merge.pks.bed	HMVEC-dAd	blood_vessel
210	1e-08	2.65026	2.02734	3.46458	1.00456e-12	81	10304	557	349263	HMVEC_dBlAd-DS13337.hotspot.twopass.fdr0.01.merge.pks.bed	HMVEC-dBl-Ad	blood_vessel
211	1e-08	2.3414	1.779	3.0816	1.27802e-09	78	10440	557	349263	HMVEC_dBlNeo-DS13242.hotspot.twopass.fdr0.01.merge.pks.bed	HMVEC-dBl-Neo	blood_vessel
212	1e-08	2.32225	1.73568	3.10706	1.41067e-08	66	8395	557	349263	HMVEC_dLyAd-DS13261.hotspot.twopass.fdr0.01.merge.pks.bed	HMVEC-dLy-Ad	blood_vessel
213	1e-08	2.35827	1.7829	3.11934	1.83078e-09	71	9620	557	349263	HMVEC_dLyNeo-DS13150.hotspot.twopass.fdr0.01.merge.pks.bed	HMVEC-dLy-Neo	blood_vessel
214	1e-08	2.45489	1.85385	3.2508	3.65093e-10	72	9095	557	349263	HMVEC_dNeo-DS12937.hotspot.twopass.fdr0.01.merge.pks.bed	HMVEC-dNeo	blood_vessel
215	1e-08	2.26729	1.71853	2.99128	7.04958e-09	75	10532	557	349263	HMVEC_LBl-DS13372.hotspot.twopass.fdr0.01.merge.pks.bed	HMVEC-LBl	blood_vessel
216	1e-08	2.11529	1.58187	2.82857	4.34051e-07	67	9179	557	349263	HMVEC_LLy-DS13185.hotspot.twopass.fdr0.01.merge.pks.bed	HMVEC-LLy	blood_vessel
217	1e-08	2.20079	1.68165	2.8802	9.10215e-09	86	13121	557	349263	HNPCEpiC-DS12467.hotspot.twopass.fdr0.01.merge.pks.bed	HNPCEpiC	epithelium
218	1e-08	2.59229	1.94295	3.45863	9.47701e-11	65	7947	557	349263	HPAEC-DS12916.hg19.hotspot.twopass.fdr0.01.merge.pks.bed	HPAEC	blood_vessel
219	1e-08	2.10952	1.60357	2.77511	9.54381e-08	78	11810	557	349263	HPAF-DS13411.hotspot.twopass.fdr0.01.merge.pks.bed	HPAF	blood_vessel
220	1e-08	2.18103	1.63907	2.90219	8.78196e-08	68	10302	557	349263	HPdLF-DS13573.hotspot.twopass.fdr0.01.merge.pks.bed	HPdLF	epithelium
221	1e-08	2.10498	1.57545	2.8125	4.79006e-07	65	9853	557	349263	HPF-DS13390.hotspot.twopass.fdr0.01.merge.pks.bed	HPF	lung
222	1e-08	2.49633	1.91479	3.2545	1.37297e-11	89	12020	557	349263	HRCE-DS10666.hotspot.twopass.fdr0.01.merge.pks.bed	HRCEpiC	epithelium
223	1e-08	2.37839	1.82012	3.1079	2.1832e-10	87	11959	557	349263	HRE-DS10641.hotspot.twopass.fdr0.01.merge.pks.bed	HRE	epithelium
224	1e-08	2.26733	1.69013	3.04165	4.73175e-08	64	8633	557	349263	HRGEC-DS13716.hotspot.twopass.fdr0.01.merge.pks.bed	HRGEC	kidney
225	1e-08	1.85397	1.4081	2.44103	1.0904e-05	77	14025	557	349263	HRPEpiC-DS12583.hotspot.twopass.fdr0.01.merge.pks.bed	HRPEpiC	epithelium
226	1e-08	1.86066	1.44644	2.3935	1.34631e-06	100	18066	557	349263	HSMM-all.fdr0.01.bed	HSMM	muscle
227	1e-08	1.61473	1.25343	2.08016	0.000208877	99	19712	557	349263	HSMM_D-all.fdr0.01.bed	HSMM	muscle
228	1e-08	2.69136	2.14492	3.377	1.22462e-17	135	19185	557	349263	hTH1-all.fdr0.01.bed	Th1	blood
229	1e-08	3.27664	2.45371	4.37556	8.76557e-16	69	5948	557	349263	hTH2-DS7842.hotspot.twopass.fdr0.01.merge.pks.bed	Th2	blood
230	1e-08	2.59005	2.0056	3.34481	3.01148e-13	91	11834	557	349263	HUVEC-all.fdr0.01.bed	HUVEC	blood_vessel
231	1e-08	2.20813	1.66448	2.92935	3.9443e-08	70	10421	557	349263	HVMF-DS13981.hotspot.twopass.fdr0.01.merge.pks.bed	HVMF	connective
232	1e-08	1.74496	1.28824	2.36361	0.000323317	57	9563	557	349263	Ishikawa_E_AllReps.30000000.hotspot.twopass.fdr0.01.merge.pks.bed	Ishikawa	uterus
233	1e-08	1.62506	1.19448	2.21085	0.00199145	54	9605	557	349263	Ishikawa_T_AllReps.30000000.hotspot.twopass.fdr0.01.merge.pks.bed	Ishikawa	uterus
234	1e-08	2.35044	1.78229	3.09971	1.41783e-09	76	10424	557	349263	Jurkat-DS12659.hotspot.twopass.fdr0.01.merge.pks.bed	Jurkat	blood
235	1e-08	2.19817	1.68949	2.85999	4.48076e-09	86	12224	557	349263	K562-all.fdr0.01.bed	K562	blood
236	1e-08	1.6965	1.31822	2.18332	4.01716e-05	97	19044	557	349263	LNCap-all.fdr0.01.bed	LNCaP	prostate
237	1e-08	1.90868	1.45296	2.50734	3.41523e-06	79	12863	557	349263	MCF7-all.fdr0.01.bed	MCF-7	breast
238	1e-08	1.20324	0.978859	1.47906	0.0789043	288	112010	557	349263	multi-tissue.master.ntypes.simple.hg19.bed	All	multi-tissue
239	1e-08	2.79947	2.14592	3.65207	3.21778e-14	82	9571	557	349263	NB4-DS12543.hotspot.twopass.fdr0.01.merge.pks.bed	NB4	blood
240	1e-08	2.33391	1.77882	3.06222	9.57019e-10	80	11844	557	349263	NHA-DS12800.hotspot.twopass.fdr0.01.merge.pks.bed	NH-A	nervous
241	1e-08	2.33006	1.79283	3.02826	2.52022e-10	88	13739	557	349263	NHDF_Ad-DS12863.hotspot.twopass.fdr0.01.merge.pks.bed	NHDF-Ad	skin
242	1e-08	2.22442	1.68811	2.93109	1.34693e-08	76	11520	557	349263	NHDF_Neo-DS11923.hotspot.twopass.fdr0.01.merge.pks.bed	NHDF-neo	skin
243	1e-08	2.21499	1.70797	2.87253	2.01874e-09	89	13290	557	349263	NHEK-all.fdr0.01.bed	NHEK	skin
244	1e-08	2.20642	1.68394	2.89102	9.48297e-09	83	12703	557	349263	NHLF-DS12829.hotspot.twopass.fdr0.01.merge.pks.bed	NHLF	lung
245	1e-08	1.58271	1.18421	2.1153	0.0019189	64	12626	557	349263	NT2_D1-DS14575.hg19.hotspot.twopass.fdr0.01.merge.pks.bed	NT2-D1	testis
246	1e-08	2.6038	1.93845	3.49752	2.06493e-10	64	7320	557	349263	PANC1-DS9955.hotspot.twopass.fdr0.01.merge.pks.bed	PANC-1	pancreas
247	1e-08	2.36253	1.79016	3.1179	1.24789e-09	77	10779	557	349263	PrEC-DS12098.hg19.hotspot.twopass.fdr0.01.merge.pks.bed	PrEC	prostate
248	1e-08	2.16583	1.63104	2.87598	9.23426e-08	73	10559	557	349263	RPTEC-DS14061.hotspot.twopass.fdr0.01.merge.pks.bed	RPTEC	epithelium
249	1e-08	2.13725	1.61028	2.83668	1.45502e-07	70	10002	557	349263	RWPE_AllReps.30000000.hotspot.twopass.fdr0.01.merge.pks.bed	RWPE1	prostate
250	1e-08	2.41278	1.85056	3.14581	7.65323e-11	89	12623	557	349263	SAEC-DS10518.hotspot.twopass.fdr0.01.merge.pks.bed	SAEC	epithelium
251	1e-08	2.11365	1.60996	2.77494	7.09256e-08	79	12833	557	349263	SkMC-DS11949.hotspot.twopass.fdr0.01.merge.pks.bed	SKMC	muscle
252	1e-08	1.50809	1.07589	2.11391	0.0170997	46	8999	557	349263	SK_N_MC-DS14408.hotspot.twopass.fdr0.01.merge.pks.bed	SK-N-MC	brain
253	1e-08	1.6484	1.15396	2.35469	0.0060127	38	6264	557	349263	SKNSH-DS8482.hotspot.twopass.fdr0.01.merge.pks.bed	SK-N-SH	brain
254	1e-08	1.76666	1.33046	2.34586	8.36962e-05	67	12953	557	349263	WERI_Rb1-DS13681.hotspot.twopass.fdr0.01.merge.pks.bed	WERI-Rb-1	eye
255	1e-08	1.98056	1.51905	2.58228	4.44571e-07	81	12679	557	349263	wgEncodeOpenChromDnase8988tAlnAllReps.30000000.hotspot.twopass.fdr0.01.merge.pks.bed	8988T	liver
256	1e-08	2.2342	1.68726	2.95843	2.00395e-08	71	10301	557	349263	wgEncodeOpenChromDnaseAosmcSerumfreeAlnAllReps.30000000.hotspot.twopass.fdr0.01.merge.pks.bed	AoSMC	blood_vessel
257	1e-08	1.73651	1.31213	2.29815	0.000113372	68	11648	557	349263	wgEncodeOpenChromDnaseChorionAlnAllReps.30000000.hotspot.twopass.fdr0.01.merge.pks.bed	Chorion	fetal_membrane
258	1e-08	2.2979	1.68947	3.12546	1.14743e-07	56	6623	557	349263	wgEncodeOpenChromDnaseCllAlnAllReps.30000000.hotspot.twopass.fdr0.01.merge.pks.bed	CLL	blood
259	1e-08	1.47796	1.15696	1.88802	0.00176576	105	24098	557	349263	wgEncodeOpenChromDnaseFibroblAlnAllReps.30000000.hotspot.twopass.fdr0.01.merge.pks.bed	Fibrobl	skin
260	1e-08	1.83106	1.40925	2.37912	5.95453e-06	90	16113	557	349263	wgEncodeOpenChromDnaseFibropAlnAllReps.30000000.hotspot.twopass.fdr0.01.merge.pks.bed	FibroP	skin
261	1e-08	1.63982	1.22087	2.20253	0.00101692	62	10644	557	349263	wgEncodeOpenChromDnaseGlioblaAlnAllReps.30000000.hotspot.twopass.fdr0.01.merge.pks.bed	Gliobla	brain
262	1e-08	1.89478	1.42173	2.52523	1.29404e-05	64	9661	557	349263	wgEncodeOpenChromDnaseGm12891AlnAllReps.30000000.hotspot.twopass.fdr0.01.merge.pks.bed	GM12891	blood
263	1e-08	2.29278	1.7586	2.98921	8.70628e-10	78	10883	557	349263	wgEncodeOpenChromDnaseGm12892AlnAllReps.30000000.hotspot.twopass.fdr0.01.merge.pks.bed	GM12892	blood
264	1e-08	2.7613	2.08756	3.65248	1.0995e-12	74	7752	557	349263	wgEncodeOpenChromDnaseGm18507AlnAllReps.30000000.hotspot.twopass.fdr0.01.merge.pks.bed	GM18507	blood
265	1e-08	2.73175	2.10576	3.54385	3.79319e-14	86	10069	557	349263	wgEncodeOpenChromDnaseGm19238AlnAllReps.30000000.hotspot.twopass.fdr0.01.merge.pks.bed	GM19238	blood
266	1e-08	2.17236	1.6267	2.90107	1.46598e-07	64	8448	557	349263	wgEncodeOpenChromDnaseGm19239AlnAllReps.30000000.hotspot.twopass.fdr0.01.merge.pks.bed	GM19239	blood
267	1e-08	2.60305	2.01763	3.35834	1.83639e-13	92	11922	557	349263	wgEncodeOpenChromDnaseGm19240AlnAllReps.30000000.hotspot.twopass.fdr0.01.merge.pks.bed	GM19240	blood
268	1e-08	1.9672	1.49137	2.59484	1.6758e-06	70	11416	557	349263	wgEncodeOpenChromDnaseH9esAlnAllReps.30000000.hotspot.twopass.fdr0.01.merge.pks.bed	H9ES	es_cell
269	1e-08	1.60799	1.15374	2.24109	0.00504184	49	7674	557	349263	wgEncodeOpenChromDnaseHelas3Ifna4hAlnAllReps.30000000.hotspot.twopass.fdr0.01.merge.pks.bed	HeLa-S3	cervix
270	1e-08	1.66017	1.23976	2.22313	0.000667386	62	10529	557	349263	wgEncodeOpenChromDnaseHepatocytesAlnAllReps.30000000.hotspot.twopass.fdr0.01.merge.pks.bed	Hepatocytes	liver
271	1e-08	1.95029	1.44719	2.62829	1.14313e-05	63	9079	557	349263	wgEncodeOpenChromDnaseHpde6e6e7AlnAllReps.30000000.hotspot.twopass.fdr0.01.merge.pks.bed	HPDE6-E6E7	pancreatic_duct
272	1e-08	2.30985	1.72978	3.08443	1.39422e-08	68	8500	557	349263	wgEncodeOpenChromDnaseHtr8AlnAllReps.30000000.hotspot.twopass.fdr0.01.merge.pks.bed	HTR8svn	blastula
273	1e-08	1.67723	1.26266	2.22791	0.000356987	68	11710	557	349263	wgEncodeOpenChromDnaseHuh75AlnAllReps.30000000.hotspot.twopass.fdr0.01.merge.pks.bed	Huh-7.5	liver
274	1e-08	1.54461	1.13835	2.09587	0.00523538	55	9986	557	349263	wgEncodeOpenChromDnaseHuh7AlnAllReps.30000000.hotspot.twopass.fdr0.01.merge.pks.bed	Huh-7	liver
275	1e-08	1.67525	1.28594	2.18243	0.000131404	77	14828	557	349263	wgEncodeOpenChromDnaseIpsAlnAllReps.30000000.hotspot.twopass.fdr0.01.merge.pks.bed	iPS	ips_cell
276	1e-08	1.58253	1.16651	2.14693	0.00318081	56	9667	557	349263	wgEncodeOpenChromDnaseLncapAndroAlnAllReps.30000000.hotspot.twopass.fdr0.01.merge.pks.bed	LNCaP	prostate
277	1e-08	2.28439	1.73184	3.01322	5.00068e-09	75	9962	557	349263	wgEncodeOpenChromDnaseMcf7HypoxlacAlnAllReps.30000000.hotspot.twopass.fdr0.01.merge.pks.bed	MCF-7	breast
278	1e-08	1.76911	1.35698	2.3064	2.48662e-05	80	14678	557	349263	wgEncodeOpenChromDnaseMedulloAlnAllReps.30000000.hotspot.twopass.fdr0.01.merge.pks.bed	Medullo	brain
279	1e-08	1.85905	1.44131	2.39787	1.79657e-06	95	17984	557	349263	wgEncodeOpenChromDnaseMelanoAlnAllReps.30000000.hotspot.twopass.fdr0.01.merge.pks.bed	Melano	skin
280	1e-08	2.04195	1.54624	2.69657	4.85766e-07	71	10726	557	349263	wgEncodeOpenChromDnaseMyometrAlnAllReps.30000000.hotspot.twopass.fdr0.01.merge.pks.bed	Myometr	myometrium
281	1e-08	1.74776	1.3765	2.21915	4.58753e-06	111	22849	557	349263	wgEncodeOpenChromDnaseOsteoblAlnAllReps.30000000.hotspot.twopass.fdr0.01.merge.pks.bed	Osteobl	bone
282	1e-08	2.24628	1.73245	2.91251	1.01648e-09	87	13172	557	349263	wgEncodeOpenChromDnasePanisdAlnAllReps.30000000.hotspot.twopass.fdr0.01.merge.pks.bed	PanIsletD	pancreas
283	1e-08	2.07583	1.58518	2.71835	1.10556e-07	76	11774	557	349263	wgEncodeOpenChromDnasePanisletsAlnAllReps.30000000.hotspot.twopass.fdr0.01.merge.pks.bed	PanIslets	pancreas
284	1e-08	1.81169	1.40469	2.33661	4.7025e-06	93	17123	557	349263	wgEncodeOpenChromDnasePhteAlnAllReps.30000000.hotspot.twopass.fdr0.01.merge.pks.bed	pHTE	epithelium
285	1e-08	1.71908	1.30793	2.25949	0.000102393	74	13402	557	349263	wgEncodeOpenChromDnaseProgfibAlnAllReps.30000000.hotspot.twopass.fdr0.01.merge.pks.bed	ProgFib	skin
286	1e-08	2.0713	1.56766	2.73675	3.00734e-07	71	10387	557	349263	wgEncodeOpenChromDnaseStellateAlnAllReps.30000000.hotspot.twopass.fdr0.01.merge.pks.bed	Stellate	liver
287	1e-08	1.71068	1.2689	2.30627	0.000427486	60	9711	557	349263	wgEncodeOpenChromDnaseT47dAlnAllReps.30000000.hotspot.twopass.fdr0.01.merge.pks.bed	T-47D	breast
288	1e-08	1.78872	1.33004	2.40557	0.00011971	61	9962	557	349263	wgEncodeOpenChromDnaseUrotsaAlnAllReps.30000000.hotspot.twopass.fdr0.01.merge.pks.bed	Urothelia	urothelium
289	1e-08	1.88447	1.42771	2.48736	7.66666e-06	71	12059	557	349263	wgEncodeOpenChromDnaseUrotsaUt189AlnAllReps.30000000.hotspot.twopass.fdr0.01.merge.pks.bed	Urothelia	urothelium
290	1e-08	1.96526	1.46955	2.62818	5.21896e-06	67	10312	557	349263	WI_38-DS14315.hotspot.twopass.fdr0.01.merge.pks.bed	WI-38	embryonic_lung
291	1e-08	2.079	1.58407	2.72856	1.31984e-07	80	12408	557	349263	WI_38_TAM-DS14323.hotspot.twopass.fdr0.01.merge.pks.bed	WI-38	embryonic_lung
591	1e-08	2.52807	1.93945	3.29531	6.96173e-12	88	11627	557	349263	UW.Breast_vHMEC.ChromatinAccessibility.RM035.DS18406.hotspot.twopass.fdr0.01.merge.pks.wig	Breast_vHMEC	breast
592	1e-08	2.62251	2.01153	3.41906	1.04364e-12	87	11332	557	349263	UW.Breast_vHMEC.ChromatinAccessibility.RM035.DS18438.hotspot.twopass.fdr0.01.merge.pks.wig	Breast_vHMEC	breast
593	1e-08	3.73507	2.85257	4.89059	9.50938e-22	81	6801	557	349263	UW.CD14_Primary_Cells.ChromatinAccessibility.RO_01689.DS17391.hotspot.twopass.fdr0.01.merge.pks.wig	CD14_Primary_Cells	blood
594	1e-08	3.29929	2.51612	4.32624	5.93453e-18	82	7707	557	349263	UW.CD14_Primary_Cells.ChromatinAccessibility.RO_01701.DS17889.hotspot.twopass.fdr0.01.merge.pks.wig	CD14_Primary_Cells	blood
595	1e-08	3.50563	2.6688	4.60485	1.98113e-19	77	6708	557	349263	UW.CD19_Primary_Cells.ChromatinAccessibility.RO_01679.DS17186.hotspot.twopass.fdr0.01.merge.pks.wig	CD19_Primary_Cells	blood
596	1e-08	3.86187	2.9423	5.06884	2.08267e-22	78	6273	557	349263	UW.CD19_Primary_Cells.ChromatinAccessibility.RO_01689.DS17281.hotspot.twopass.fdr0.01.merge.pks.wig	CD19_Primary_Cells	blood
597	1e-08	3.92361	2.99407	5.14174	3.78157e-23	81	6389	557	349263	UW.CD19_Primary_Cells.ChromatinAccessibility.RO_01701.DS17440.hotspot.twopass.fdr0.01.merge.pks.wig	CD19_Primary_Cells	blood
598	1e-08	1.84847	1.40042	2.43986	1.43844e-05	75	12139	557	349263	UW.CD20_Primary_Cells.ChromatinAccessibility.RO_01778.DS17371.hotspot.twopass.fdr0.01.merge.pks.wig	CD20_Primary_Cells	blood
599	1e-08	3.58111	2.67748	4.78971	8.10153e-18	65	5257	557	349263	UW.CD3_Primary_Cells.ChromatinAccessibility.CB1_1-3-2011.DS17702.hotspot.twopass.fdr0.01.merge.pks.wig	CD3_Primary_Cells	blood
600	1e-08	3.47879	2.62857	4.60401	2.80189e-18	70	6173	557	349263	UW.CD3_Primary_Cells.ChromatinAccessibility.CB6_1-4-2011.DS17706.hotspot.twopass.fdr0.01.merge.pks.wig	CD3_Primary_Cells	blood
601	1e-08	3.34807	2.53274	4.42587	2.12893e-17	74	6438	557	349263	UW.CD3_Primary_Cells.ChromatinAccessibility.RO_01679.DS17198.hotspot.twopass.fdr0.01.merge.pks.wig	CD3_Primary_Cells	blood
602	1e-08	3.4278	2.61686	4.49004	3.72909e-19	79	7067	557	349263	UW.CD3_Primary_Cells.ChromatinAccessibility.RO_01701.DS17534.hotspot.twopass.fdr0.01.merge.pks.wig	CD3_Primary_Cells	blood
603	1e-08	3.20836	2.42551	4.24386	3.1198e-16	73	6851	557	349263	UW.CD4_Primary_Cells.ChromatinAccessibility.RO_01549.DS15947.hotspot.twopass.fdr0.01.merge.pks.wig	CD4_Primary_Cells	blood
604	1e-08	3.84321	2.96432	4.98268	2.91968e-24	89	7562	557	349263	UW.CD4_Primary_Cells.ChromatinAccessibility.RO_01679.DS17212.hotspot.twopass.fdr0.01.merge.pks.wig	CD4_Primary_Cells	blood
605	1e-08	3.12814	2.34985	4.16422	5.57741e-15	70	6210	557	349263	UW.CD4_Primary_Cells.ChromatinAccessibility.RO_01689.DS17329.hotspot.twopass.fdr0.01.merge.pks.wig	CD4_Primary_Cells	blood
606	1e-08	3.8799	2.97111	5.06668	2.34051e-23	84	6576	557	349263	UW.CD4_Primary_Cells.ChromatinAccessibility.RO_01701.DS17881.hotspot.twopass.fdr0.01.merge.pks.wig	CD4_Primary_Cells	blood
607	1e-08	3.48106	2.65134	4.57041	2.72529e-19	77	6881	557	349263	UW.CD56_Primary_Cells.ChromatinAccessibility.RO_01679.DS17189.hotspot.twopass.fdr0.01.merge.pks.wig	CD56_Primary_Cells	blood
608	1e-08	3.31464	2.49281	4.40742	1.67902e-16	68	6007	557	349263	UW.CD56_Primary_Cells.ChromatinAccessibility.RO_01701.DS17443.hotspot.twopass.fdr0.01.merge.pks.wig	CD56_Primary_Cells	blood
609	1e-08	3.17412	2.40745	4.18495	2.64088e-16	75	6987	557	349263	UW.CD8_Primary_Cells.ChromatinAccessibility.RO_01549.DS16012.hotspot.twopass.fdr0.01.merge.pks.wig	CD8_Primary_Cells	blood
610	1e-08	3.58415	2.73487	4.69716	2.21105e-20	77	6703	557	349263	UW.CD8_Primary_Cells.ChromatinAccessibility.RO_01679.DS17203.hotspot.twopass.fdr0.01.merge.pks.wig	CD8_Primary_Cells	blood
611	1e-08	3.5013	2.63674	4.64934	4.68249e-18	68	5842	557	349263	UW.CD8_Primary_Cells.ChromatinAccessibility.RO_01689.DS17332.hotspot.twopass.fdr0.01.merge.pks.wig	CD8_Primary_Cells	blood
612	1e-08	3.14241	2.36079	4.18281	4.26269e-15	68	6110	557	349263	UW.CD8_Primary_Cells.ChromatinAccessibility.RO_01701.DS17885.hotspot.twopass.fdr0.01.merge.pks.wig	CD8_Primary_Cells	blood
613	1e-08	1.6185	1.23242	2.12554	0.000534247	76	15163	557	349263	UW.Fetal_Adrenal_Gland.ChromatinAccessibility.H-22662.DS12528.hotspot.twopass.fdr0.01.merge.pks.wig	Fetal_Adrenal_Gland	fetal_adrenal_gland
614	1e-08	1.98094	1.48636	2.64009	3.09604e-06	67	10216	557	349263	UW.Fetal_Adrenal_Gland.ChromatinAccessibility.H-23769.DS17319.hotspot.twopass.fdr0.01.merge.pks.wig	Fetal_Adrenal_Gland	fetal_adrenal_gland
615	1e-08	1.81717	1.38078	2.39148	2.01957e-05	78	13751	557	349263	UW.Fetal_Adrenal_Gland.ChromatinAccessibility.H-24409.DS20343.hotspot.twopass.fdr0.01.merge.pks.wig	Fetal_Adrenal_Gland	fetal_adrenal_gland
616	1e-08	1.42579	1.04633	1.94288	0.0246504	54	12491	557	349263	UW.Fetal_Brain.ChromatinAccessibility.H-22510.DS11872.hotspot.twopass.fdr0.01.merge.pks.wig	Fetal_Brain	fetal_brain
617	1e-08	1.62618	1.21032	2.18494	0.00125215	61	13122	557	349263	UW.Fetal_Brain.ChromatinAccessibility.H-22510.DS11877.hotspot.twopass.fdr0.01.merge.pks.wig	Fetal_Brain	fetal_brain
618	1e-08	1.32161	0.969639	1.80134	0.0775868	54	13460	557	349263	UW.Fetal_Brain.ChromatinAccessibility.H-22911.DS14464.hotspot.twopass.fdr0.01.merge.pks.wig	Fetal_Brain	fetal_brain
619	1e-08	1.2052	0.887324	1.63696	0.232177	55	15113	557	349263	UW.Fetal_Brain.ChromatinAccessibility.H-23266.DS14717.hotspot.twopass.fdr0.01.merge.pks.wig	Fetal_Brain	fetal_brain
620	1e-08	1.42702	1.06637	1.90964	0.0167419	63	14578	557	349263	UW.Fetal_Brain.ChromatinAccessibility.H-23266.DS14718.hotspot.twopass.fdr0.01.merge.pks.wig	Fetal_Brain	fetal_brain
621	1e-08	1.62566	1.20963	2.18478	0.00127343	60	12707	557	349263	UW.Fetal_Brain.ChromatinAccessibility.H-23284.DS14803.hotspot.twopass.fdr0.01.merge.pks.wig	Fetal_Brain	fetal_brain
622	1e-08	1.45743	1.0759	1.97426	0.0149981	57	12855	557	349263	UW.Fetal_Brain.ChromatinAccessibility.H-23284.DS14815.hotspot.twopass.fdr0.01.merge.pks.wig	Fetal_Brain	fetal_brain
623	1e-08	1.65027	1.24935	2.17983	0.000418975	73	15296	557	349263	UW.Fetal_Brain.ChromatinAccessibility.H-23399.DS15453.hotspot.twopass.fdr0.01.merge.pks.wig	Fetal_Brain	fetal_brain
624	1e-08	1.50381	1.114	2.03002	0.00769328	58	13133	557	349263	UW.Fetal_Brain.ChromatinAccessibility.H-23548.DS16302.hotspot.twopass.fdr0.01.merge.pks.wig	Fetal_Brain	fetal_brain
625	1e-08	1.6493	1.25308	2.1708	0.000357744	74	16078	557	349263	UW.Fetal_Brain.ChromatinAccessibility.H-24279.DS20221.hotspot.twopass.fdr0.01.merge.pks.wig	Fetal_Brain	fetal_brain
626	1e-08	1.4584	1.08412	1.9619	0.0126389	59	13627	557	349263	UW.Fetal_Brain.ChromatinAccessibility.H-24297.DS20226.hotspot.twopass.fdr0.01.merge.pks.wig	Fetal_Brain	fetal_brain
627	1e-08	1.62391	1.20903	2.18116	0.0012771	61	12836	557	349263	UW.Fetal_Brain.ChromatinAccessibility.H-24381.DS20231.hotspot.twopass.fdr0.01.merge.pks.wig	Fetal_Brain	fetal_brain
628	1e-08	1.81042	1.37299	2.38721	2.59356e-05	74	12795	557	349263	UW.Fetal_Heart.ChromatinAccessibility.H-22662.DS12531.hotspot.twopass.fdr0.01.merge.pks.wig	Fetal_Heart	fetal_heart
629	1e-08	2.21176	1.72143	2.84176	5.38132e-10	97	16057	557	349263	UW.Fetal_Heart.ChromatinAccessibility.H-22727.DS12810.hotspot.twopass.fdr0.01.merge.pks.wig	Fetal_Heart	fetal_heart
630	1e-08	1.53207	1.17079	2.00485	0.00187654	80	16372	557	349263	UW.Fetal_Heart.ChromatinAccessibility.H-23468.DS15839.hotspot.twopass.fdr0.01.merge.pks.wig	Fetal_Heart	fetal_heart
631	1e-08	1.44363	1.07867	1.93207	0.0135373	65	13567	557	349263	UW.Fetal_Heart.ChromatinAccessibility.H-23500.DS16018.hotspot.twopass.fdr0.01.merge.pks.wig	Fetal_Heart	fetal_heart
632	1e-08	1.96047	1.50196	2.55894	7.32039e-07	81	13929	557	349263	UW.Fetal_Heart.ChromatinAccessibility.H-23524.DS16146.hotspot.twopass.fdr0.01.merge.pks.wig	Fetal_Heart	fetal_heart
633	1e-08	1.47556	1.11371	1.95499	0.00672336	72	15405	557	349263	UW.Fetal_Heart.ChromatinAccessibility.H-23589.DS16500.hotspot.twopass.fdr0.01.merge.pks.wig	Fetal_Heart	fetal_heart
634	1e-08	1.65881	1.26061	2.1828	0.000301922	74	14304	557	349263	UW.Fetal_Heart.ChromatinAccessibility.H-23604.DS16582.hotspot.twopass.fdr0.01.merge.pks.wig	Fetal_Heart	fetal_heart
635	1e-08	1.7665	1.34192	2.32543	4.97382e-05	75	13752	557	349263	UW.Fetal_Heart.ChromatinAccessibility.H-23617.DS16621.hotspot.twopass.fdr0.01.merge.pks.wig	Fetal_Heart	fetal_heart
636	1e-08	1.9237	1.49074	2.4824	4.92553e-07	92	16353	557	349263	UW.Fetal_Heart.ChromatinAccessibility.H-23663.DS16819.hotspot.twopass.fdr0.01.merge.pks.wig	Fetal_Heart	fetal_heart
637	1e-08	1.94372	1.49797	2.5221	5.71361e-07	87	15180	557	349263	UW.Fetal_Heart.ChromatinAccessibility.H-23744.DS19431.hotspot.twopass.fdr0.01.merge.pks.wig	Fetal_Heart	fetal_heart
638	1e-08	1.99478	1.54228	2.58004	1.43449e-07	90	15964	557	349263	UW.Fetal_Heart.ChromatinAccessibility.H-24042.DS19427.hotspot.twopass.fdr0.01.merge.pks.wig	Fetal_Heart	fetal_heart
639	1e-08	1.83189	1.3794	2.4328	2.88664e-05	71	11142	557	349263	UW.Fetal_Intestine_Large.ChromatinAccessibility.H-23500.DS16027.hotspot.twopass.fdr0.01.merge.pks.wig	Fetal_Intestine_Large	fetal_intestine,_large
640	1e-08	1.66101	1.25438	2.19946	0.000397017	71	12458	557	349263	UW.Fetal_Intestine_Large.ChromatinAccessibility.H-23524.DS16164.hotspot.twopass.fdr0.01.merge.pks.wig	Fetal_Intestine_Large	fetal_intestine,_large
641	1e-08	1.54905	1.16573	2.0584	0.00255084	73	13109	557	349263	UW.Fetal_Intestine_Large.ChromatinAccessibility.H-23604.DS16563.hotspot.twopass.fdr0.01.merge.pks.wig	Fetal_Intestine_Large	fetal_intestine,_large
642	1e-08	1.91089	1.45727	2.50572	2.82077e-06	79	12720	557	349263	UW.Fetal_Intestine_Large.ChromatinAccessibility.H-23744.DS17094.hotspot.twopass.fdr0.01.merge.pks.wig	Fetal_Intestine_Large	fetal_intestine,_large
643	1e-08	2.20307	1.6797	2.8895	1.14542e-08	81	11342	557	349263	UW.Fetal_Intestine_Large.ChromatinAccessibility.H-23758.DS17157.hotspot.twopass.fdr0.01.merge.pks.wig	Fetal_Intestine_Large	fetal_intestine,_large
644	1e-08	1.65252	1.23797	2.20588	0.000652808	70	11709	557	349263	UW.Fetal_Intestine_Large.ChromatinAccessibility.H-23769.DS17313.hotspot.twopass.fdr0.01.merge.pks.wig	Fetal_Intestine_Large	fetal_intestine,_large
645	1e-08	1.86739	1.40381	2.48406	1.78862e-05	69	10519	557	349263	UW.Fetal_Intestine_Large.ChromatinAccessibility.H-23808.DS17422.hotspot.twopass.fdr0.01.merge.pks.wig	Fetal_Intestine_Large	fetal_intestine,_large
646	1e-08	1.83191	1.39187	2.41107	1.56697e-05	76	12609	557	349263	UW.Fetal_Intestine_Large.ChromatinAccessibility.H-23833.DS17462.hotspot.twopass.fdr0.01.merge.pks.wig	Fetal_Intestine_Large	fetal_intestine,_large
647	1e-08	3.13303	2.34888	4.17897	7.83291e-15	66	6143	557	349263	UW.Fetal_Intestine_Large.ChromatinAccessibility.H-23855.DS17502.hotspot.twopass.fdr0.01.merge.pks.wig	Fetal_Intestine_Large	fetal_intestine,_large
648	1e-08	1.79246	1.36928	2.34643	2.16327e-05	80	13501	557	349263	UW.Fetal_Intestine_Large.ChromatinAccessibility.H-23887.DS17647.hotspot.twopass.fdr0.01.merge.pks.wig	Fetal_Intestine_Large	fetal_intestine,_large
649	1e-08	1.73624	1.30305	2.31343	0.000164744	67	11201	557	349263	UW.Fetal_Intestine_Large.ChromatinAccessibility.H-23914.DS17748.hotspot.twopass.fdr0.01.merge.pks.wig	Fetal_Intestine_Large	fetal_intestine,_large
650	1e-08	1.80515	1.3601	2.39583	4.32429e-05	72	11492	557	349263	UW.Fetal_Intestine_Large.ChromatinAccessibility.H-23941.DS17785.hotspot.twopass.fdr0.01.merge.pks.wig	Fetal_Intestine_Large	fetal_intestine,_large
651	1e-08	1.69788	1.32976	2.16791	2.17879e-05	110	21511	557	349263	UW.Fetal_Intestine_Large.ChromatinAccessibility.H-23964.DS17841.hotspot.twopass.fdr0.01.merge.pks.wig	Fetal_Intestine_Large	fetal_intestine,_large
652	1e-08	1.84616	1.40644	2.42335	9.99449e-06	77	12817	557	349263	UW.Fetal_Intestine_Large.ChromatinAccessibility.H-24005.DS17990.hotspot.twopass.fdr0.01.merge.pks.wig	Fetal_Intestine_Large	fetal_intestine,_large
653	1e-08	1.59325	1.19258	2.12855	0.00162335	70	12158	557	349263	UW.Fetal_Intestine_Large.ChromatinAccessibility.H-24111.DS18499.hotspot.twopass.fdr0.01.merge.pks.wig	Fetal_Intestine_Large	fetal_intestine,_large
654	1e-08	1.88413	1.44414	2.45817	3.03463e-06	84	13905	557	349263	UW.Fetal_Intestine_Small.ChromatinAccessibility.H-23604.DS16559.hotspot.twopass.fdr0.01.merge.pks.wig	Fetal_Intestine_Small	fetal_intestine,_small
655	1e-08	1.64806	1.22764	2.21246	0.000884299	65	10584	557	349263	UW.Fetal_Intestine_Small.ChromatinAccessibility.H-23640.DS16712.hotspot.twopass.fdr0.01.merge.pks.wig	Fetal_Intestine_Small	fetal_intestine,_small
656	1e-08	1.8596	1.41935	2.43641	6.77403e-06	82	13584	557	349263	UW.Fetal_Intestine_Small.ChromatinAccessibility.H-23663.DS16822.hotspot.twopass.fdr0.01.merge.pks.wig	Fetal_Intestine_Small	fetal_intestine,_small
657	1e-08	1.76586	1.33973	2.32751	5.44375e-05	74	12646	557	349263	UW.Fetal_Intestine_Small.ChromatinAccessibility.H-23724.DS16975.hotspot.twopass.fdr0.01.merge.pks.wig	Fetal_Intestine_Small	fetal_intestine,_small
658	1e-08	1.55505	1.16727	2.07167	0.00255422	69	12361	557	349263	UW.Fetal_Intestine_Small.ChromatinAccessibility.H-23744.DS17092.hotspot.twopass.fdr0.01.merge.pks.wig	Fetal_Intestine_Small	fetal_intestine,_small
659	1e-08	1.6712	1.25477	2.22583	0.000444534	67	11472	557	349263	UW.Fetal_Intestine_Small.ChromatinAccessibility.H-23758.DS17150.hotspot.twopass.fdr0.01.merge.pks.wig	Fetal_Intestine_Small	fetal_intestine,_small
660	1e-08	1.50626	1.11902	2.02751	0.00689919	64	11448	557	349263	UW.Fetal_Intestine_Small.ChromatinAccessibility.H-23769.DS17317.hotspot.twopass.fdr0.01.merge.pks.wig	Fetal_Intestine_Small	fetal_intestine,_small
661	1e-08	2.64681	1.97753	3.5426	5.96722e-11	66	6889	557	349263	UW.Fetal_Intestine_Small.ChromatinAccessibility.H-23808.DS17425.hotspot.twopass.fdr0.01.merge.pks.wig	Fetal_Intestine_Small	fetal_intestine,_small
662	1e-08	2.05495	1.58429	2.66544	5.72595e-08	89	13560	557	349263	UW.Fetal_Intestine_Small.ChromatinAccessibility.H-23864.DS17844.hotspot.twopass.fdr0.01.merge.pks.wig	Fetal_Intestine_Small	fetal_intestine,_small
663	1e-08	1.87439	1.42712	2.46184	6.27469e-06	78	12636	557	349263	UW.Fetal_Intestine_Small.ChromatinAccessibility.H-23887.DS17643.hotspot.twopass.fdr0.01.merge.pks.wig	Fetal_Intestine_Small	fetal_intestine,_small
664	1e-08	1.65862	1.25515	2.1918	0.000373727	74	13054	557	349263	UW.Fetal_Intestine_Small.ChromatinAccessibility.H-23914.DS17763.hotspot.twopass.fdr0.01.merge.pks.wig	Fetal_Intestine_Small	fetal_intestine,_small
665	1e-08	1.9854	1.52752	2.58053	2.9412e-07	89	13817	557	349263	UW.Fetal_Intestine_Small.ChromatinAccessibility.H-23941.DS17808.hotspot.twopass.fdr0.01.merge.pks.wig	Fetal_Intestine_Small	fetal_intestine,_small
666	1e-08	1.91256	1.43827	2.54324	8.21639e-06	72	11040	557	349263	UW.Fetal_Intestine_Small.ChromatinAccessibility.H-24111.DS18495.hotspot.twopass.fdr0.01.merge.pks.wig	Fetal_Intestine_Small	fetal_intestine,_small
667	1e-08	1.94618	1.4971	2.52998	6.52983e-07	84	15295	557	349263	UW.Fetal_Kidney.ChromatinAccessibility.H-22337.DS10986.hotspot.twopass.fdr0.01.merge.pks.wig	Fetal_Kidney	fetal_kidney
668	1e-08	2.07558	1.59769	2.69642	4.51417e-08	83	13530	557	349263	UW.Fetal_Kidney.ChromatinAccessibility.H-22676.DS12635.hotspot.twopass.fdr0.01.merge.pks.wig	Fetal_Kidney	fetal_kidney
669	1e-08	1.59065	1.22651	2.06289	0.000466428	89	18519	557	349263	UW.Fetal_Kidney.ChromatinAccessibility.H-23524.DS16139.hotspot.twopass.fdr0.01.merge.pks.wig	Fetal_Kidney	fetal_kidney
670	1e-08	2.10479	1.62187	2.7315	2.18634e-08	87	13912	557	349263	UW.Fetal_Kidney.ChromatinAccessibility.H-23663.DS16837.hotspot.twopass.fdr0.01.merge.pks.wig	Fetal_Kidney	fetal_kidney
671	1e-08	1.6565	1.26973	2.16108	0.000198988	82	16775	557	349263	UW.Fetal_Kidney.ChromatinAccessibility.H-23855.DS17522.hotspot.twopass.fdr0.01.merge.pks.wig	Fetal_Kidney	fetal_kidney
672	1e-08	2.01946	1.54699	2.63623	2.35826e-07	81	12806	557	349263	UW.Fetal_Kidney.ChromatinAccessibility.H-23914.DS17753.hotspot.twopass.fdr0.01.merge.pks.wig	Fetal_Kidney	fetal_kidney
673	1e-08	1.99826	1.53931	2.59405	1.99463e-07	86	14668	557	349263	UW.Fetal_Kidney.ChromatinAccessibility.H-24507.DS20564.hotspot.twopass.fdr0.01.merge.pks.wig	Fetal_Kidney	fetal_kidney
674	1e-08	2.26027	1.73888	2.938	1.0949e-09	88	13109	557	349263	UW.Fetal_Kidney_Left.ChromatinAccessibility.H-23589.DS16446.hotspot.twopass.fdr0.01.merge.pks.wig	Fetal_Kidney_Left	fetal_kidney
675	1e-08	1.94149	1.50162	2.5102	4.15706e-07	90	16314	557	349263	UW.Fetal_Kidney_Left.ChromatinAccessibility.H-23604.DS16579.hotspot.twopass.fdr0.01.merge.pks.wig	Fetal_Kidney_Left	fetal_kidney
676	1e-08	2.02331	1.57846	2.59352	2.64651e-08	96	16874	557	349263	UW.Fetal_Kidney_Left.ChromatinAccessibility.H-23640.DS16805.hotspot.twopass.fdr0.01.merge.pks.wig	Fetal_Kidney_Left	fetal_kidney
677	1e-08	1.86606	1.42536	2.443	5.66261e-06	77	13623	557	349263	UW.Fetal_Kidney_Left.ChromatinAccessibility.H-23758.DS17140.hotspot.twopass.fdr0.01.merge.pks.wig	Fetal_Kidney_Left	fetal_kidney
678	1e-08	1.8278	1.40317	2.38094	7.77823e-06	85	15075	557	349263	UW.Fetal_Kidney_Left.ChromatinAccessibility.H-24089.DS18466.hotspot.twopass.fdr0.01.merge.pks.wig	Fetal_Kidney_Left	fetal_kidney
679	1e-08	1.76299	1.35445	2.29476	2.48927e-05	86	15867	557	349263	UW.Fetal_Kidney_Right.ChromatinAccessibility.H-23435.DS15651.hotspot.twopass.fdr0.01.merge.pks.wig	Fetal_Kidney_Right	fetal_kidney
680	1e-08	1.90997	1.47211	2.47807	1.1118e-06	87	15288	557	349263	UW.Fetal_Kidney_Right.ChromatinAccessibility.H-23589.DS16441.hotspot.twopass.fdr0.01.merge.pks.wig	Fetal_Kidney_Right	fetal_kidney
681	1e-08	2.21113	1.73255	2.8219	1.81264e-10	107	17729	557	349263	UW.Fetal_Kidney_Right.ChromatinAccessibility.H-23640.DS16801.hotspot.twopass.fdr0.01.merge.pks.wig	Fetal_Kidney_Right	fetal_kidney
682	1e-08	1.98516	1.52708	2.58064	3.00706e-07	86	14071	557	349263	UW.Fetal_Kidney_Right.ChromatinAccessibility.H-23758.DS17144.hotspot.twopass.fdr0.01.merge.pks.wig	Fetal_Kidney_Right	fetal_kidney
683	1e-08	1.6993	1.29106	2.23664	0.000155336	77	14095	557	349263	UW.Fetal_Kidney_Right.ChromatinAccessibility.H-24089.DS18463.hotspot.twopass.fdr0.01.merge.pks.wig	Fetal_Kidney_Right	fetal_kidney
684	1e-08	2.13075	1.62019	2.8022	6.21128e-08	77	11668	557	349263	UW.Fetal_Lung.ChromatinAccessibility.H-22676.DS12646.hotspot.twopass.fdr0.01.merge.pks.wig	Fetal_Lung	fetal_lung
685	1e-08	1.85035	1.42806	2.3975	3.2255e-06	90	16817	557	349263	UW.Fetal_Lung.ChromatinAccessibility.H-22727.DS12817.hotspot.twopass.fdr0.01.merge.pks.wig	Fetal_Lung	fetal_lung
686	1e-08	2.23576	1.73801	2.87606	3.80469e-10	96	15343	557	349263	UW.Fetal_Lung.ChromatinAccessibility.H-22934B.DS13507.hotspot.twopass.fdr0.01.merge.pks.wig	Fetal_Lung	fetal_lung
687	1e-08	1.91364	1.46426	2.50092	2.00824e-06	82	14687	557	349263	UW.Fetal_Lung.ChromatinAccessibility.H-23090.DS13985.hotspot.twopass.fdr0.01.merge.pks.wig	Fetal_Lung	fetal_lung
688	1e-08	1.6914	1.27609	2.24186	0.000256169	72	12991	557	349263	UW.Fetal_Lung.ChromatinAccessibility.H-23247.DS14666.hotspot.twopass.fdr0.01.merge.pks.wig	Fetal_Lung	fetal_lung
689	1e-08	1.79031	1.37385	2.33302	1.62388e-05	83	15658	557	349263	UW.Fetal_Lung.ChromatinAccessibility.H-23266.DS14724.hotspot.twopass.fdr0.01.merge.pks.wig	Fetal_Lung	fetal_lung
690	1e-08	2.20086	1.69777	2.85303	2.56294e-09	89	14642	557	349263	UW.Fetal_Lung.ChromatinAccessibility.H-23266.DS14751.hotspot.twopass.fdr0.01.merge.pks.wig	Fetal_Lung	fetal_lung
691	1e-08	1.94739	1.47152	2.57714	3.12793e-06	72	11827	557	349263	UW.Fetal_Lung.ChromatinAccessibility.H-23284.DS14809.hotspot.twopass.fdr0.01.merge.pks.wig	Fetal_Lung	fetal_lung
692	1e-08	2.09332	1.60153	2.73613	6.40962e-08	84	13325	557	349263	UW.Fetal_Lung.ChromatinAccessibility.H-23284.DS14820.hotspot.twopass.fdr0.01.merge.pks.wig	Fetal_Lung	fetal_lung
693	1e-08	2.2627	1.73395	2.95267	1.81813e-09	83	12563	557	349263	UW.Fetal_Lung.ChromatinAccessibility.H-23365.DS15227.hotspot.twopass.fdr0.01.merge.pks.wig	Fetal_Lung	fetal_lung
694	1e-08	2.02419	1.55544	2.63419	1.54532e-07	88	14808	557	349263	UW.Fetal_Lung.ChromatinAccessibility.H-23399.DS15461.hotspot.twopass.fdr0.01.merge.pks.wig	Fetal_Lung	fetal_lung
695	1e-08	1.86654	1.41935	2.45463	7.96736e-06	77	13939	557	349263	UW.Fetal_Lung.ChromatinAccessibility.H-23419.DS15573.hotspot.twopass.fdr0.01.merge.pks.wig	Fetal_Lung	fetal_lung
696	1e-08	2.05339	1.57899	2.67032	7.96127e-08	88	14374	557	349263	UW.Fetal_Lung_Left.ChromatinAccessibility.H-23435.DS15637.hotspot.twopass.fdr0.01.merge.pks.wig	Fetal_Lung_Left	fetal_lung
697	1e-08	1.91222	1.46325	2.49894	2.05394e-06	82	14482	557	349263	UW.Fetal_Lung_Left.ChromatinAccessibility.H-23604.DS16570.hotspot.twopass.fdr0.01.merge.pks.wig	Fetal_Lung_Left	fetal_lung
698	1e-08	2.03299	1.58765	2.60323	1.8614e-08	104	17714	557	349263	UW.Fetal_Lung_Left.ChromatinAccessibility.H-23640.DS18170.hotspot.twopass.fdr0.01.merge.pks.wig	Fetal_Lung_Left	fetal_lung
699	1e-08	1.723	1.31357	2.26004	8.4829e-05	80	14625	557	349263	UW.Fetal_Lung_Left.ChromatinAccessibility.H-23744.DS17105.hotspot.twopass.fdr0.01.merge.pks.wig	Fetal_Lung_Left	fetal_lung
700	1e-08	1.62695	1.24362	2.12843	0.000384464	80	16049	557	349263	UW.Fetal_Lung_Left.ChromatinAccessibility.H-23758.DS17154.hotspot.twopass.fdr0.01.merge.pks.wig	Fetal_Lung_Left	fetal_lung
701	1e-08	2.1415	1.6565	2.7685	6.16858e-09	90	14713	557	349263	UW.Fetal_Lung_Left.ChromatinAccessibility.H-23833.DS17464.hotspot.twopass.fdr0.01.merge.pks.wig	Fetal_Lung_Left	fetal_lung
702	1e-08	2.03291	1.56082	2.64778	1.42366e-07	85	13937	557	349263	UW.Fetal_Lung_Left.ChromatinAccessibility.H-23887.DS17674.hotspot.twopass.fdr0.01.merge.pks.wig	Fetal_Lung_Left	fetal_lung
703	1e-08	1.95761	1.4921	2.56835	1.24368e-06	78	12736	557	349263	UW.Fetal_Lung_Left.ChromatinAccessibility.H-23914.DS17739.hotspot.twopass.fdr0.01.merge.pks.wig	Fetal_Lung_Left	fetal_lung
704	1e-08	2.39774	1.82551	3.14934	3.24982e-10	80	10842	557	349263	UW.Fetal_Lung_Left.ChromatinAccessibility.H-23964.DS17835.hotspot.twopass.fdr0.01.merge.pks.wig	Fetal_Lung_Left	fetal_lung
705	1e-08	2.17033	1.67023	2.82017	6.68508e-09	87	13803	557	349263	UW.Fetal_Lung_Left.ChromatinAccessibility.H-24005.DS17959.hotspot.twopass.fdr0.01.merge.pks.wig	Fetal_Lung_Left	fetal_lung
706	1e-08	1.72493	1.31816	2.25724	7.09582e-05	80	15227	557	349263	UW.Fetal_Lung_Left.ChromatinAccessibility.H-24089.DS18421.hotspot.twopass.fdr0.01.merge.pks.wig	Fetal_Lung_Left	fetal_lung
707	1e-08	1.98952	1.53522	2.57825	1.97962e-07	90	16555	557	349263	UW.Fetal_Lung_Left.ChromatinAccessibility.H-24111.DS18487.hotspot.twopass.fdr0.01.merge.pks.wig	Fetal_Lung_Left	fetal_lung
708	1e-08	1.74804	1.3246	2.30684	7.93562e-05	75	13474	557	349263	UW.Fetal_Lung_Right.ChromatinAccessibility.H-23435.DS15632.hotspot.twopass.fdr0.01.merge.pks.wig	Fetal_Lung_Right	fetal_lung
709	1e-08	1.69734	1.28898	2.23508	0.000164639	77	14498	557	349263	UW.Fetal_Lung_Right.ChromatinAccessibility.H-23604.DS16566.hotspot.twopass.fdr0.01.merge.pks.wig	Fetal_Lung_Right	fetal_lung
710	1e-08	1.9662	1.5188	2.54539	2.85627e-07	93	15737	557	349263	UW.Fetal_Lung_Right.ChromatinAccessibility.H-23640.DS16790.hotspot.twopass.fdr0.01.merge.pks.wig	Fetal_Lung_Right	fetal_lung
711	1e-08	2.08262	1.60786	2.69758	2.73362e-08	88	14796	557	349263	UW.Fetal_Lung_Right.ChromatinAccessibility.H-23744.DS17101.hotspot.twopass.fdr0.01.merge.pks.wig	Fetal_Lung_Right	fetal_lung
712	1e-08	1.82289	1.38687	2.39599	1.67108e-05	76	13442	557	349263	UW.Fetal_Lung_Right.ChromatinAccessibility.H-23758.DS17162.hotspot.twopass.fdr0.01.merge.pks.wig	Fetal_Lung_Right	fetal_lung
713	1e-08	1.95242	1.50791	2.52797	3.85342e-07	89	15934	557	349263	UW.Fetal_Lung_Right.ChromatinAccessibility.H-23887.DS17670.hotspot.twopass.fdr0.01.merge.pks.wig	Fetal_Lung_Right	fetal_lung
714	1e-08	1.95442	1.51599	2.51965	2.33711e-07	95	16747	557	349263	UW.Fetal_Lung_Right.ChromatinAccessibility.H-23964.DS17831.hotspot.twopass.fdr0.01.merge.pks.wig	Fetal_Lung_Right	fetal_lung
715	1e-08	1.86179	1.43169	2.4211	3.52488e-06	86	15310	557	349263	UW.Fetal_Lung_Right.ChromatinAccessibility.H-24005.DS17954.hotspot.twopass.fdr0.01.merge.pks.wig	Fetal_Lung_Right	fetal_lung
716	1e-08	1.57078	1.19159	2.07063	0.00135736	75	15219	557	349263	UW.Fetal_Lung_Right.ChromatinAccessibility.H-24089.DS18418.hotspot.twopass.fdr0.01.merge.pks.wig	Fetal_Lung_Right	fetal_lung
717	1e-08	1.83749	1.41202	2.39118	5.9682e-06	87	16281	557	349263	UW.Fetal_Lung_Right.ChromatinAccessibility.H-24111.DS18492.hotspot.twopass.fdr0.01.merge.pks.wig	Fetal_Lung_Right	fetal_lung
718	1e-08	1.70439	1.29296	2.24673	0.000155062	76	14748	557	349263	UW.Fetal_Muscle_Arm.ChromatinAccessibility.H-23808.DS17432.hotspot.twopass.fdr0.01.merge.pks.wig	Fetal_Muscle_Arm	fetal_muscle
719	1e-08	1.71231	1.35545	2.16312	6.46445e-06	126	29007	557	349263	UW.Fetal_Muscle_Arm.ChromatinAccessibility.H-23914.DS17765.hotspot.twopass.fdr0.01.merge.pks.wig	Fetal_Muscle_Arm	fetal_muscle
720	1e-08	2.20655	1.71544	2.83828	7.21428e-10	93	15410	557	349263	UW.Fetal_Muscle_Arm.ChromatinAccessibility.H-23941.DS17825.hotspot.twopass.fdr0.01.merge.pks.wig	Fetal_Muscle_Arm	fetal_muscle
721	1e-08	2.15681	1.66518	2.7936	5.76427e-09	88	14693	557	349263	UW.Fetal_Muscle_Arm.ChromatinAccessibility.H-23964.DS17848.hotspot.twopass.fdr0.01.merge.pks.wig	Fetal_Muscle_Arm	fetal_muscle
722	1e-08	2.13296	1.66844	2.72682	1.49688e-09	105	18403	557	349263	UW.Fetal_Muscle_Arm.ChromatinAccessibility.H-24005.DS18080.hotspot.twopass.fdr0.01.merge.pks.wig	Fetal_Muscle_Arm	fetal_muscle
723	1e-08	1.98583	1.51653	2.60037	6.12378e-07	77	13358	557	349263	UW.Fetal_Muscle_Arm.ChromatinAccessibility.H-24042.DS18176.hotspot.twopass.fdr0.01.merge.pks.wig	Fetal_Muscle_Arm	fetal_muscle
724	1e-08	2.24525	1.70282	2.96048	9.88319e-09	72	10782	557	349263	UW.Fetal_Muscle_Arm.ChromatinAccessibility.H-24078.DS18379.hotspot.twopass.fdr0.01.merge.pks.wig	Fetal_Muscle_Arm	fetal_muscle
725	1e-08	2.10759	1.62035	2.74134	2.72575e-08	84	14065	557	349263	UW.Fetal_Muscle_Arm.ChromatinAccessibility.H-24089.DS18452.hotspot.twopass.fdr0.01.merge.pks.wig	Fetal_Muscle_Arm	fetal_muscle
726	1e-08	1.83992	1.40284	2.41317	1.05199e-05	76	14222	557	349263	UW.Fetal_Muscle_Arm.ChromatinAccessibility.H-24111.DS18473.hotspot.twopass.fdr0.01.merge.pks.wig	Fetal_Muscle_Arm	fetal_muscle
727	1e-08	1.94754	1.48124	2.56063	1.80989e-06	74	13245	557	349263	UW.Fetal_Muscle_Arm.ChromatinAccessibility.H-24125.DS18559.hotspot.twopass.fdr0.01.merge.pks.wig	Fetal_Muscle_Arm	fetal_muscle
728	1e-08	1.69112	1.26184	2.26645	0.000436898	64	11514	557	349263	UW.Fetal_Muscle_Arm.ChromatinAccessibility.H-24143.DS18992.hotspot.twopass.fdr0.01.merge.pks.wig	Fetal_Muscle_Arm	fetal_muscle
729	1e-08	1.88155	1.41821	2.49626	1.17361e-05	68	11839	557	349263	UW.Fetal_Muscle_Arm.ChromatinAccessibility.H-24198.DS19051.hotspot.twopass.fdr0.01.merge.pks.wig	Fetal_Muscle_Arm	fetal_muscle
730	1e-08	1.98506	1.51853	2.59491	5.27006e-07	78	13732	557	349263	UW.Fetal_Muscle_Arm.ChromatinAccessibility.H-24218.DS19053.hotspot.twopass.fdr0.01.merge.pks.wig	Fetal_Muscle_Arm	fetal_muscle
731	1e-08	2.09016	1.61305	2.70838	2.45163e-08	90	14885	557	349263	UW.Fetal_Muscle_Arm.ChromatinAccessibility.H-24244.DS19270.hotspot.twopass.fdr0.01.merge.pks.wig	Fetal_Muscle_Arm	fetal_muscle
732	1e-08	1.93952	1.49059	2.52365	8.14911e-07	85	15236	557	349263	UW.Fetal_Muscle_Arm.ChromatinAccessibility.H-24259.DS19295.hotspot.twopass.fdr0.01.merge.pks.wig	Fetal_Muscle_Arm	fetal_muscle
733	1e-08	2.05679	1.59191	2.65742	3.45321e-08	91	16014	557	349263	UW.Fetal_Muscle_Arm.ChromatinAccessibility.H-24272.DS19380.hotspot.twopass.fdr0.01.merge.pks.wig	Fetal_Muscle_Arm	fetal_muscle
734	1e-08	1.84977	1.40097	2.44236	1.43793e-05	73	12862	557	349263	UW.Fetal_Muscle_Arm.ChromatinAccessibility.H-24297.DS19646.hotspot.twopass.fdr0.01.merge.pks.wig	Fetal_Muscle_Arm	fetal_muscle
735	1e-08	1.91271	1.49003	2.45529	3.58027e-07	99	18486	557	349263	UW.Fetal_Muscle_Back.ChromatinAccessibility.H-23914.DS17767.hotspot.twopass.fdr0.01.merge.pks.wig	Fetal_Muscle_Back	fetal_muscle
736	1e-08	1.976	1.52779	2.5557	2.11315e-07	89	16082	557	349263	UW.Fetal_Muscle_Back.ChromatinAccessibility.H-23964.DS17850.hotspot.twopass.fdr0.01.merge.pks.wig	Fetal_Muscle_Back	fetal_muscle
737	1e-08	2.20812	1.73417	2.8116	1.31003e-10	109	19001	557	349263	UW.Fetal_Muscle_Back.ChromatinAccessibility.H-24005.DS18083.hotspot.twopass.fdr0.01.merge.pks.wig	Fetal_Muscle_Back	fetal_muscle
738	1e-08	2.32765	1.78946	3.02772	3.02416e-10	84	12757	557	349263	UW.Fetal_Muscle_Back.ChromatinAccessibility.H-24078.DS18377.hotspot.twopass.fdr0.01.merge.pks.wig	Fetal_Muscle_Back	fetal_muscle
739	1e-08	1.7463	1.32631	2.29929	7.12704e-05	75	14021	557	349263	UW.Fetal_Muscle_Back.ChromatinAccessibility.H-24089.DS18454.hotspot.twopass.fdr0.01.merge.pks.wig	Fetal_Muscle_Back	fetal_muscle
740	1e-08	1.86389	1.4249	2.43812	5.51299e-06	80	14545	557	349263	UW.Fetal_Muscle_Back.ChromatinAccessibility.H-24111.DS18468.hotspot.twopass.fdr0.01.merge.pks.wig	Fetal_Muscle_Back	fetal_muscle
741	1e-08	2.27185	1.74679	2.95473	9.36958e-10	83	13269	557	349263	UW.Fetal_Muscle_Back.ChromatinAccessibility.H-24143.DS18842.hotspot.twopass.fdr0.01.merge.pks.wig	Fetal_Muscle_Back	fetal_muscle
742	1e-08	1.96287	1.48824	2.58886	1.79547e-06	74	12331	557	349263	UW.Fetal_Muscle_Back.ChromatinAccessibility.H-24218.DS19117.hotspot.twopass.fdr0.01.merge.pks.wig	Fetal_Muscle_Back	fetal_muscle
743	1e-08	1.78561	1.34771	2.3658	5.37343e-05	68	12924	557	349263	UW.Fetal_Muscle_Back.ChromatinAccessibility.H-24244.DS19283.hotspot.twopass.fdr0.01.merge.pks.wig	Fetal_Muscle_Back	fetal_muscle
744	1e-08	1.59588	1.21771	2.0915	0.000705487	77	16200	557	349263	UW.Fetal_Muscle_Back.ChromatinAccessibility.H-24272.DS19384.hotspot.twopass.fdr0.01.merge.pks.wig	Fetal_Muscle_Back	fetal_muscle
745	1e-08	2.02837	1.55619	2.64382	1.68542e-07	83	14210	557	349263	UW.Fetal_Muscle_Back.ChromatinAccessibility.H-24279.DS19441.hotspot.twopass.fdr0.01.merge.pks.wig	Fetal_Muscle_Back	fetal_muscle
746	1e-08	1.68297	1.29695	2.18388	9.00193e-05	89	18237	557	349263	UW.Fetal_Muscle_Back.ChromatinAccessibility.H-24297.DS19648.hotspot.twopass.fdr0.01.merge.pks.wig	Fetal_Muscle_Back	fetal_muscle
747	1e-08	2.33541	1.80908	3.01487	7.51737e-11	92	14219	557	349263	UW.Fetal_Muscle_Back.ChromatinAccessibility.H-24409.DS20244.hotspot.twopass.fdr0.01.merge.pks.wig	Fetal_Muscle_Back	fetal_muscle
748	1e-08	2.03106	1.54718	2.66628	3.33593e-07	78	13358	557	349263	UW.Fetal_Muscle_Leg.ChromatinAccessibility.H-23808.DS17429.hotspot.twopass.fdr0.01.merge.pks.wig	Fetal_Muscle_Leg	fetal_muscle
749	1e-08	1.98801	1.52715	2.58794	3.27798e-07	81	14165	557	349263	UW.Fetal_Muscle_Leg.ChromatinAccessibility.H-24078.DS18386.hotspot.twopass.fdr0.01.merge.pks.wig	Fetal_Muscle_Leg	fetal_muscle
750	1e-08	1.6288	1.22781	2.16074	0.000716009	69	13645	557	349263	UW.Fetal_Muscle_Leg.ChromatinAccessibility.H-24089.DS18456.hotspot.twopass.fdr0.01.merge.pks.wig	Fetal_Muscle_Leg	fetal_muscle
751	1e-08	1.87896	1.44285	2.44689	2.85694e-06	84	15598	557	349263	UW.Fetal_Muscle_Leg.ChromatinAccessibility.H-24111.DS18471.hotspot.twopass.fdr0.01.merge.pks.wig	Fetal_Muscle_Leg	fetal_muscle
752	1e-08	1.84416	1.36731	2.48731	6.08285e-05	60	10251	557	349263	UW.Fetal_Muscle_Leg.ChromatinAccessibility.H-24143.DS18844.hotspot.twopass.fdr0.01.merge.pks.wig	Fetal_Muscle_Leg	fetal_muscle
753	1e-08	2.29985	1.78977	2.95529	7.5238e-11	97	16133	557	349263	UW.Fetal_Muscle_Leg.ChromatinAccessibility.H-24198.DS19158.hotspot.twopass.fdr0.01.merge.pks.wig	Fetal_Muscle_Leg	fetal_muscle
754	1e-08	2.03157	1.55632	2.65194	1.85517e-07	82	13899	557	349263	UW.Fetal_Muscle_Leg.ChromatinAccessibility.H-24218.DS19115.hotspot.twopass.fdr0.01.merge.pks.wig	Fetal_Muscle_Leg	fetal_muscle
755	1e-08	2.21008	1.71949	2.84063	5.9188e-10	99	16365	557	349263	UW.Fetal_Muscle_Leg.ChromatinAccessibility.H-24244.DS19272.hotspot.twopass.fdr0.01.merge.pks.wig	Fetal_Muscle_Leg	fetal_muscle
756	1e-08	1.8197	1.39265	2.3777	1.14861e-05	80	15253	557	349263	UW.Fetal_Muscle_Leg.ChromatinAccessibility.H-24259.DS19291.hotspot.twopass.fdr0.01.merge.pks.wig	Fetal_Muscle_Leg	fetal_muscle
757	1e-08	1.87329	1.44067	2.43583	2.79671e-06	86	15526	557	349263	UW.Fetal_Muscle_Leg.ChromatinAccessibility.H-24279.DS19436.hotspot.twopass.fdr0.01.merge.pks.wig	Fetal_Muscle_Leg	fetal_muscle
758	1e-08	1.93686	1.48923	2.51904	8.21544e-07	86	15348	557	349263	UW.Fetal_Muscle_Leg.ChromatinAccessibility.H-24297.DS19643.hotspot.twopass.fdr0.01.merge.pks.wig	Fetal_Muscle_Leg	fetal_muscle
759	1e-08	2.15497	1.67897	2.76592	1.64869e-09	97	16936	557	349263	UW.Fetal_Muscle_Leg.ChromatinAccessibility.H-24409.DS20239.hotspot.twopass.fdr0.01.merge.pks.wig	Fetal_Muscle_Leg	fetal_muscle
760	1e-08	2.04296	1.60832	2.59506	4.81256e-09	111	20500	557	349263	UW.Fetal_Muscle_Lower_Limb_Skeletal.ChromatinAccessibility.H-24042.DS18174.hotspot.twopass.fdr0.01.merge.pks.wig	Fetal_Muscle_Lower_Limb_Skeletal	fetal_muscle,_lower_limb
761	1e-08	2.33317	1.81493	2.9994	3.81726e-11	96	15009	557	349263	UW.Fetal_Muscle_Trunk.ChromatinAccessibility.H-23941.DS17827.hotspot.twopass.fdr0.01.merge.pks.wig	Fetal_Muscle_Trunk	fetal_muscle,_trunk
762	1e-08	2.25486	1.75399	2.89875	2.23429e-10	95	15733	557	349263	UW.Fetal_Muscle_Trunk.ChromatinAccessibility.H-24409.DS20242.hotspot.twopass.fdr0.01.merge.pks.wig	Fetal_Muscle_Trunk	fetal_muscle,_trunk
763	1e-08	2.14256	1.64915	2.78358	1.15561e-08	84	13904	557	349263	UW.Fetal_Muscle_Trunk.ChromatinAccessibility.H-24507.DS20544.hotspot.twopass.fdr0.01.merge.pks.wig	Fetal_Muscle_Trunk	fetal_muscle,_trunk
764	1e-08	2.18936	1.68303	2.84802	5.23577e-09	84	13514	557	349263	UW.Fetal_Muscle_Upper_Limb_Skeletal.ChromatinAccessibility.H-23887.DS17661.hotspot.twopass.fdr0.01.merge.pks.wig	Fetal_Muscle_Upper_Limb_Skeletal	fetal_muscle
765	1e-08	1.85512	1.42972	2.4071	3.3204e-06	88	16065	557	349263	UW.Fetal_Muscle_Upper_Trunk.ChromatinAccessibility.H-23887.DS17664.hotspot.twopass.fdr0.01.merge.pks.wig	Fetal_Muscle_Upper_Trunk	fetal_muscle,_upper_trunk
766	1e-08	1.60537	1.23587	2.08535	0.000389939	89	17279	557	349263	UW.Fetal_Placenta.ChromatinAccessibility.H-23887.DS17639.hotspot.twopass.fdr0.01.merge.pks.wig	Fetal_Placenta	fetal_placenta
767	1e-08	1.73892	1.31962	2.29145	8.49095e-05	76	13156	557	349263	UW.Fetal_Placenta.ChromatinAccessibility.H-23914.DS17744.hotspot.twopass.fdr0.01.merge.pks.wig	Fetal_Placenta	fetal_placenta
768	1e-08	1.46306	1.10481	1.93748	0.00791622	74	14475	557	349263	UW.Fetal_Placenta.ChromatinAccessibility.H-24272.DS19391.hotspot.twopass.fdr0.01.merge.pks.wig	Fetal_Placenta	fetal_placenta
769	1e-08	1.48819	1.11864	1.97983	0.00633751	71	13554	557	349263	UW.Fetal_Placenta.ChromatinAccessibility.H-24409.DS20346.hotspot.twopass.fdr0.01.merge.pks.wig	Fetal_Placenta	fetal_placenta
770	1e-08	1.6786	1.28747	2.18855	0.000129782	84	16152	557	349263	UW.Fetal_Renal_Cortex.ChromatinAccessibility.H-23769.DS17307.hotspot.twopass.fdr0.01.merge.pks.wig	Fetal_Renal_Cortex	fetal_renal_cortex
771	1e-08	1.72438	1.32549	2.2433	4.92145e-05	83	15921	557	349263	UW.Fetal_Renal_Cortex.ChromatinAccessibility.H-23790.DS17387.hotspot.twopass.fdr0.01.merge.pks.wig	Fetal_Renal_Cortex	fetal_renal_cortex
772	1e-08	2.18948	1.71988	2.78729	1.98376e-10	107	18362	557	349263	UW.Fetal_Renal_Cortex.ChromatinAccessibility.H-23833.DS17455.hotspot.twopass.fdr0.01.merge.pks.wig	Fetal_Renal_Cortex	fetal_renal_cortex
773	1e-08	2.07874	1.59319	2.71228	6.99113e-08	81	12871	557	349263	UW.Fetal_Renal_Cortex.ChromatinAccessibility.H-23914.DS17756.hotspot.twopass.fdr0.01.merge.pks.wig	Fetal_Renal_Cortex	fetal_renal_cortex
774	1e-08	1.72824	1.3276	2.24979	4.783e-05	83	15858	557	349263	UW.Fetal_Renal_Cortex.ChromatinAccessibility.H-23941.DS17804.hotspot.twopass.fdr0.01.merge.pks.wig	Fetal_Renal_Cortex	fetal_renal_cortex
775	1e-08	1.64633	1.25148	2.16578	0.000366205	77	14633	557	349263	UW.Fetal_Renal_Cortex.ChromatinAccessibility.H-24078.DS18428.hotspot.twopass.fdr0.01.merge.pks.wig	Fetal_Renal_Cortex	fetal_renal_cortex
776	1e-08	2.02328	1.56172	2.62125	9.58279e-08	87	14598	557	349263	UW.Fetal_Renal_Cortex.ChromatinAccessibility.H-24259.DS19388.hotspot.twopass.fdr0.01.merge.pks.wig	Fetal_Renal_Cortex	fetal_renal_cortex
777	1e-08	1.82215	1.41188	2.35163	4.0235e-06	91	17477	557	349263	UW.Fetal_Renal_Cortex.ChromatinAccessibility.H-24493.DS20568.hotspot.twopass.fdr0.01.merge.pks.wig	Fetal_Renal_Cortex	fetal_renal_cortex
778	1e-08	1.86697	1.44231	2.41666	2.12112e-06	88	16389	557	349263	UW.Fetal_Renal_Cortex_Left.ChromatinAccessibility.H-23871.DS17550.hotspot.twopass.fdr0.01.merge.pks.wig	Fetal_Renal_Cortex_Left	fetal_renal_cortex
779	1e-08	1.72187	1.31996	2.24615	6.15082e-05	85	16243	557	349263	UW.Fetal_Renal_Cortex_Left.ChromatinAccessibility.H-24111.DS18542.hotspot.twopass.fdr0.01.merge.pks.wig	Fetal_Renal_Cortex_Left	fetal_renal_cortex
780	1e-08	1.97872	1.50904	2.59458	7.96497e-07	77	12581	557	349263	UW.Fetal_Renal_Cortex_Left.ChromatinAccessibility.H-24169.DS18931.hotspot.twopass.fdr0.01.merge.pks.wig	Fetal_Renal_Cortex_Left	fetal_renal_cortex
781	1e-08	1.87369	1.45677	2.40993	1.00924e-06	96	18079	557	349263	UW.Fetal_Renal_Cortex_Left.ChromatinAccessibility.H-24232.DS19257.hotspot.twopass.fdr0.01.merge.pks.wig	Fetal_Renal_Cortex_Left	fetal_renal_cortex
782	1e-08	1.72584	1.32002	2.25642	6.60607e-05	81	15256	557	349263	UW.Fetal_Renal_Cortex_Right.ChromatinAccessibility.H-23871.DS17545.hotspot.twopass.fdr0.01.merge.pks.wig	Fetal_Renal_Cortex_Right	fetal_renal_cortex
783	1e-08	1.78821	1.36408	2.34422	2.57953e-05	79	14125	557	349263	UW.Fetal_Renal_Cortex_Right.ChromatinAccessibility.H-24169.DS18928.hotspot.twopass.fdr0.01.merge.pks.wig	Fetal_Renal_Cortex_Right	fetal_renal_cortex
784	1e-08	1.98634	1.54213	2.5585	1.07237e-07	94	16627	557	349263	UW.Fetal_Renal_Cortex_Right.ChromatinAccessibility.H-24232.DS19254.hotspot.twopass.fdr0.01.merge.pks.wig	Fetal_Renal_Cortex_Right	fetal_renal_cortex
785	1e-08	1.71024	1.31872	2.21801	5.21461e-05	89	16660	557	349263	UW.Fetal_Renal_Pelvis.ChromatinAccessibility.H-23790.DS17381.hotspot.twopass.fdr0.01.merge.pks.wig	Fetal_Renal_Pelvis	fetal_renal_pelvis
786	1e-08	1.76913	1.35896	2.3031	2.24362e-05	86	15308	557	349263	UW.Fetal_Renal_Pelvis.ChromatinAccessibility.H-23833.DS17451.hotspot.twopass.fdr0.01.merge.pks.wig	Fetal_Renal_Pelvis	fetal_renal_pelvis
787	1e-08	1.74575	1.34446	2.2668	2.89956e-05	84	15742	557	349263	UW.Fetal_Renal_Pelvis.ChromatinAccessibility.H-23914.DS17760.hotspot.twopass.fdr0.01.merge.pks.wig	Fetal_Renal_Pelvis	fetal_renal_pelvis
788	1e-08	2.33002	1.76206	3.08106	2.95744e-09	70	9348	557	349263	UW.Fetal_Renal_Pelvis.ChromatinAccessibility.H-24005.DS18088.hotspot.twopass.fdr0.01.merge.pks.wig	Fetal_Renal_Pelvis	fetal_renal_pelvis
789	1e-08	1.86631	1.42213	2.44921	6.81458e-06	77	13291	557	349263	UW.Fetal_Renal_Pelvis.ChromatinAccessibility.H-24078.DS18431.hotspot.twopass.fdr0.01.merge.pks.wig	Fetal_Renal_Pelvis	fetal_renal_pelvis
790	1e-08	1.68793	1.29149	2.20607	0.000126713	80	15591	557	349263	UW.Fetal_Renal_Pelvis.ChromatinAccessibility.H-24259.DS19386.hotspot.twopass.fdr0.01.merge.pks.wig	Fetal_Renal_Pelvis	fetal_renal_pelvis
791	1e-08	1.71178	1.32817	2.20619	3.29135e-05	95	18966	557	349263	UW.Fetal_Renal_Pelvis.ChromatinAccessibility.H-24477.DS20448.hotspot.twopass.fdr0.01.merge.pks.wig	Fetal_Renal_Pelvis	fetal_renal_pelvis
792	1e-08	2.04185	1.57699	2.64375	6.09566e-08	91	15162	557	349263	UW.Fetal_Renal_Pelvis_Left.ChromatinAccessibility.H-23871.DS17553.hotspot.twopass.fdr0.01.merge.pks.wig	Fetal_Renal_Pelvis_Left	fetal_renal_pelvis
793	1e-08	1.84769	1.41275	2.41653	7.34951e-06	81	14079	557	349263	UW.Fetal_Renal_Pelvis_Left.ChromatinAccessibility.H-24111.DS18666.hotspot.twopass.fdr0.01.merge.pks.wig	Fetal_Renal_Pelvis_Left	fetal_renal_pelvis
794	1e-08	1.89381	1.44842	2.47615	3.03791e-06	79	13513	557	349263	UW.Fetal_Renal_Pelvis_Left.ChromatinAccessibility.H-24169.DS18964.hotspot.twopass.fdr0.01.merge.pks.wig	Fetal_Renal_Pelvis_Left	fetal_renal_pelvis
795	1e-08	1.85146	1.43205	2.3937	2.60029e-06	89	16489	557	349263	UW.Fetal_Renal_Pelvis_Left.ChromatinAccessibility.H-24232.DS19238.hotspot.twopass.fdr0.01.merge.pks.wig	Fetal_Renal_Pelvis_Left	fetal_renal_pelvis
796	1e-08	1.66833	1.2761	2.18112	0.000181878	79	15298	557	349263	UW.Fetal_Renal_Pelvis_Right.ChromatinAccessibility.H-23871.DS17548.hotspot.twopass.fdr0.01.merge.pks.wig	Fetal_Renal_Pelvis_Right	fetal_renal_pelvis
797	1e-08	1.93029	1.49277	2.49605	5.3029e-07	90	16310	557	349263	UW.Fetal_Renal_Pelvis_Right.ChromatinAccessibility.H-24111.DS18663.hotspot.twopass.fdr0.01.merge.pks.wig	Fetal_Renal_Pelvis_Right	fetal_renal_pelvis
798	1e-08	1.90405	1.45725	2.48783	2.36137e-06	80	13794	557	349263	UW.Fetal_Renal_Pelvis_Right.ChromatinAccessibility.H-24169.DS18961.hotspot.twopass.fdr0.01.merge.pks.wig	Fetal_Renal_Pelvis_Right	fetal_renal_pelvis
799	1e-08	2.02747	1.56211	2.63145	1.07956e-07	84	14266	557	349263	UW.Fetal_Renal_Pelvis_Right.ChromatinAccessibility.H-24232.DS19235.hotspot.twopass.fdr0.01.merge.pks.wig	Fetal_Renal_Pelvis_Right	fetal_renal_pelvis
800	1e-08	2.20523	1.67256	2.90756	2.06667e-08	75	11399	557	349263	UW.Fetal_Skin.ChromatinAccessibility.H-22337.DS10987.hotspot.twopass.fdr0.01.merge.pks.wig	Fetal_Skin	fetal_skin
801	1e-08	1.24697	0.939356	1.65532	0.126725	69	18190	557	349263	UW.Fetal_Spinal_Cord.ChromatinAccessibility.H-24111.DS18501.hotspot.twopass.fdr0.01.merge.pks.wig	Fetal_Spinal_Cord	fetal_spinal_cord
802	1e-08	1.6062	1.21916	2.1161	0.000755196	72	15358	557	349263	UW.Fetal_Spinal_Cord.ChromatinAccessibility.H-24409.DS20351.hotspot.twopass.fdr0.01.merge.pks.wig	Fetal_Spinal_Cord	fetal_spinal_cord
803	1e-08	1.87256	1.43096	2.45042	4.84366e-06	77	14841	557	349263	UW.Fetal_Spinal_Cord.ChromatinAccessibility.H-24493.DS20530.hotspot.twopass.fdr0.01.merge.pks.wig	Fetal_Spinal_Cord	fetal_spinal_cord
804	1e-08	2.52201	1.95349	3.256	1.26636e-12	95	12774	557	349263	UW.Fetal_Spleen.ChromatinAccessibility.H-23399.DS17448.hotspot.twopass.fdr0.01.merge.pks.wig	Fetal_Spleen	fetal_spleen
805	1e-08	2.04091	1.5564	2.67625	2.47966e-07	79	11709	557	349263	UW.Fetal_Stomach.ChromatinAccessibility.H-23589.DS16530.hotspot.twopass.fdr0.01.merge.pks.wig	Fetal_Stomach	fetal_stomach
806	1e-08	2.15302	1.65366	2.80319	1.22678e-08	84	12235	557	349263	UW.Fetal_Stomach.ChromatinAccessibility.H-23758.DS17172.hotspot.twopass.fdr0.01.merge.pks.wig	Fetal_Stomach	fetal_stomach
807	1e-08	2.06179	1.539	2.76217	1.23744e-06	66	8598	557	349263	UW.Fetal_Stomach.ChromatinAccessibility.H-23769.DS17325.hotspot.twopass.fdr0.01.merge.pks.wig	Fetal_Stomach	fetal_stomach
808	1e-08	2.02546	1.54022	2.66359	4.39353e-07	79	11857	557	349263	UW.Fetal_Stomach.ChromatinAccessibility.H-23887.DS17659.hotspot.twopass.fdr0.01.merge.pks.wig	Fetal_Stomach	fetal_stomach
809	1e-08	2.07222	1.56456	2.74459	3.73611e-07	71	10337	557	349263	UW.Fetal_Stomach.ChromatinAccessibility.H-23914.DS17750.hotspot.twopass.fdr0.01.merge.pks.wig	Fetal_Stomach	fetal_stomach
810	1e-08	1.84777	1.42226	2.40057	4.26893e-06	90	14867	557	349263	UW.Fetal_Stomach.ChromatinAccessibility.H-23964.DS17878.hotspot.twopass.fdr0.01.merge.pks.wig	Fetal_Stomach	fetal_stomach
811	1e-08	1.91519	1.45984	2.51256	2.7139e-06	79	12605	557	349263	UW.Fetal_Stomach.ChromatinAccessibility.H-24005.DS17963.hotspot.twopass.fdr0.01.merge.pks.wig	Fetal_Stomach	fetal_stomach
812	1e-08	1.99168	1.5135	2.62093	8.71969e-07	77	11278	557	349263	UW.Fetal_Stomach.ChromatinAccessibility.H-24078.DS18389.hotspot.twopass.fdr0.01.merge.pks.wig	Fetal_Stomach	fetal_stomach
813	1e-08	1.86139	1.41034	2.45671	1.14137e-05	75	11952	557	349263	UW.Fetal_Stomach.ChromatinAccessibility.H-24125.DS18821.hotspot.twopass.fdr0.01.merge.pks.wig	Fetal_Stomach	fetal_stomach
814	1e-08	2.00122	1.53446	2.60996	3.05504e-07	84	13247	557	349263	UW.Fetal_Stomach.ChromatinAccessibility.H-24401.DS20349.hotspot.twopass.fdr0.01.merge.pks.wig	Fetal_Stomach	fetal_stomach
815	1e-08	2.24441	1.73596	2.90178	6.89849e-10	90	13297	557	349263	UW.Fetal_Stomach.ChromatinAccessibility.H-24507.DS20546.hotspot.twopass.fdr0.01.merge.pks.wig	Fetal_Stomach	fetal_stomach
816	1e-08	1.76572	1.33834	2.3296	5.79313e-05	74	13233	557	349263	UW.Fetal_Testes.ChromatinAccessibility.H24198_H23640_H24042.DS18942.hotspot.twopass.fdr0.01.merge.pks.wig	Fetal_Testes	fetal_testes
817	1e-08	2.92815	2.24999	3.81071	1.3146e-15	87	9636	557	349263	UW.Fetal_Thymus.ChromatinAccessibility.H-23589.DS16490.hotspot.twopass.fdr0.01.merge.pks.wig	Fetal_Thymus	fetal_thymus
818	1e-08	2.88401	2.1997	3.7812	1.79563e-14	79	8436	557	349263	UW.Fetal_Thymus.ChromatinAccessibility.H-23663.DS16841.hotspot.twopass.fdr0.01.merge.pks.wig	Fetal_Thymus	fetal_thymus
819	1e-08	2.25907	1.68922	3.02115	3.90743e-08	67	8496	557	349263	UW.Fetal_Thymus.ChromatinAccessibility.H-23769.DS17323.hotspot.twopass.fdr0.01.merge.pks.wig	Fetal_Thymus	fetal_thymus
820	1e-08	2.60111	1.974	3.42745	1.10922e-11	78	8817	557	349263	UW.Fetal_Thymus.ChromatinAccessibility.H-23833.DS17474.hotspot.twopass.fdr0.01.merge.pks.wig	Fetal_Thymus	fetal_thymus
821	1e-08	2.72301	2.059	3.60116	2.15242e-12	73	8044	557	349263	UW.Fetal_Thymus.ChromatinAccessibility.H-23964.DS17875.hotspot.twopass.fdr0.01.merge.pks.wig	Fetal_Thymus	fetal_thymus
822	1e-08	2.79752	2.17272	3.602	1.49453e-15	95	11634	557	349263	UW.Fetal_Thymus.ChromatinAccessibility.H-23964.DS17876.hotspot.twopass.fdr0.01.merge.pks.wig	Fetal_Thymus	fetal_thymus
823	1e-08	2.31415	1.79242	2.98775	1.21795e-10	93	12977	557	349263	UW.Fetal_Thymus.ChromatinAccessibility.H-24078.DS18382.hotspot.twopass.fdr0.01.merge.pks.wig	Fetal_Thymus	fetal_thymus
824	1e-08	1.84944	1.3921	2.45703	2.2103e-05	67	11672	557	349263	UW.Fetal_Thymus.ChromatinAccessibility.H-24259.DS19287.hotspot.twopass.fdr0.01.merge.pks.wig	Fetal_Thymus	fetal_thymus
825	1e-08	2.83972	2.15165	3.74784	1.67485e-13	72	8090	557	349263	UW.Fetal_Thymus.ChromatinAccessibility.H-24401.DS20335.hotspot.twopass.fdr0.01.merge.pks.wig	Fetal_Thymus	fetal_thymus
826	1e-08	3.01063	2.29969	3.94136	1.06339e-15	81	8441	557	349263	UW.Fetal_Thymus.ChromatinAccessibility.H-24409.DS20341.hotspot.twopass.fdr0.01.merge.pks.wig	Fetal_Thymus	fetal_thymus
827	1e-08	2.02186	1.52188	2.6861	1.18902e-06	70	11621	557	349263	UW.Fibroblasts_Fetal_Skin_Abdomen.ChromatinAccessibility.H-24259.DS19558.hotspot.twopass.fdr0.01.merge.pks.wig	Fibroblasts_Fetal_Skin_Abdomen	fibroblast
828	1e-08	1.82857	1.38198	2.41947	2.39482e-05	72	13196	557	349263	UW.Fibroblasts_Fetal_Skin_Abdomen.ChromatinAccessibility.H-24259.DS19561.hotspot.twopass.fdr0.01.merge.pks.wig	Fibroblasts_Fetal_Skin_Abdomen	fibroblast
829	1e-08	1.90139	1.42941	2.5292	1.01378e-05	69	11979	557	349263	UW.Fibroblasts_Fetal_Skin_Back.ChromatinAccessibility.H-24218.DS19233.hotspot.twopass.fdr0.01.merge.pks.wig	Fibroblasts_Fetal_Skin_Back	fibroblast
830	1e-08	1.81238	1.3556	2.42308	5.98407e-05	67	11939	557	349263	UW.Fibroblasts_Fetal_Skin_Biceps_Left.ChromatinAccessibility.H-24259.DS19857.hotspot.twopass.fdr0.01.merge.pks.wig	Fibroblasts_Fetal_Skin_Biceps_Left	fibroblast
831	1e-08	1.74339	1.29992	2.33815	0.000206045	64	11763	557	349263	UW.Fibroblasts_Fetal_Skin_Biceps_Left.ChromatinAccessibility.H-24259.DS19867.hotspot.twopass.fdr0.01.merge.pks.wig	Fibroblasts_Fetal_Skin_Biceps_Left	fibroblast
832	1e-08	2.26708	1.7201	2.98798	6.24004e-09	75	11421	557	349263	UW.Fibroblasts_Fetal_Skin_Biceps_Right.ChromatinAccessibility.H-24259.DS19745.hotspot.twopass.fdr0.01.merge.pks.wig	Fibroblasts_Fetal_Skin_Biceps_Right	fibroblast
833	1e-08	1.99499	1.5073	2.64048	1.37254e-06	72	12268	557	349263	UW.Fibroblasts_Fetal_Skin_Biceps_Right.ChromatinAccessibility.H-24259.DS19761.hotspot.twopass.fdr0.01.merge.pks.wig	Fibroblasts_Fetal_Skin_Biceps_Right	fibroblast
834	1e-08	1.82696	1.38228	2.41471	2.28667e-05	73	13465	557	349263	UW.Fibroblasts_Fetal_Skin_Quadriceps_Left.ChromatinAccessibility.H-24259.DS20046.hotspot.twopass.fdr0.01.merge.pks.wig	Fibroblasts_Fetal_Skin_Quadriceps_Left	fibroblast
835	1e-08	2.04469	1.55471	2.68909	3.10128e-07	78	13256	557	349263	UW.Fibroblasts_Fetal_Skin_Quadriceps_Left.ChromatinAccessibility.H-24259.DS20056.hotspot.twopass.fdr0.01.merge.pks.wig	Fibroblasts_Fetal_Skin_Quadriceps_Left	fibroblast
836	1e-08	2.17277	1.6431	2.87319	5.22987e-08	73	11369	557	349263	UW.Fibroblasts_Fetal_Skin_Quadriceps_Right.ChromatinAccessibility.H-24259.DS19943.hotspot.twopass.fdr0.01.merge.pks.wig	Fibroblasts_Fetal_Skin_Quadriceps_Right	fibroblast
837	1e-08	2.08741	1.58995	2.74053	1.16666e-07	78	12896	557	349263	UW.Fibroblasts_Fetal_Skin_Quadriceps_Right.ChromatinAccessibility.H-24259.DS19948.hotspot.twopass.fdr0.01.merge.pks.wig	Fibroblasts_Fetal_Skin_Quadriceps_Right	fibroblast
838	1e-08	2.10613	1.59121	2.78769	1.91618e-07	72	11277	557	349263	UW.Fibroblasts_Fetal_Skin_Scalp.ChromatinAccessibility.H-24259.DS19444.hotspot.twopass.fdr0.01.merge.pks.wig	Fibroblasts_Fetal_Skin_Scalp	fibroblast
839	1e-08	2.02888	1.53301	2.68515	7.50112e-07	72	11796	557	349263	UW.Fibroblasts_Fetal_Skin_Scalp.ChromatinAccessibility.H-24259.DS19449.hotspot.twopass.fdr0.01.merge.pks.wig	Fibroblasts_Fetal_Skin_Scalp	fibroblast
840	1e-08	1.97106	1.48455	2.61699	2.70463e-06	70	11953	557	349263	UW.Fibroblasts_Fetal_Skin_Upper_Back.ChromatinAccessibility.H-24259.DS19696.hotspot.twopass.fdr0.01.merge.pks.wig	Fibroblasts_Fetal_Skin_Upper_Back	fibroblast
841	1e-08	1.9079	1.45273	2.50569	3.39243e-06	80	14117	557	349263	UW.Fibroblasts_Fetal_Skin_Upper_Back.ChromatinAccessibility.H-24259.DS19706.hotspot.twopass.fdr0.01.merge.pks.wig	Fibroblasts_Fetal_Skin_Upper_Back	fibroblast
842	1e-08	1.47126	1.08561	1.99392	0.0127885	57	12121	557	349263	UW.H1_BMP4_Derived_Mesendoderm_Cultured_Cells.ChromatinAccessibility.DS18732.hotspot.twopass.fdr0.01.merge.pks.wig	H1_BMP4_Derived_Mesendoderm_Cultured_Cells	es_cell
843	1e-08	1.54181	1.16976	2.03219	0.00212001	72	15483	557	349263	UW.H1_BMP4_Derived_Mesendoderm_Cultured_Cells.ChromatinAccessibility.DS19310.hotspot.twopass.fdr0.01.merge.pks.wig	H1_BMP4_Derived_Mesendoderm_Cultured_Cells	es_cell
844	1e-08	1.62681	1.16972	2.26252	0.00383433	47	8792	557	349263	UW.H1_BMP4_Derived_Trophoblast_Cultured_Cells.ChromatinAccessibility.DS18736.hotspot.twopass.fdr0.01.merge.pks.wig	H1_BMP4_Derived_Trophoblast_Cultured_Cells	es_cell
845	1e-08	1.58479	1.16478	2.15626	0.00337971	56	10666	557	349263	UW.H1_BMP4_Derived_Trophoblast_Cultured_Cells.ChromatinAccessibility.DS19317.hotspot.twopass.fdr0.01.merge.pks.wig	H1_BMP4_Derived_Trophoblast_Cultured_Cells	es_cell
846	1e-08	1.58912	1.20618	2.09364	0.000992925	74	14557	557	349263	UW.H1.ChromatinAccessibility.DS18873.hotspot.twopass.fdr0.01.merge.pks.wig	H1	es_cell
847	1e-08	1.84579	1.36401	2.49774	7.14139e-05	55	9359	557	349263	UW.H1.ChromatinAccessibility.DS19100.hotspot.twopass.fdr0.01.merge.pks.wig	H1	es_cell
848	1e-08	2.5133	1.92831	3.27575	9.25788e-12	84	11461	557	349263	UW.H1_Derived_Mesenchymal_Stem_Cells.ChromatinAccessibility.DS20671.hotspot.twopass.fdr0.01.merge.pks.wig	H1_Derived_Mesenchymal_Stem_Cells	es_cell
849	1e-08	2.2091	1.68982	2.88797	6.74138e-09	81	12374	557	349263	UW.H1_Derived_Mesenchymal_Stem_Cells.ChromatinAccessibility.DS21042.hotspot.twopass.fdr0.01.merge.pks.wig	H1_Derived_Mesenchymal_Stem_Cells	es_cell
850	1e-08	1.85542	1.34836	2.55317	0.000147548	51	7768	557	349263	UW.H1_Derived_Neuronal_Progenitor_Cultured_Cells.ChromatinAccessibility.DS18739.hotspot.twopass.fdr0.01.merge.pks.wig	H1_Derived_Neuronal_Progenitor_Cultured_Cells	es_cell
851	1e-08	1.73283	1.2949	2.31887	0.000216668	63	11085	557	349263	UW.H1_Derived_Neuronal_Progenitor_Cultured_Cells.ChromatinAccessibility.DS20153.hotspot.twopass.fdr0.01.merge.pks.wig	H1_Derived_Neuronal_Progenitor_Cultured_Cells	es_cell
852	1e-08	1.76883	1.34206	2.33132	5.15685e-05	73	13399	557	349263	UW.H9.ChromatinAccessibility.DS18517.hotspot.twopass.fdr0.01.merge.pks.wig	H9	es_cell
853	1e-08	2.02184	1.52885	2.6738	7.93124e-07	70	11093	557	349263	UW.H9.ChromatinAccessibility.DS18522.hotspot.twopass.fdr0.01.merge.pks.wig	H9	es_cell
854	1e-08	1.94204	1.45413	2.59366	6.91415e-06	68	10562	557	349263	UW.IMR90.ChromatinAccessibility.DS11759.hotspot.twopass.fdr0.01.merge.pks.wig	IMR90	lung
855	1e-08	2.01208	1.50895	2.68296	1.91412e-06	66	10369	557	349263	UW.IMR90.ChromatinAccessibility.DS11764.hotspot.twopass.fdr0.01.merge.pks.wig	IMR90	lung
856	1e-08	2.35666	1.81804	3.05487	9.47812e-11	92	13414	557	349263	UW.IMR90.ChromatinAccessibility.DS13219.hotspot.twopass.fdr0.01.merge.pks.wig	IMR90	lung
857	1e-08	2.37802	1.82357	3.10106	1.59868e-10	85	12010	557	349263	UW.IMR90.ChromatinAccessibility.DS13229.hotspot.twopass.fdr0.01.merge.pks.wig	IMR90	lung
858	1e-08	1.37215	1.02995	1.82803	0.030647	69	14495	557	349263	UW.iPS_DF_19.11.ChromatinAccessibility.DS15153.hotspot.twopass.fdr0.01.merge.pks.wig	iPS_DF_19.11	ips_cell
859	1e-08	1.77358	1.34149	2.34485	5.76461e-05	73	12733	557	349263	UW.iPS_DF_19.7.ChromatinAccessibility.DS15148.hotspot.twopass.fdr0.01.merge.pks.wig	iPS_DF_19.7	ips_cell
860	1e-08	1.74648	1.32582	2.30061	7.31009e-05	74	13640	557	349263	UW.iPS_DF_4.7.ChromatinAccessibility.DS15169.hotspot.twopass.fdr0.01.merge.pks.wig	iPS_DF_4.7	ips_cell
861	1e-08	1.73672	1.32418	2.27777	6.62637e-05	77	14160	557	349263	UW.iPS_DF_6.9.ChromatinAccessibility.DS15164.hotspot.twopass.fdr0.01.merge.pks.wig	iPS_DF_6.9	ips_cell
862	1e-08	2.66703	2.02716	3.50888	2.40609e-12	77	8958	557	349263	UW.Mobilized_CD34_Primary_Cells.ChromatinAccessibility.RO_00738.DS13199.hotspot.twopass.fdr0.01.merge.pks.wig	Mobilized_CD34_Primary_Cells	blood
863	1e-08	2.27815	1.73972	2.98322	2.1641e-09	83	10815	557	349263	UW.Mobilized_CD34_Primary_Cells.ChromatinAccessibility.RO_01480.DS12771.hotspot.twopass.fdr0.01.merge.pks.wig	Mobilized_CD34_Primary_Cells	blood
864	1e-08	2.5052	1.91798	3.27221	1.59303e-11	83	10253	557	349263	UW.Mobilized_CD34_Primary_Cells.ChromatinAccessibility.RO_01492.DS12774.hotspot.twopass.fdr0.01.merge.pks.wig	Mobilized_CD34_Primary_Cells	blood
865	1e-08	2.42082	1.82932	3.20358	6.20532e-10	74	8964	557	349263	UW.Mobilized_CD34_Primary_Cells.ChromatinAccessibility.RO_01492.DS14206.hotspot.twopass.fdr0.01.merge.pks.wig	Mobilized_CD34_Primary_Cells	blood
866	1e-08	2.65581	2.02095	3.4901	2.41843e-12	79	9165	557	349263	UW.Mobilized_CD34_Primary_Cells.ChromatinAccessibility.RO_01508.DS11202.hotspot.twopass.fdr0.01.merge.pks.wig	Mobilized_CD34_Primary_Cells	blood
867	1e-08	2.66992	2.03499	3.50294	1.35944e-12	82	9559	557	349263	UW.Mobilized_CD34_Primary_Cells.ChromatinAccessibility.RO_01517.DS14129.hotspot.twopass.fdr0.01.merge.pks.wig	Mobilized_CD34_Primary_Cells	blood
868	1e-08	2.37136	1.81313	3.10146	2.87781e-10	82	10580	557	349263	UW.Mobilized_CD34_Primary_Cells.ChromatinAccessibility.RO_01520.DS12785.hotspot.twopass.fdr0.01.merge.pks.wig	Mobilized_CD34_Primary_Cells	blood
869	1e-08	2.6417	2.02104	3.45298	1.16564e-12	83	10077	557	349263	UW.Mobilized_CD34_Primary_Cells.ChromatinAccessibility.RO_01527.DS11666.hotspot.twopass.fdr0.01.merge.pks.wig	Mobilized_CD34_Primary_Cells	blood
870	1e-08	2.36117	1.80729	3.08479	2.99264e-10	85	10907	557	349263	UW.Mobilized_CD34_Primary_Cells.ChromatinAccessibility.RO_01535.DS12274.hotspot.twopass.fdr0.01.merge.pks.wig	Mobilized_CD34_Primary_Cells	blood
871	1e-08	3.02315	2.30975	3.95689	7.88438e-16	83	8717	557	349263	UW.Mobilized_CD34_Primary_Cells.ChromatinAccessibility.RO_01535.DS14197.hotspot.twopass.fdr0.01.merge.pks.wig	Mobilized_CD34_Primary_Cells	blood
872	1e-08	2.78359	2.12249	3.65059	1.361e-13	80	8846	557	349263	UW.Mobilized_CD34_Primary_Cells.ChromatinAccessibility.RO_01536.DS12339.hotspot.twopass.fdr0.01.merge.pks.wig	Mobilized_CD34_Primary_Cells	blood
873	1e-08	2.30025	1.77044	2.98861	4.46782e-10	91	12242	557	349263	UW.Mobilized_CD34_Primary_Cells.ChromatinAccessibility.RO_01549.DS12734.hotspot.twopass.fdr0.01.merge.pks.wig	Mobilized_CD34_Primary_Cells	blood
874	1e-08	2.71624	2.07564	3.55455	3.30532e-13	84	9265	557	349263	UW.Mobilized_CD34_Primary_Cells.ChromatinAccessibility.RO_01562.DS13196.hotspot.twopass.fdr0.01.merge.pks.wig	Mobilized_CD34_Primary_Cells	blood
875	1e-08	2.47441	1.88588	3.2466	6.23509e-11	76	9577	557	349263	UW.Mobilized_CD34_Primary_Cells.ChromatinAccessibility.RO_01701.DS17112.hotspot.twopass.fdr0.01.merge.pks.wig	Mobilized_CD34_Primary_Cells	blood
876	1e-08	3.18666	2.42397	4.18932	1.0099e-16	77	7233	557	349263	UW.Mobilized_CD4_Primary_Cells.ChromatinAccessibility.RO_01679.DS16955.hotspot.twopass.fdr0.01.merge.pks.wig	Mobilized_CD4_Primary_Cells	blood
877	1e-08	3.60971	2.74429	4.74804	4.36438e-20	78	6450	557	349263	UW.Mobilized_CD4_Primary_Cells.ChromatinAccessibility.RO_01701.DS17175.hotspot.twopass.fdr0.01.merge.pks.wig	Mobilized_CD4_Primary_Cells	blood
878	1e-08	3.60178	2.76423	4.6931	2.3176e-21	88	7596	557	349263	UW.Mobilized_CD56_Primary_Cells.ChromatinAccessibility.RO_01689.DS16376.hotspot.twopass.fdr0.01.merge.pks.wig	Mobilized_CD56_Primary_Cells	blood
879	1e-08	3.16879	2.39635	4.19023	5.93517e-16	72	6961	557	349263	UW.Mobilized_CD8_Primary_Cells.ChromatinAccessibility.RO_01679.DS16962.hotspot.twopass.fdr0.01.merge.pks.wig	Mobilized_CD8_Primary_Cells	blood
880	1e-08	2.51413	1.97418	3.20176	7.7863e-14	113	17432	557	349263	UW.Penis_Foreskin_Fibroblast_Primary_Cells.ChromatinAccessibility.skin01.DS18224.hotspot.twopass.fdr0.01.merge.pks.wig	Penis_Foreskin_Fibroblast_Primary_Cells	fibroblast
881	1e-08	2.19331	1.70283	2.82508	1.18923e-09	96	15527	557	349263	UW.Penis_Foreskin_Fibroblast_Primary_Cells.ChromatinAccessibility.skin01.DS18229.hotspot.twopass.fdr0.01.merge.pks.wig	Penis_Foreskin_Fibroblast_Primary_Cells	fibroblast
882	1e-08	2.70751	2.11044	3.4735	4.64822e-15	100	14193	557	349263	UW.Penis_Foreskin_Fibroblast_Primary_Cells.ChromatinAccessibility.skin02.DS18252.hotspot.twopass.fdr0.01.merge.pks.wig	Penis_Foreskin_Fibroblast_Primary_Cells	fibroblast
883	1e-08	2.41962	1.87442	3.12341	1.17425e-11	94	13911	557	349263	UW.Penis_Foreskin_Fibroblast_Primary_Cells.ChromatinAccessibility.skin02.DS18256.hotspot.twopass.fdr0.01.merge.pks.wig	Penis_Foreskin_Fibroblast_Primary_Cells	fibroblast
884	1e-08	2.35767	1.82021	3.05384	8.17139e-11	96	14279	557	349263	UW.Penis_Foreskin_Keratinocyte_Primary_Cells.ChromatinAccessibility.skin01.DS18692.hotspot.twopass.fdr0.01.merge.pks.wig	Penis_Foreskin_Keratinocyte_Primary_Cells	skin
885	1e-08	2.47698	1.90568	3.21954	1.19897e-11	90	13077	557	349263	UW.Penis_Foreskin_Keratinocyte_Primary_Cells.ChromatinAccessibility.skin01.DS18695.hotspot.twopass.fdr0.01.merge.pks.wig	Penis_Foreskin_Keratinocyte_Primary_Cells	skin
886	1e-08	2.32571	1.78049	3.03789	5.91417e-10	87	12609	557	349263	UW.Penis_Foreskin_Keratinocyte_Primary_Cells.ChromatinAccessibility.skin02.DS18714.hotspot.twopass.fdr0.01.merge.pks.wig	Penis_Foreskin_Keratinocyte_Primary_Cells	skin
887	1e-08	2.19685	1.68075	2.87143	8.38728e-09	85	13085	557	349263	UW.Penis_Foreskin_Keratinocyte_Primary_Cells.ChromatinAccessibility.skin02.DS18718.hotspot.twopass.fdr0.01.merge.pks.wig	Penis_Foreskin_Keratinocyte_Primary_Cells	skin
888	1e-08	1.75157	1.30908	2.34362	0.000161386	65	11659	557	349263	UW.Penis_Foreskin_Melanocyte_Primary_Cells.ChromatinAccessibility.skin01.DS18590.hotspot.twopass.fdr0.01.merge.pks.wig	Penis_Foreskin_Melanocyte_Primary_Cells	skin
889	1e-08	2.21424	1.69476	2.89297	5.63677e-09	84	12908	557	349263	UW.Penis_Foreskin_Melanocyte_Primary_Cells.ChromatinAccessibility.skin01.DS18601.hotspot.twopass.fdr0.01.merge.pks.wig	Penis_Foreskin_Melanocyte_Primary_Cells	skin
167	5e-08	1.93056	1.49817	2.48775	3.68173e-07	88	10848	660	349263	A549-all.fdr0.01.bed	A549	epithelium
168	5e-08	2.82255	2.26419	3.51859	2.78962e-20	132	13189	660	349263	Adult_Th0_AllReps.30000000.hotspot.twopass.fdr0.01.merge.pks.bed	Adult_CD4+	blood
169	5e-08	1.79372	1.36819	2.35161	2.34795e-05	72	10231	660	349263	AG04449-DS12319.hotspot.twopass.fdr0.01.merge.pks.bed	AG04449	skin
170	5e-08	1.81918	1.38196	2.39473	1.98419e-05	72	9236	660	349263	AG04450-DS12270.hotspot.twopass.fdr0.01.merge.pks.bed	AG04450	lung
171	5e-08	2.0655	1.61124	2.64782	1.03838e-08	94	12243	660	349263	AG09309-DS12352.hotspot.twopass.fdr0.01.merge.pks.bed	AG09309	skin
172	5e-08	2.11918	1.62158	2.76946	3.79153e-08	75	8906	660	349263	AG09319-DS12291.hotspot.twopass.fdr0.01.merge.pks.bed	AG09319	gingival
173	5e-08	1.84117	1.41436	2.39678	5.71839e-06	79	10723	660	349263	AG10803-DS12384.hotspot.twopass.fdr0.01.merge.pks.bed	AG10803	skin
174	5e-08	1.89461	1.45965	2.45918	1.57006e-06	81	10782	660	349263	AoAF-DS13523.hotspot.twopass.fdr0.01.merge.pks.bed	AoAF	blood_vessel
175	5e-08	1.45093	1.09913	1.91534	0.00861055	68	11624	660	349263	BE_2_C-DS14625.hotspot.twopass.fdr0.01.merge.pks.bed	BE2_C	brain
176	5e-08	2.17613	1.67855	2.82123	4.35592e-09	85	10000	660	349263	BJ-DS10081.hotspot.twopass.fdr0.01.merge.pks.bed	BJ	skin
177	5e-08	1.13602	0.829534	1.55575	0.426617	49	9112	660	349263	CACO2-DS8235.hotspot.twopass.fdr0.01.merge.pks.bed	Caco-2	colon
178	5e-08	3.15684	2.45924	4.05231	1.8324e-19	93	7081	660	349263	CD20-DS17541.hg19.hotspot.twopass.fdr0.01.merge.pks.bed	CD20+	blood
179	5e-08	2.48731	1.95971	3.15695	6.82176e-14	104	10772	660	349263	CD34-DS16814.hg19.hotspot.twopass.fdr0.01.merge.pks.bed	CD34+	blood
180	5e-08	2.16163	1.66385	2.80834	7.80116e-09	80	8847	660	349263	CMK-DS12393.hotspot.twopass.fdr0.01.merge.pks.bed	CMK	blood
181	5e-08	2.07131	1.59013	2.69808	6.70912e-08	77	8750	660	349263	E_myoblast_AllReps.30000000.hotspot.twopass.fdr0.01.merge.pks.bed	E_myoblast	muscle
182	5e-08	3.59108	2.78602	4.62879	5.53795e-23	89	6085	660	349263	GM06990-DS7748.hotspot.twopass.fdr0.01.merge.pks.bed	GM06990	blood
183	5e-08	3.0011	2.35747	3.82046	4.52798e-19	99	8845	660	349263	GM12864-DS12431.hotspot.twopass.fdr0.01.merge.pks.bed	GM12864	blood
184	5e-08	3.23202	2.55272	4.09209	1.93959e-22	108	9301	660	349263	GM12865-DS12436.hotspot.twopass.fdr0.01.merge.pks.bed	GM12865	blood
185	5e-08	3.54716	2.84684	4.41977	1.58641e-29	136	11069	660	349263	GM12878-all.fdr0.01.bed	GM12878	blood
186	5e-08	1.78496	1.37249	2.3214	1.54829e-05	81	11364	660	349263	HAc-DS14765.hotspot.twopass.fdr0.01.merge.pks.bed	HAc	cerebellar
187	5e-08	2.36323	1.86137	3.00041	1.64917e-12	106	12753	660	349263	HAEpiC-DS12663.hotspot.twopass.fdr0.01.merge.pks.bed	HAEpiC	epithelium
188	5e-08	1.73218	1.33847	2.24171	2.96799e-05	89	12568	660	349263	HAh-DS15192.hotspot.twopass.fdr0.01.merge.pks.bed	HA-h	brain_hippocampus
189	5e-08	1.68563	1.28643	2.20872	0.000152735	75	11358	660	349263	HAsp-DS14790.hotspot.twopass.fdr0.01.merge.pks.bed	HA-sp	spinal_cord
190	5e-08	1.78856	1.38421	2.31103	8.7256e-06	88	12464	660	349263	HBMEC-DS13817.hotspot.twopass.fdr0.01.merge.pks.bed	HBMEC	blood_vessel
191	5e-08	2.13984	1.65984	2.75866	4.35965e-09	91	11130	660	349263	HCFaa-DS13480.hotspot.twopass.fdr0.01.merge.pks.bed	HCFaa	heart
192	5e-08	2.26355	1.76604	2.90121	1.10864e-10	91	10908	660	349263	HCF-DS12501.hotspot.twopass.fdr0.01.merge.pks.bed	HCF	heart
193	5e-08	2.32366	1.82732	2.95481	6.09956e-12	107	12187	660	349263	HCM-DS12599.hotspot.twopass.fdr0.01.merge.pks.bed	HCM	heart
194	5e-08	1.87268	1.43161	2.44964	4.68357e-06	74	9685	660	349263	HConF-DS11642.hotspot.twopass.fdr0.01.merge.pks.bed	HConF	eye
195	5e-08	2.05961	1.61214	2.63128	7.41881e-09	99	12865	660	349263	HCPEpiC-DS12447.hotspot.twopass.fdr0.01.merge.pks.bed	HCPEpiC	epithelium
196	5e-08	2.07321	1.57298	2.7325	2.27501e-07	71	7738	660	349263	HCT116-DS13551.hotspot.twopass.fdr0.01.merge.pks.bed	HCT-116	colon
197	5e-08	2.30415	1.81542	2.92445	6.75807e-12	109	13250	660	349263	HEEpiC-DS12763.hotspot.twopass.fdr0.01.merge.pks.bed	HEEpiC	epithelium
198	5e-08	1.90777	1.48998	2.4427	3.02245e-07	93	12350	660	349263	Hela-all.fdr0.01.bed	HeLa-S3	cervix
199	5e-08	1.78723	1.39712	2.28627	3.80646e-06	92	12837	660	349263	HepG2-all.fdr0.01.bed	HepG2	liver
200	5e-08	1.5776	1.24847	1.9935	0.000134062	105	17219	660	349263	HESC-all.fdr0.01.bed	HESC	es_cell
201	5e-08	1.29927	1.01025	1.67096	0.0414031	89	17751	660	349263	hESCT0-DS11909.hotspot.twopass.fdr0.01.merge.pks.bed	hESCT0	es_cell
202	5e-08	1.98825	1.54604	2.55696	8.57136e-08	91	11831	660	349263	HFF-DS15115.hotspot.twopass.fdr0.01.merge.pks.bed	HFF	foreskin
203	5e-08	2.50837	1.98443	3.17065	1.43784e-14	113	12878	660	349263	HFF_MyC-DS15079.hotspot.twopass.fdr0.01.merge.pks.bed	HFF-Myc	foreskin
204	5e-08	1.89483	1.43835	2.49617	5.4981e-06	71	9061	660	349263	HGF-DS11752.hotspot.twopass.fdr0.01.merge.pks.bed	HGF	gingival
205	5e-08	2.45572	1.94291	3.10389	5.57703e-14	116	13468	660	349263	HIPEpiC-DS12684.hotspot.twopass.fdr0.01.merge.pks.bed	HIPEpiC	epithelium
206	5e-08	2.46371	1.93055	3.14411	4.26026e-13	101	9961	660	349263	HL60-DS11809.hotspot.twopass.fdr0.01.merge.pks.bed	HL-60	blood
207	5e-08	1.82093	1.46248	2.26723	8.37502e-08	136	20828	660	349263	HMEC-all.fdr0.01.bed	HMEC	breast
208	5e-08	2.21153	1.72587	2.83385	3.52143e-10	95	11240	660	349263	HMF-DS13363.hotspot.twopass.fdr0.01.merge.pks.bed	HMF	breast
209	5e-08	2.21942	1.69778	2.90134	5.46754e-09	75	8106	660	349263	HMVEC_dAd-DS12957.hg19.hotspot.twopass.fdr0.01.merge.pks.bed	HMVEC-dAd	blood_vessel
210	5e-08	2.41526	1.88763	3.09038	2.35105e-12	94	10304	660	349263	HMVEC_dBlAd-DS13337.hotspot.twopass.fdr0.01.merge.pks.bed	HMVEC-dBl-Ad	blood_vessel
211	5e-08	2.10363	1.63203	2.71151	9.34947e-09	89	10440	660	349263	HMVEC_dBlNeo-DS13242.hotspot.twopass.fdr0.01.merge.pks.bed	HMVEC-dBl-Neo	blood_vessel
212	5e-08	2.12323	1.62332	2.77707	3.86086e-08	76	8395	660	349263	HMVEC_dLyAd-DS13261.hotspot.twopass.fdr0.01.merge.pks.bed	HMVEC-dLy-Ad	blood_vessel
213	5e-08	2.25911	1.75129	2.91417	3.52864e-10	85	9620	660	349263	HMVEC_dLyNeo-DS13150.hotspot.twopass.fdr0.01.merge.pks.bed	HMVEC-dLy-Neo	blood_vessel
214	5e-08	2.28397	1.76515	2.95528	3.33873e-10	84	9095	660	349263	HMVEC_dNeo-DS12937.hotspot.twopass.fdr0.01.merge.pks.bed	HMVEC-dNeo	blood_vessel
215	5e-08	2.03859	1.57838	2.63299	4.86444e-08	86	10532	660	349263	HMVEC_LBl-DS13372.hotspot.twopass.fdr0.01.merge.pks.bed	HMVEC-LBl	blood_vessel
216	5e-08	1.89756	1.44951	2.48411	3.14166e-06	76	9179	660	349263	HMVEC_LLy-DS13185.hotspot.twopass.fdr0.01.merge.pks.bed	HMVEC-LLy	blood_vessel
217	5e-08	2.03107	1.5873	2.59891	1.76776e-08	100	13121	660	349263	HNPCEpiC-DS12467.hotspot.twopass.fdr0.01.merge.pks.bed	HNPCEpiC	epithelium
218	5e-08	2.35444	1.80406	3.07272	2.91192e-10	75	7947	660	349263	HPAEC-DS12916.hg19.hotspot.twopass.fdr0.01.merge.pks.bed	HPAEC	blood_vessel
219	5e-08	2.14652	1.67847	2.74508	1.15153e-09	97	11810	660	349263	HPAF-DS13411.hotspot.twopass.fdr0.01.merge.pks.bed	HPAF	blood_vessel
220	5e-08	2.0683	1.59419	2.6834	4.47987e-08	81	10302	660	349263	HPdLF-DS13573.hotspot.twopass.fdr0.01.merge.pks.bed	HPdLF	epithelium
221	5e-08	1.95107	1.49536	2.54565	8.44753e-07	76	9853	660	349263	HPF-DS13390.hotspot.twopass.fdr0.01.merge.pks.bed	HPF	lung
222	5e-08	2.31132	1.81316	2.94635	1.33566e-11	104	12020	660	349263	HRCE-DS10666.hotspot.twopass.fdr0.01.merge.pks.bed	HRCEpiC	epithelium
223	5e-08	2.19064	1.71411	2.79965	3.70706e-10	101	11959	660	349263	HRE-DS10641.hotspot.twopass.fdr0.01.merge.pks.bed	HRE	epithelium
224	5e-08	1.99694	1.51925	2.62484	7.11654e-07	72	8633	660	349263	HRGEC-DS13716.hotspot.twopass.fdr0.01.merge.pks.bed	HRGEC	kidney
225	5e-08	1.80353	1.40575	2.31388	3.50325e-06	93	14025	660	349263	HRPEpiC-DS12583.hotspot.twopass.fdr0.01.merge.pks.bed	HRPEpiC	epithelium
226	5e-08	1.74435	1.38578	2.19571	2.14949e-06	118	18066	660	349263	HSMM-all.fdr0.01.bed	HSMM	muscle
227	5e-08	1.59188	1.26586	2.00186	6.99806e-05	120	19712	660	349263	HSMM_D-all.fdr0.01.bed	HSMM	muscle
228	5e-08	2.47812	2.0118	3.05252	1.43539e-17	157	19185	660	349263	hTH1-all.fdr0.01.bed	Th1	blood
229	5e-08	2.92469	2.23598	3.82554	4.7343e-15	78	5948	660	349263	hTH2-DS7842.hotspot.twopass.fdr0.01.merge.pks.bed	Th2	blood
230	5e-08	2.30939	1.82282	2.92585	4.1024e-12	105	11834	660	349263	HUVEC-all.fdr0.01.bed	HUVEC	blood_vessel
231	5e-08	2.33938	1.82041	3.0063	3.11205e-11	90	10421	660	349263	HVMF-DS13981.hotspot.twopass.fdr0.01.merge.pks.bed	HVMF	connective
232	5e-08	1.67029	1.26681	2.20228	0.000276344	68	9563	660	349263	Ishikawa_E_AllReps.30000000.hotspot.twopass.fdr0.01.merge.pks.bed	Ishikawa	uterus
233	5e-08	1.50492	1.13372	1.99766	0.00467705	63	9605	660	349263	Ishikawa_T_AllReps.30000000.hotspot.twopass.fdr0.01.merge.pks.bed	Ishikawa	uterus
234	5e-08	2.37528	1.85247	3.04564	9.04929e-12	94	10424	660	349263	Jurkat-DS12659.hotspot.twopass.fdr0.01.merge.pks.bed	Jurkat	blood
235	5e-08	2.05364	1.61375	2.61343	4.87887e-09	101	12224	660	349263	K562-all.fdr0.01.bed	K562	blood
236	5e-08	1.6746	1.33278	2.10409	9.59282e-06	118	19044	660	349263	LNCap-all.fdr0.01.bed	LNCaP	prostate
237	5e-08	1.94471	1.5226	2.48384	9.95446e-08	98	12863	660	349263	MCF7-all.fdr0.01.bed	MCF-7	breast
238	5e-08	1.35225	1.11918	1.63387	0.00176873	361	112010	660	349263	multi-tissue.master.ntypes.simple.hg19.bed	All	multi-tissue
239	5e-08	2.76761	2.17597	3.5201	1.07636e-16	100	9571	660	349263	NB4-DS12543.hotspot.twopass.fdr0.01.merge.pks.bed	NB4	blood
240	5e-08	2.14327	1.67018	2.75036	2.08483e-09	93	11844	660	349263	NHA-DS12800.hotspot.twopass.fdr0.01.merge.pks.bed	NH-A	nervous
241	5e-08	2.17779	1.71409	2.76692	1.87267e-10	104	13739	660	349263	NHDF_Ad-DS12863.hotspot.twopass.fdr0.01.merge.pks.bed	NHDF-Ad	skin
242	5e-08	2.16355	1.68515	2.77775	1.42073e-09	92	11520	660	349263	NHDF_Neo-DS11923.hotspot.twopass.fdr0.01.merge.pks.bed	NHDF-neo	skin
243	5e-08	2.14392	1.69292	2.71505	2.46809e-10	107	13290	660	349263	NHEK-all.fdr0.01.bed	NHEK	skin
244	5e-08	2.14074	1.67576	2.73474	1.11448e-09	100	12703	660	349263	NHLF-DS12829.hotspot.twopass.fdr0.01.merge.pks.bed	NHLF	lung
245	5e-08	1.39177	1.06217	1.82365	0.0165113	72	12626	660	349263	NT2_D1-DS14575.hg19.hotspot.twopass.fdr0.01.merge.pks.bed	NT2-D1	testis
246	5e-08	2.47346	1.88999	3.23705	4.18232e-11	76	7320	660	349263	PANC1-DS9955.hotspot.twopass.fdr0.01.merge.pks.bed	PANC-1	pancreas
247	5e-08	2.26961	1.76397	2.9202	1.84598e-10	92	10779	660	349263	PrEC-DS12098.hg19.hotspot.twopass.fdr0.01.merge.pks.bed	PrEC	prostate
248	5e-08	1.93155	1.48593	2.5108	8.67486e-07	83	10559	660	349263	RPTEC-DS14061.hotspot.twopass.fdr0.01.merge.pks.bed	RPTEC	epithelium
249	5e-08	2.09769	1.62364	2.71015	1.44169e-08	85	10002	660	349263	RWPE_AllReps.30000000.hotspot.twopass.fdr0.01.merge.pks.bed	RWPE1	prostate
250	5e-08	2.3375	1.83779	2.97308	4.53866e-12	107	12623	660	349263	SAEC-DS10518.hotspot.twopass.fdr0.01.merge.pks.bed	SAEC	epithelium
251	5e-08	2.13224	1.66958	2.72312	1.30145e-09	98	12833	660	349263	SkMC-DS11949.hotspot.twopass.fdr0.01.merge.pks.bed	SKMC	muscle
252	5e-08	1.41572	1.0396	1.92791	0.0273474	54	8999	660	349263	SK_N_MC-DS14408.hotspot.twopass.fdr0.01.merge.pks.bed	SK-N-MC	brain
253	5e-08	1.56738	1.13116	2.17184	0.00692168	45	6264	660	349263	SKNSH-DS8482.hotspot.twopass.fdr0.01.merge.pks.bed	SK-N-SH	brain
254	5e-08	1.56355	1.20146	2.03478	0.000882411	76	12953	660	349263	WERI_Rb1-DS13681.hotspot.twopass.fdr0.01.merge.pks.bed	WERI-Rb-1	eye
255	5e-08	1.83181	1.43494	2.33844	1.18173e-06	94	12679	660	349263	wgEncodeOpenChromDnase8988tAlnAllReps.30000000.hotspot.twopass.fdr0.01.merge.pks.bed	8988T	liver
256	5e-08	1.99268	1.53649	2.58433	2.01509e-07	81	10301	660	349263	wgEncodeOpenChromDnaseAosmcSerumfreeAlnAllReps.30000000.hotspot.twopass.fdr0.01.merge.pks.bed	AoSMC	blood_vessel
257	5e-08	1.63628	1.26549	2.11571	0.000172691	80	11648	660	349263	wgEncodeOpenChromDnaseChorionAlnAllReps.30000000.hotspot.twopass.fdr0.01.merge.pks.bed	Chorion	fetal_membrane
258	5e-08	2.55138	1.94988	3.33844	8.61601e-12	74	6623	660	349263	wgEncodeOpenChromDnaseCllAlnAllReps.30000000.hotspot.twopass.fdr0.01.merge.pks.bed	CLL	blood
259	5e-08	1.57914	1.26915	1.96483	4.17127e-05	134	24098	660	349263	wgEncodeOpenChromDnaseFibroblAlnAllReps.30000000.hotspot.twopass.fdr0.01.merge.pks.bed	Fibrobl	skin
260	5e-08	1.79911	1.41964	2.28001	1.1787e-06	109	16113	660	349263	wgEncodeOpenChromDnaseFibropAlnAllReps.30000000.hotspot.twopass.fdr0.01.merge.pks.bed	FibroP	skin
261	5e-08	1.63564	1.25388	2.13362	0.000285219	76	10644	660	349263	wgEncodeOpenChromDnaseGlioblaAlnAllReps.30000000.hotspot.twopass.fdr0.01.merge.pks.bed	Gliobla	brain
262	5e-08	1.90997	1.47479	2.47356	9.34527e-07	80	9661	660	349263	wgEncodeOpenChromDnaseGm12891AlnAllReps.30000000.hotspot.twopass.fdr0.01.merge.pks.bed	GM12891	blood
263	5e-08	2.40749	1.89981	3.05083	3.56366e-13	99	10883	660	349263	wgEncodeOpenChromDnaseGm12892AlnAllReps.30000000.hotspot.twopass.fdr0.01.merge.pks.bed	GM12892	blood
264	5e-08	2.69661	2.09239	3.47531	1.7996e-14	89	7752	660	349263	wgEncodeOpenChromDnaseGm18507AlnAllReps.30000000.hotspot.twopass.fdr0.01.merge.pks.bed	GM18507	blood
265	5e-08	2.71154	2.14252	3.43167	1.03293e-16	105	10069	660	349263	wgEncodeOpenChromDnaseGm19238AlnAllReps.30000000.hotspot.twopass.fdr0.01.merge.pks.bed	GM19238	blood
266	5e-08	2.18437	1.68362	2.83407	4.06947e-09	79	8448	660	349263	wgEncodeOpenChromDnaseGm19239AlnAllReps.30000000.hotspot.twopass.fdr0.01.merge.pks.bed	GM19239	blood
267	5e-08	2.4606	1.9495	3.10571	3.4663e-14	109	11922	660	349263	wgEncodeOpenChromDnaseGm19240AlnAllReps.30000000.hotspot.twopass.fdr0.01.merge.pks.bed	GM19240	blood
268	5e-08	1.82955	1.41851	2.35969	3.27355e-06	82	11416	660	349263	wgEncodeOpenChromDnaseH9esAlnAllReps.30000000.hotspot.twopass.fdr0.01.merge.pks.bed	H9ES	es_cell
269	5e-08	1.55085	1.14662	2.09759	0.00439928	58	7674	660	349263	wgEncodeOpenChromDnaseHelas3Ifna4hAlnAllReps.30000000.hotspot.twopass.fdr0.01.merge.pks.bed	HeLa-S3	cervix
270	5e-08	1.47828	1.12625	1.94036	0.00485134	70	10529	660	349263	wgEncodeOpenChromDnaseHepatocytesAlnAllReps.30000000.hotspot.twopass.fdr0.01.merge.pks.bed	Hepatocytes	liver
271	5e-08	1.98888	1.52269	2.59779	4.52149e-07	78	9079	660	349263	wgEncodeOpenChromDnaseHpde6e6e7AlnAllReps.30000000.hotspot.twopass.fdr0.01.merge.pks.bed	HPDE6-E6E7	pancreatic_duct
272	5e-08	2.30645	1.7773	2.99315	3.27635e-10	83	8500	660	349263	wgEncodeOpenChromDnaseHtr8AlnAllReps.30000000.hotspot.twopass.fdr0.01.merge.pks.bed	HTR8svn	blastula
273	5e-08	1.5232	1.17155	1.98041	0.00167684	78	11710	660	349263	wgEncodeOpenChromDnaseHuh75AlnAllReps.30000000.hotspot.twopass.fdr0.01.merge.pks.bed	Huh-7.5	liver
274	5e-08	1.54761	1.17604	2.03658	0.0018234	68	9986	660	349263	wgEncodeOpenChromDnaseHuh7AlnAllReps.30000000.hotspot.twopass.fdr0.01.merge.pks.bed	Huh-7	liver
275	5e-08	1.68829	1.33012	2.14291	1.6707e-05	96	14828	660	349263	wgEncodeOpenChromDnaseIpsAlnAllReps.30000000.hotspot.twopass.fdr0.01.merge.pks.bed	iPS	ips_cell
276	5e-08	1.64679	1.25544	2.16014	0.000314327	71	9667	660	349263	wgEncodeOpenChromDnaseLncapAndroAlnAllReps.30000000.hotspot.twopass.fdr0.01.merge.pks.bed	LNCaP	prostate
277	5e-08	2.11361	1.63866	2.72623	8.25336e-09	87	9962	660	349263	wgEncodeOpenChromDnaseMcf7HypoxlacAlnAllReps.30000000.hotspot.twopass.fdr0.01.merge.pks.bed	MCF-7	breast
278	5e-08	1.63446	1.28052	2.08624	7.95173e-05	93	14678	660	349263	wgEncodeOpenChromDnaseMedulloAlnAllReps.30000000.hotspot.twopass.fdr0.01.merge.pks.bed	Medullo	brain
279	5e-08	1.70694	1.35151	2.15585	7.1674e-06	112	17984	660	349263	wgEncodeOpenChromDnaseMelanoAlnAllReps.30000000.hotspot.twopass.fdr0.01.merge.pks.bed	Melano	skin
280	5e-08	2.11698	1.65137	2.71386	3.2553e-09	90	10726	660	349263	wgEncodeOpenChromDnaseMyometrAlnAllReps.30000000.hotspot.twopass.fdr0.01.merge.pks.bed	Myometr	myometrium
281	5e-08	1.63325	1.31258	2.03227	1.08792e-05	132	22849	660	349263	wgEncodeOpenChromDnaseOsteoblAlnAllReps.30000000.hotspot.twopass.fdr0.01.merge.pks.bed	Osteobl	bone
282	5e-08	2.19638	1.73567	2.77936	5.72343e-11	106	13172	660	349263	wgEncodeOpenChromDnasePanisdAlnAllReps.30000000.hotspot.twopass.fdr0.01.merge.pks.bed	PanIsletD	pancreas
283	5e-08	2.06073	1.61492	2.62962	6.11692e-09	93	11774	660	349263	wgEncodeOpenChromDnasePanisletsAlnAllReps.30000000.hotspot.twopass.fdr0.01.merge.pks.bed	PanIslets	pancreas
284	5e-08	1.80729	1.43631	2.27408	4.44333e-07	114	17123	660	349263	wgEncodeOpenChromDnasePhteAlnAllReps.30000000.hotspot.twopass.fdr0.01.merge.pks.bed	pHTE	epithelium
285	5e-08	1.71414	1.33957	2.19345	1.83601e-05	92	13402	660	349263	wgEncodeOpenChromDnaseProgfibAlnAllReps.30000000.hotspot.twopass.fdr0.01.merge.pks.bed	ProgFib	skin
286	5e-08	1.92326	1.48902	2.48415	5.46586e-07	83	10387	660	349263	wgEncodeOpenChromDnaseStellateAlnAllReps.30000000.hotspot.twopass.fdr0.01.merge.pks.bed	Stellate	liver
287	5e-08	1.65912	1.26486	2.17626	0.000254848	72	9711	660	349263	wgEncodeOpenChromDnaseT47dAlnAllReps.30000000.hotspot.twopass.fdr0.01.merge.pks.bed	T-47D	breast
288	5e-08	1.79506	1.37496	2.3435	1.70075e-05	75	9962	660	349263	wgEncodeOpenChromDnaseUrotsaAlnAllReps.30000000.hotspot.twopass.fdr0.01.merge.pks.bed	Urothelia	urothelium
289	5e-08	1.90276	1.48241	2.4423	4.39865e-07	88	12059	660	349263	wgEncodeOpenChromDnaseUrotsaUt189AlnAllReps.30000000.hotspot.twopass.fdr0.01.merge.pks.bed	Urothelia	urothelium
290	5e-08	1.95397	1.50396	2.53862	5.28067e-07	82	10312	660	349263	WI_38-DS14315.hotspot.twopass.fdr0.01.merge.pks.bed	WI-38	embryonic_lung
291	5e-08	1.97097	1.53843	2.52512	7.97765e-08	95	12408	660	349263	WI_38_TAM-DS14323.hotspot.twopass.fdr0.01.merge.pks.bed	WI-38	embryonic_lung
591	5e-08	2.42719	1.90744	3.08857	5.49532e-13	105	11627	660	349263	UW.Breast_vHMEC.ChromatinAccessibility.RM035.DS18406.hotspot.twopass.fdr0.01.merge.pks.wig	Breast_vHMEC	breast
592	5e-08	2.36602	1.85313	3.02086	4.89952e-12	100	11332	660	349263	UW.Breast_vHMEC.ChromatinAccessibility.RM035.DS18438.hotspot.twopass.fdr0.01.merge.pks.wig	Breast_vHMEC	breast
593	5e-08	3.72575	2.92026	4.7534	3.57761e-26	99	6801	660	349263	UW.CD14_Primary_Cells.ChromatinAccessibility.RO_01689.DS17391.hotspot.twopass.fdr0.01.merge.pks.wig	CD14_Primary_Cells	blood
594	5e-08	3.24684	2.54009	4.15024	5.30972e-21	99	7707	660	349263	UW.CD14_Primary_Cells.ChromatinAccessibility.RO_01701.DS17889.hotspot.twopass.fdr0.01.merge.pks.wig	CD14_Primary_Cells	blood
595	5e-08	3.26796	2.54389	4.19812	1.92524e-20	90	6708	660	349263	UW.CD19_Primary_Cells.ChromatinAccessibility.RO_01679.DS17186.hotspot.twopass.fdr0.01.merge.pks.wig	CD19_Primary_Cells	blood
596	5e-08	3.58777	2.79436	4.60644	1.25991e-23	91	6273	660	349263	UW.CD19_Primary_Cells.ChromatinAccessibility.RO_01689.DS17281.hotspot.twopass.fdr0.01.merge.pks.wig	CD19_Primary_Cells	blood
597	5e-08	3.49961	2.7238	4.49638	1.16714e-22	92	6389	660	349263	UW.CD19_Primary_Cells.ChromatinAccessibility.RO_01701.DS17440.hotspot.twopass.fdr0.01.merge.pks.wig	CD19_Primary_Cells	blood
598	5e-08	1.6773	1.29829	2.16696	7.5719e-05	86	12139	660	349263	UW.CD20_Primary_Cells.ChromatinAccessibility.RO_01778.DS17371.hotspot.twopass.fdr0.01.merge.pks.wig	CD20_Primary_Cells	blood
599	5e-08	3.64685	2.80904	4.73455	2.58848e-22	81	5257	660	349263	UW.CD3_Primary_Cells.ChromatinAccessibility.CB1_1-3-2011.DS17702.hotspot.twopass.fdr0.01.merge.pks.wig	CD3_Primary_Cells	blood
600	5e-08	3.3461	2.59211	4.31941	1.83169e-20	84	6173	660	349263	UW.CD3_Primary_Cells.ChromatinAccessibility.CB6_1-4-2011.DS17706.hotspot.twopass.fdr0.01.merge.pks.wig	CD3_Primary_Cells	blood
601	5e-08	3.59616	2.80741	4.60651	4.01482e-24	95	6438	660	349263	UW.CD3_Primary_Cells.ChromatinAccessibility.RO_01679.DS17198.hotspot.twopass.fdr0.01.merge.pks.wig	CD3_Primary_Cells	blood
602	5e-08	3.52362	2.76565	4.48933	2.15621e-24	99	7067	660	349263	UW.CD3_Primary_Cells.ChromatinAccessibility.RO_01701.DS17534.hotspot.twopass.fdr0.01.merge.pks.wig	CD3_Primary_Cells	blood
603	5e-08	3.01662	2.33529	3.89672	2.82445e-17	86	6851	660	349263	UW.CD4_Primary_Cells.ChromatinAccessibility.RO_01549.DS15947.hotspot.twopass.fdr0.01.merge.pks.wig	CD4_Primary_Cells	blood
604	5e-08	3.77424	2.98227	4.77654	2.10948e-28	108	7562	660	349263	UW.CD4_Primary_Cells.ChromatinAccessibility.RO_01679.DS17212.hotspot.twopass.fdr0.01.merge.pks.wig	CD4_Primary_Cells	blood
605	5e-08	3.33092	2.5834	4.29473	1.6982e-20	89	6210	660	349263	UW.CD4_Primary_Cells.ChromatinAccessibility.RO_01689.DS17329.hotspot.twopass.fdr0.01.merge.pks.wig	CD4_Primary_Cells	blood
606	5e-08	3.72987	2.92448	4.75707	2.78106e-26	100	6576	660	349263	UW.CD4_Primary_Cells.ChromatinAccessibility.RO_01701.DS17881.hotspot.twopass.fdr0.01.merge.pks.wig	CD4_Primary_Cells	blood
607	5e-08	3.56498	2.792	4.55197	2.10448e-24	96	6881	660	349263	UW.CD56_Primary_Cells.ChromatinAccessibility.RO_01679.DS17189.hotspot.twopass.fdr0.01.merge.pks.wig	CD56_Primary_Cells	blood
608	5e-08	3.2195	2.48526	4.17066	8.49307e-19	82	6007	660	349263	UW.CD56_Primary_Cells.ChromatinAccessibility.RO_01701.DS17443.hotspot.twopass.fdr0.01.merge.pks.wig	CD56_Primary_Cells	blood
609	5e-08	3.48588	2.73071	4.44989	1.19397e-23	98	6987	660	349263	UW.CD8_Primary_Cells.ChromatinAccessibility.RO_01549.DS16012.hotspot.twopass.fdr0.01.merge.pks.wig	CD8_Primary_Cells	blood
610	5e-08	3.53559	2.76716	4.51742	5.49328e-24	94	6703	660	349263	UW.CD8_Primary_Cells.ChromatinAccessibility.RO_01679.DS17203.hotspot.twopass.fdr0.01.merge.pks.wig	CD8_Primary_Cells	blood
611	5e-08	3.73432	2.90261	4.80436	1.18968e-24	88	5842	660	349263	UW.CD8_Primary_Cells.ChromatinAccessibility.RO_01689.DS17332.hotspot.twopass.fdr0.01.merge.pks.wig	CD8_Primary_Cells	blood
612	5e-08	3.12306	2.4118	4.04408	5.78608e-18	83	6110	660	349263	UW.CD8_Primary_Cells.ChromatinAccessibility.RO_01701.DS17885.hotspot.twopass.fdr0.01.merge.pks.wig	CD8_Primary_Cells	blood
613	5e-08	1.52193	1.18643	1.95231	0.000948213	90	15163	660	349263	UW.Fetal_Adrenal_Gland.ChromatinAccessibility.H-22662.DS12528.hotspot.twopass.fdr0.01.merge.pks.wig	Fetal_Adrenal_Gland	fetal_adrenal_gland
614	5e-08	1.8984	1.46167	2.46562	1.54137e-06	81	10216	660	349263	UW.Fetal_Adrenal_Gland.ChromatinAccessibility.H-23769.DS17319.hotspot.twopass.fdr0.01.merge.pks.wig	Fetal_Adrenal_Gland	fetal_adrenal_gland
615	5e-08	1.77009	1.3802	2.27011	6.84445e-06	94	13751	660	349263	UW.Fetal_Adrenal_Gland.ChromatinAccessibility.H-24409.DS20343.hotspot.twopass.fdr0.01.merge.pks.wig	Fetal_Adrenal_Gland	fetal_adrenal_gland
616	5e-08	1.38081	1.04277	1.82842	0.0243007	65	12491	660	349263	UW.Fetal_Brain.ChromatinAccessibility.H-22510.DS11872.hotspot.twopass.fdr0.01.merge.pks.wig	Fetal_Brain	fetal_brain
617	5e-08	1.41432	1.07298	1.86424	0.0138981	68	13122	660	349263	UW.Fetal_Brain.ChromatinAccessibility.H-22510.DS11877.hotspot.twopass.fdr0.01.merge.pks.wig	Fetal_Brain	fetal_brain
618	5e-08	1.20054	0.901579	1.59863	0.21097	62	13460	660	349263	UW.Fetal_Brain.ChromatinAccessibility.H-22911.DS14464.hotspot.twopass.fdr0.01.merge.pks.wig	Fetal_Brain	fetal_brain
619	5e-08	1.13761	0.859864	1.50506	0.366642	65	15113	660	349263	UW.Fetal_Brain.ChromatinAccessibility.H-23266.DS14717.hotspot.twopass.fdr0.01.merge.pks.wig	Fetal_Brain	fetal_brain
620	5e-08	1.29079	0.985629	1.69044	0.0636224	72	14578	660	349263	UW.Fetal_Brain.ChromatinAccessibility.H-23266.DS14718.hotspot.twopass.fdr0.01.merge.pks.wig	Fetal_Brain	fetal_brain
621	5e-08	1.47025	1.11863	1.93241	0.00571231	69	12707	660	349263	UW.Fetal_Brain.ChromatinAccessibility.H-23284.DS14803.hotspot.twopass.fdr0.01.merge.pks.wig	Fetal_Brain	fetal_brain
622	5e-08	1.33618	1.01018	1.76737	0.0422548	66	12855	660	349263	UW.Fetal_Brain.ChromatinAccessibility.H-23284.DS14815.hotspot.twopass.fdr0.01.merge.pks.wig	Fetal_Brain	fetal_brain
623	5e-08	1.55282	1.20405	2.00263	0.000697105	86	15296	660	349263	UW.Fetal_Brain.ChromatinAccessibility.H-23399.DS15453.hotspot.twopass.fdr0.01.merge.pks.wig	Fetal_Brain	fetal_brain
624	5e-08	1.37703	1.04405	1.81621	0.0235008	67	13133	660	349263	UW.Fetal_Brain.ChromatinAccessibility.H-23548.DS16302.hotspot.twopass.fdr0.01.merge.pks.wig	Fetal_Brain	fetal_brain
625	5e-08	1.54277	1.19965	1.98404	0.000729397	87	16078	660	349263	UW.Fetal_Brain.ChromatinAccessibility.H-24279.DS20221.hotspot.twopass.fdr0.01.merge.pks.wig	Fetal_Brain	fetal_brain
626	5e-08	1.35114	1.02886	1.77438	0.030415	69	13627	660	349263	UW.Fetal_Brain.ChromatinAccessibility.H-24297.DS20226.hotspot.twopass.fdr0.01.merge.pks.wig	Fetal_Brain	fetal_brain
627	5e-08	1.49866	1.14253	1.9658	0.00347232	71	12836	660	349263	UW.Fetal_Brain.ChromatinAccessibility.H-24381.DS20231.hotspot.twopass.fdr0.01.merge.pks.wig	Fetal_Brain	fetal_brain
628	5e-08	1.72965	1.3443	2.22546	2.0371e-05	88	12795	660	349263	UW.Fetal_Heart.ChromatinAccessibility.H-22662.DS12531.hotspot.twopass.fdr0.01.merge.pks.wig	Fetal_Heart	fetal_heart
629	5e-08	1.95308	1.54826	2.46374	1.61729e-08	111	16057	660	349263	UW.Fetal_Heart.ChromatinAccessibility.H-22727.DS12810.hotspot.twopass.fdr0.01.merge.pks.wig	Fetal_Heart	fetal_heart
630	5e-08	1.53372	1.20366	1.95429	0.000541716	98	16372	660	349263	UW.Fetal_Heart.ChromatinAccessibility.H-23468.DS15839.hotspot.twopass.fdr0.01.merge.pks.wig	Fetal_Heart	fetal_heart
631	5e-08	1.42368	1.09434	1.85214	0.00849745	79	13567	660	349263	UW.Fetal_Heart.ChromatinAccessibility.H-23500.DS16018.hotspot.twopass.fdr0.01.merge.pks.wig	Fetal_Heart	fetal_heart
632	5e-08	1.82444	1.42915	2.32906	1.39242e-06	95	13929	660	349263	UW.Fetal_Heart.ChromatinAccessibility.H-23524.DS16146.hotspot.twopass.fdr0.01.merge.pks.wig	Fetal_Heart	fetal_heart
633	5e-08	1.30326	1.00333	1.69285	0.0471499	83	15405	660	349263	UW.Fetal_Heart.ChromatinAccessibility.H-23589.DS16500.hotspot.twopass.fdr0.01.merge.pks.wig	Fetal_Heart	fetal_heart
634	5e-08	1.58028	1.23031	2.0298	0.000339955	88	14304	660	349263	UW.Fetal_Heart.ChromatinAccessibility.H-23604.DS16582.hotspot.twopass.fdr0.01.merge.pks.wig	Fetal_Heart	fetal_heart
635	5e-08	1.54616	1.19676	1.99756	0.00085482	85	13752	660	349263	UW.Fetal_Heart.ChromatinAccessibility.H-23617.DS16621.hotspot.twopass.fdr0.01.merge.pks.wig	Fetal_Heart	fetal_heart
636	5e-08	1.79503	1.4211	2.26736	9.16492e-07	108	16353	660	349263	UW.Fetal_Heart.ChromatinAccessibility.H-23663.DS16819.hotspot.twopass.fdr0.01.merge.pks.wig	Fetal_Heart	fetal_heart
637	5e-08	1.81162	1.42696	2.29996	1.06186e-06	103	15180	660	349263	UW.Fetal_Heart.ChromatinAccessibility.H-23744.DS19431.hotspot.twopass.fdr0.01.merge.pks.wig	Fetal_Heart	fetal_heart
638	5e-08	1.87057	1.47824	2.36703	1.84325e-07	107	15964	660	349263	UW.Fetal_Heart.ChromatinAccessibility.H-24042.DS19427.hotspot.twopass.fdr0.01.merge.pks.wig	Fetal_Heart	fetal_heart
639	5e-08	1.72425	1.32978	2.23572	3.94865e-05	83	11142	660	349263	UW.Fetal_Intestine_Large.ChromatinAccessibility.H-23500.DS16027.hotspot.twopass.fdr0.01.merge.pks.wig	Fetal_Intestine_Large	fetal_intestine,_large
640	5e-08	1.55109	1.19895	2.00665	0.000834552	83	12458	660	349263	UW.Fetal_Intestine_Large.ChromatinAccessibility.H-23524.DS16164.hotspot.twopass.fdr0.01.merge.pks.wig	Fetal_Intestine_Large	fetal_intestine,_large
641	5e-08	1.45422	1.12106	1.8864	0.00479105	85	13109	660	349263	UW.Fetal_Intestine_Large.ChromatinAccessibility.H-23604.DS16563.hotspot.twopass.fdr0.01.merge.pks.wig	Fetal_Intestine_Large	fetal_intestine,_large
642	5e-08	1.7464	1.36042	2.24188	1.21204e-05	91	12720	660	349263	UW.Fetal_Intestine_Large.ChromatinAccessibility.H-23744.DS17094.hotspot.twopass.fdr0.01.merge.pks.wig	Fetal_Intestine_Large	fetal_intestine,_large
643	5e-08	2.13625	1.66997	2.73273	1.52562e-09	97	11342	660	349263	UW.Fetal_Intestine_Large.ChromatinAccessibility.H-23758.DS17157.hotspot.twopass.fdr0.01.merge.pks.wig	Fetal_Intestine_Large	fetal_intestine,_large
644	5e-08	1.50469	1.1527	1.96416	0.00265391	80	11709	660	349263	UW.Fetal_Intestine_Large.ChromatinAccessibility.H-23769.DS17313.hotspot.twopass.fdr0.01.merge.pks.wig	Fetal_Intestine_Large	fetal_intestine,_large
645	5e-08	1.7646	1.35912	2.29106	2.01323e-05	81	10519	660	349263	UW.Fetal_Intestine_Large.ChromatinAccessibility.H-23808.DS17422.hotspot.twopass.fdr0.01.merge.pks.wig	Fetal_Intestine_Large	fetal_intestine,_large
646	5e-08	1.73722	1.35205	2.23212	1.57124e-05	90	12609	660	349263	UW.Fetal_Intestine_Large.ChromatinAccessibility.H-23833.DS17462.hotspot.twopass.fdr0.01.merge.pks.wig	Fetal_Intestine_Large	fetal_intestine,_large
647	5e-08	3.06558	2.36097	3.98047	4.19733e-17	80	6143	660	349263	UW.Fetal_Intestine_Large.ChromatinAccessibility.H-23855.DS17502.hotspot.twopass.fdr0.01.merge.pks.wig	Fetal_Intestine_Large	fetal_intestine,_large
648	5e-08	1.63534	1.27568	2.0964	0.000103857	92	13501	660	349263	UW.Fetal_Intestine_Large.ChromatinAccessibility.H-23887.DS17647.hotspot.twopass.fdr0.01.merge.pks.wig	Fetal_Intestine_Large	fetal_intestine,_large
649	5e-08	1.79565	1.38977	2.32006	7.54428e-06	84	11201	660	349263	UW.Fetal_Intestine_Large.ChromatinAccessibility.H-23914.DS17748.hotspot.twopass.fdr0.01.merge.pks.wig	Fetal_Intestine_Large	fetal_intestine,_large
650	5e-08	1.77909	1.37747	2.29781	1.01795e-05	87	11492	660	349263	UW.Fetal_Intestine_Large.ChromatinAccessibility.H-23941.DS17785.hotspot.twopass.fdr0.01.merge.pks.wig	Fetal_Intestine_Large	fetal_intestine,_large
651	5e-08	1.65668	1.327	2.06826	8.23016e-06	132	21511	660	349263	UW.Fetal_Intestine_Large.ChromatinAccessibility.H-23964.DS17841.hotspot.twopass.fdr0.01.merge.pks.wig	Fetal_Intestine_Large	fetal_intestine,_large
652	5e-08	1.77685	1.3872	2.27595	5.33108e-06	92	12817	660	349263	UW.Fetal_Intestine_Large.ChromatinAccessibility.H-24005.DS17990.hotspot.twopass.fdr0.01.merge.pks.wig	Fetal_Intestine_Large	fetal_intestine,_large
653	5e-08	1.59489	1.22904	2.06965	0.000445977	85	12158	660	349263	UW.Fetal_Intestine_Large.ChromatinAccessibility.H-24111.DS18499.hotspot.twopass.fdr0.01.merge.pks.wig	Fetal_Intestine_Large	fetal_intestine,_large
654	5e-08	1.80224	1.41463	2.29606	1.86606e-06	100	13905	660	349263	UW.Fetal_Intestine_Small.ChromatinAccessibility.H-23604.DS16559.hotspot.twopass.fdr0.01.merge.pks.wig	Fetal_Intestine_Small	fetal_intestine,_small
655	5e-08	1.64463	1.26141	2.14429	0.000237178	79	10584	660	349263	UW.Fetal_Intestine_Small.ChromatinAccessibility.H-23640.DS16712.hotspot.twopass.fdr0.01.merge.pks.wig	Fetal_Intestine_Small	fetal_intestine,_small
656	5e-08	1.68438	1.31295	2.16089	4.09336e-05	94	13584	660	349263	UW.Fetal_Intestine_Small.ChromatinAccessibility.H-23663.DS16822.hotspot.twopass.fdr0.01.merge.pks.wig	Fetal_Intestine_Small	fetal_intestine,_small
657	5e-08	1.60619	1.2447	2.07266	0.000269757	85	12646	660	349263	UW.Fetal_Intestine_Small.ChromatinAccessibility.H-23724.DS16975.hotspot.twopass.fdr0.01.merge.pks.wig	Fetal_Intestine_Small	fetal_intestine,_small
658	5e-08	1.42148	1.09077	1.85245	0.00923874	79	12361	660	349263	UW.Fetal_Intestine_Small.ChromatinAccessibility.H-23744.DS17092.hotspot.twopass.fdr0.01.merge.pks.wig	Fetal_Intestine_Small	fetal_intestine,_small
659	5e-08	1.64231	1.26703	2.12874	0.000178191	81	11472	660	349263	UW.Fetal_Intestine_Small.ChromatinAccessibility.H-23758.DS17150.hotspot.twopass.fdr0.01.merge.pks.wig	Fetal_Intestine_Small	fetal_intestine,_small
660	5e-08	1.45072	1.10731	1.90063	0.00694208	76	11448	660	349263	UW.Fetal_Intestine_Small.ChromatinAccessibility.H-23769.DS17317.hotspot.twopass.fdr0.01.merge.pks.wig	Fetal_Intestine_Small	fetal_intestine,_small
661	5e-08	2.80135	2.16234	3.6292	6.28756e-15	84	6889	660	349263	UW.Fetal_Intestine_Small.ChromatinAccessibility.H-23808.DS17425.hotspot.twopass.fdr0.01.merge.pks.wig	Fetal_Intestine_Small	fetal_intestine,_small
662	5e-08	1.94868	1.53656	2.47135	3.72849e-08	105	13560	660	349263	UW.Fetal_Intestine_Small.ChromatinAccessibility.H-23864.DS17844.hotspot.twopass.fdr0.01.merge.pks.wig	Fetal_Intestine_Small	fetal_intestine,_small
663	5e-08	1.69044	1.31374	2.17515	4.47494e-05	89	12636	660	349263	UW.Fetal_Intestine_Small.ChromatinAccessibility.H-23887.DS17643.hotspot.twopass.fdr0.01.merge.pks.wig	Fetal_Intestine_Small	fetal_intestine,_small
664	5e-08	1.61614	1.25528	2.08073	0.000196396	89	13054	660	349263	UW.Fetal_Intestine_Small.ChromatinAccessibility.H-23914.DS17763.hotspot.twopass.fdr0.01.merge.pks.wig	Fetal_Intestine_Small	fetal_intestine,_small
665	5e-08	1.91343	1.50743	2.42877	9.66534e-08	106	13817	660	349263	UW.Fetal_Intestine_Small.ChromatinAccessibility.H-23941.DS17808.hotspot.twopass.fdr0.01.merge.pks.wig	Fetal_Intestine_Small	fetal_intestine,_small
666	5e-08	1.67007	1.28001	2.17898	0.000157403	80	11040	660	349263	UW.Fetal_Intestine_Small.ChromatinAccessibility.H-24111.DS18495.hotspot.twopass.fdr0.01.merge.pks.wig	Fetal_Intestine_Small	fetal_intestine,_small
667	5e-08	1.85143	1.45748	2.35188	4.51068e-07	100	15295	660	349263	UW.Fetal_Kidney.ChromatinAccessibility.H-22337.DS10986.hotspot.twopass.fdr0.01.merge.pks.wig	Fetal_Kidney	fetal_kidney
668	5e-08	1.87225	1.4696	2.38521	3.8503e-07	95	13530	660	349263	UW.Fetal_Kidney.ChromatinAccessibility.H-22676.DS12635.hotspot.twopass.fdr0.01.merge.pks.wig	Fetal_Kidney	fetal_kidney
669	5e-08	1.49802	1.18132	1.89961	0.000852538	106	18519	660	349263	UW.Fetal_Kidney.ChromatinAccessibility.H-23524.DS16139.hotspot.twopass.fdr0.01.merge.pks.wig	Fetal_Kidney	fetal_kidney
670	5e-08	2.02966	1.60121	2.57275	4.87338e-09	105	13912	660	349263	UW.Fetal_Kidney.ChromatinAccessibility.H-23663.DS16837.hotspot.twopass.fdr0.01.merge.pks.wig	Fetal_Kidney	fetal_kidney
671	5e-08	1.58091	1.24108	2.0138	0.000207967	98	16775	660	349263	UW.Fetal_Kidney.ChromatinAccessibility.H-23855.DS17522.hotspot.twopass.fdr0.01.merge.pks.wig	Fetal_Kidney	fetal_kidney
672	5e-08	1.84179	1.44005	2.35562	1.14581e-06	94	12806	660	349263	UW.Fetal_Kidney.ChromatinAccessibility.H-23914.DS17753.hotspot.twopass.fdr0.01.merge.pks.wig	Fetal_Kidney	fetal_kidney
673	5e-08	1.78723	1.40375	2.27547	2.44977e-06	99	14668	660	349263	UW.Fetal_Kidney.ChromatinAccessibility.H-24507.DS20564.hotspot.twopass.fdr0.01.merge.pks.wig	Fetal_Kidney	fetal_kidney
674	5e-08	2.04817	1.60828	2.60837	6.17394e-09	102	13109	660	349263	UW.Fetal_Kidney_Left.ChromatinAccessibility.H-23589.DS16446.hotspot.twopass.fdr0.01.merge.pks.wig	Fetal_Kidney_Left	fetal_kidney
675	5e-08	1.90097	1.50609	2.39939	6.40533e-08	109	16314	660	349263	UW.Fetal_Kidney_Left.ChromatinAccessibility.H-23604.DS16579.hotspot.twopass.fdr0.01.merge.pks.wig	Fetal_Kidney_Left	fetal_kidney
676	5e-08	1.81949	1.44631	2.28897	3.20555e-07	111	16874	660	349263	UW.Fetal_Kidney_Left.ChromatinAccessibility.H-23640.DS16805.hotspot.twopass.fdr0.01.merge.pks.wig	Fetal_Kidney_Left	fetal_kidney
677	5e-08	1.73588	1.35548	2.22304	1.2423e-05	91	13623	660	349263	UW.Fetal_Kidney_Left.ChromatinAccessibility.H-23758.DS17140.hotspot.twopass.fdr0.01.merge.pks.wig	Fetal_Kidney_Left	fetal_kidney
678	5e-08	1.72502	1.35469	2.19658	9.77715e-06	101	15075	660	349263	UW.Fetal_Kidney_Left.ChromatinAccessibility.H-24089.DS18466.hotspot.twopass.fdr0.01.merge.pks.wig	Fetal_Kidney_Left	fetal_kidney
679	5e-08	1.68207	1.32289	2.13878	2.20342e-05	103	15867	660	349263	UW.Fetal_Kidney_Right.ChromatinAccessibility.H-23435.DS15651.hotspot.twopass.fdr0.01.merge.pks.wig	Fetal_Kidney_Right	fetal_kidney
680	5e-08	1.70908	1.34301	2.17492	1.31226e-05	99	15288	660	349263	UW.Fetal_Kidney_Right.ChromatinAccessibility.H-23589.DS16441.hotspot.twopass.fdr0.01.merge.pks.wig	Fetal_Kidney_Right	fetal_kidney
681	5e-08	2.10274	1.68325	2.62679	5.88264e-11	128	17729	660	349263	UW.Fetal_Kidney_Right.ChromatinAccessibility.H-23640.DS16801.hotspot.twopass.fdr0.01.merge.pks.wig	Fetal_Kidney_Right	fetal_kidney
682	5e-08	1.8152	1.42538	2.31163	1.34105e-06	100	14071	660	349263	UW.Fetal_Kidney_Right.ChromatinAccessibility.H-23758.DS17144.hotspot.twopass.fdr0.01.merge.pks.wig	Fetal_Kidney_Right	fetal_kidney
683	5e-08	1.75448	1.37237	2.24296	7.2616e-06	97	14095	660	349263	UW.Fetal_Kidney_Right.ChromatinAccessibility.H-24089.DS18463.hotspot.twopass.fdr0.01.merge.pks.wig	Fetal_Kidney_Right	fetal_kidney
684	5e-08	2.12142	1.65699	2.71601	2.43141e-09	94	11668	660	349263	UW.Fetal_Lung.ChromatinAccessibility.H-22676.DS12646.hotspot.twopass.fdr0.01.merge.pks.wig	Fetal_Lung	fetal_lung
685	5e-08	1.85846	1.47169	2.34687	1.93137e-07	111	16817	660	349263	UW.Fetal_Lung.ChromatinAccessibility.H-22727.DS12817.hotspot.twopass.fdr0.01.merge.pks.wig	Fetal_Lung	fetal_lung
686	5e-08	2.12028	1.68492	2.66812	1.46253e-10	114	15343	660	349263	UW.Fetal_Lung.ChromatinAccessibility.H-22934B.DS13507.hotspot.twopass.fdr0.01.merge.pks.wig	Fetal_Lung	fetal_lung
687	5e-08	1.74753	1.36632	2.2351	8.74799e-06	95	14687	660	349263	UW.Fetal_Lung.ChromatinAccessibility.H-23090.DS13985.hotspot.twopass.fdr0.01.merge.pks.wig	Fetal_Lung	fetal_lung
688	5e-08	1.71473	1.33184	2.20769	2.88065e-05	89	12991	660	349263	UW.Fetal_Lung.ChromatinAccessibility.H-23247.DS14666.hotspot.twopass.fdr0.01.merge.pks.wig	Fetal_Lung	fetal_lung
689	5e-08	1.7133	1.34625	2.18042	1.20263e-05	99	15658	660	349263	UW.Fetal_Lung.ChromatinAccessibility.H-23266.DS14724.hotspot.twopass.fdr0.01.merge.pks.wig	Fetal_Lung	fetal_lung
690	5e-08	2.06438	1.62846	2.617	2.10635e-09	105	14642	660	349263	UW.Fetal_Lung.ChromatinAccessibility.H-23266.DS14751.hotspot.twopass.fdr0.01.merge.pks.wig	Fetal_Lung	fetal_lung
691	5e-08	1.87201	1.45087	2.41538	1.41907e-06	86	11827	660	349263	UW.Fetal_Lung.ChromatinAccessibility.H-23284.DS14809.hotspot.twopass.fdr0.01.merge.pks.wig	Fetal_Lung	fetal_lung
692	5e-08	2.00501	1.57153	2.55806	2.17894e-08	100	13325	660	349263	UW.Fetal_Lung.ChromatinAccessibility.H-23284.DS14820.hotspot.twopass.fdr0.01.merge.pks.wig	Fetal_Lung	fetal_lung
693	5e-08	2.03405	1.59067	2.60102	1.51358e-08	95	12563	660	349263	UW.Fetal_Lung.ChromatinAccessibility.H-23365.DS15227.hotspot.twopass.fdr0.01.merge.pks.wig	Fetal_Lung	fetal_lung
694	5e-08	1.82862	1.4345	2.33102	1.09701e-06	101	14808	660	349263	UW.Fetal_Lung.ChromatinAccessibility.H-23399.DS15461.hotspot.twopass.fdr0.01.merge.pks.wig	Fetal_Lung	fetal_lung
695	5e-08	1.5921	1.23208	2.05734	0.00037706	85	13939	660	349263	UW.Fetal_Lung.ChromatinAccessibility.H-23419.DS15573.hotspot.twopass.fdr0.01.merge.pks.wig	Fetal_Lung	fetal_lung
696	5e-08	1.85752	1.458	2.36653	5.39717e-07	101	14374	660	349263	UW.Fetal_Lung_Left.ChromatinAccessibility.H-23435.DS15637.hotspot.twopass.fdr0.01.merge.pks.wig	Fetal_Lung_Left	fetal_lung
697	5e-08	1.74685	1.36585	2.23414	8.84296e-06	95	14482	660	349263	UW.Fetal_Lung_Left.ChromatinAccessibility.H-23604.DS16570.hotspot.twopass.fdr0.01.merge.pks.wig	Fetal_Lung_Left	fetal_lung
698	5e-08	1.90272	1.51743	2.38583	2.51272e-08	123	17714	660	349263	UW.Fetal_Lung_Left.ChromatinAccessibility.H-23640.DS18170.hotspot.twopass.fdr0.01.merge.pks.wig	Fetal_Lung_Left	fetal_lung
699	5e-08	1.83827	1.44496	2.33865	7.16943e-07	102	14625	660	349263	UW.Fetal_Lung_Left.ChromatinAccessibility.H-23744.DS17105.hotspot.twopass.fdr0.01.merge.pks.wig	Fetal_Lung_Left	fetal_lung
700	5e-08	1.64414	1.2915	2.09306	5.41625e-05	99	16049	660	349263	UW.Fetal_Lung_Left.ChromatinAccessibility.H-23758.DS17154.hotspot.twopass.fdr0.01.merge.pks.wig	Fetal_Lung_Left	fetal_lung
701	5e-08	1.94365	1.53415	2.46244	3.68086e-08	104	14713	660	349263	UW.Fetal_Lung_Left.ChromatinAccessibility.H-23833.DS17464.hotspot.twopass.fdr0.01.merge.pks.wig	Fetal_Lung_Left	fetal_lung
702	5e-08	1.96708	1.54738	2.50061	3.28528e-08	102	13937	660	349263	UW.Fetal_Lung_Left.ChromatinAccessibility.H-23887.DS17674.hotspot.twopass.fdr0.01.merge.pks.wig	Fetal_Lung_Left	fetal_lung
703	5e-08	2.02617	1.58956	2.58271	1.17738e-08	98	12736	660	349263	UW.Fetal_Lung_Left.ChromatinAccessibility.H-23914.DS17739.hotspot.twopass.fdr0.01.merge.pks.wig	Fetal_Lung_Left	fetal_lung
704	5e-08	2.11288	1.64016	2.72185	7.06973e-09	90	10842	660	349263	UW.Fetal_Lung_Left.ChromatinAccessibility.H-23964.DS17835.hotspot.twopass.fdr0.01.merge.pks.wig	Fetal_Lung_Left	fetal_lung
705	5e-08	1.89953	1.4894	2.42258	2.33831e-07	98	13803	660	349263	UW.Fetal_Lung_Left.ChromatinAccessibility.H-24005.DS17959.hotspot.twopass.fdr0.01.merge.pks.wig	Fetal_Lung_Left	fetal_lung
706	5e-08	1.66478	1.30395	2.12547	4.3274e-05	96	15227	660	349263	UW.Fetal_Lung_Left.ChromatinAccessibility.H-24089.DS18421.hotspot.twopass.fdr0.01.merge.pks.wig	Fetal_Lung_Left	fetal_lung
707	5e-08	1.74352	1.37138	2.21665	5.67329e-06	102	16555	660	349263	UW.Fetal_Lung_Left.ChromatinAccessibility.H-24111.DS18487.hotspot.twopass.fdr0.01.merge.pks.wig	Fetal_Lung_Left	fetal_lung
708	5e-08	1.63917	1.27183	2.1126	0.000134857	88	13474	660	349263	UW.Fetal_Lung_Right.ChromatinAccessibility.H-23435.DS15632.hotspot.twopass.fdr0.01.merge.pks.wig	Fetal_Lung_Right	fetal_lung
709	5e-08	1.57968	1.22769	2.03257	0.000377977	92	14498	660	349263	UW.Fetal_Lung_Right.ChromatinAccessibility.H-23604.DS16566.hotspot.twopass.fdr0.01.merge.pks.wig	Fetal_Lung_Right	fetal_lung
710	5e-08	1.81343	1.43087	2.29827	8.48603e-07	109	15737	660	349263	UW.Fetal_Lung_Right.ChromatinAccessibility.H-23640.DS16790.hotspot.twopass.fdr0.01.merge.pks.wig	Fetal_Lung_Right	fetal_lung
711	5e-08	1.9583	1.54572	2.48101	2.58042e-08	104	14796	660	349263	UW.Fetal_Lung_Right.ChromatinAccessibility.H-23744.DS17101.hotspot.twopass.fdr0.01.merge.pks.wig	Fetal_Lung_Right	fetal_lung
712	5e-08	1.72996	1.34797	2.22019	1.66446e-05	90	13442	660	349263	UW.Fetal_Lung_Right.ChromatinAccessibility.H-23758.DS17162.hotspot.twopass.fdr0.01.merge.pks.wig	Fetal_Lung_Right	fetal_lung
713	5e-08	1.93504	1.5322	2.44378	2.97288e-08	109	15934	660	349263	UW.Fetal_Lung_Right.ChromatinAccessibility.H-23887.DS17670.hotspot.twopass.fdr0.01.merge.pks.wig	Fetal_Lung_Right	fetal_lung
714	5e-08	1.81015	1.43405	2.2849	5.92211e-07	111	16747	660	349263	UW.Fetal_Lung_Right.ChromatinAccessibility.H-23964.DS17831.hotspot.twopass.fdr0.01.merge.pks.wig	Fetal_Lung_Right	fetal_lung
715	5e-08	1.79755	1.41579	2.28226	1.476e-06	104	15310	660	349263	UW.Fetal_Lung_Right.ChromatinAccessibility.H-24005.DS17954.hotspot.twopass.fdr0.01.merge.pks.wig	Fetal_Lung_Right	fetal_lung
716	5e-08	1.46701	1.1392	1.88917	0.00297816	89	15219	660	349263	UW.Fetal_Lung_Right.ChromatinAccessibility.H-24089.DS18418.hotspot.twopass.fdr0.01.merge.pks.wig	Fetal_Lung_Right	fetal_lung
717	5e-08	1.65876	1.30134	2.11433	4.36209e-05	102	16281	660	349263	UW.Fetal_Lung_Right.ChromatinAccessibility.H-24111.DS18492.hotspot.twopass.fdr0.01.merge.pks.wig	Fetal_Lung_Right	fetal_lung
718	5e-08	1.67195	1.30243	2.14631	5.49458e-05	92	14748	660	349263	UW.Fetal_Muscle_Arm.ChromatinAccessibility.H-23808.DS17432.hotspot.twopass.fdr0.01.merge.pks.wig	Fetal_Muscle_Arm	fetal_muscle
719	5e-08	1.67748	1.35687	2.07386	1.75347e-06	153	29007	660	349263	UW.Fetal_Muscle_Arm.ChromatinAccessibility.H-23914.DS17765.hotspot.twopass.fdr0.01.merge.pks.wig	Fetal_Muscle_Arm	fetal_muscle
720	5e-08	1.98815	1.57575	2.50848	6.87637e-09	107	15410	660	349263	UW.Fetal_Muscle_Arm.ChromatinAccessibility.H-23941.DS17825.hotspot.twopass.fdr0.01.merge.pks.wig	Fetal_Muscle_Arm	fetal_muscle
721	5e-08	1.96891	1.55179	2.49816	2.43988e-08	102	14693	660	349263	UW.Fetal_Muscle_Arm.ChromatinAccessibility.H-23964.DS17848.hotspot.twopass.fdr0.01.merge.pks.wig	Fetal_Muscle_Arm	fetal_muscle
722	5e-08	1.95248	1.55807	2.44673	6.18307e-09	123	18403	660	349263	UW.Fetal_Muscle_Arm.ChromatinAccessibility.H-24005.DS18080.hotspot.twopass.fdr0.01.merge.pks.wig	Fetal_Muscle_Arm	fetal_muscle
723	5e-08	1.95752	1.53395	2.49805	6.69432e-08	94	13358	660	349263	UW.Fetal_Muscle_Arm.ChromatinAccessibility.H-24042.DS18176.hotspot.twopass.fdr0.01.merge.pks.wig	Fetal_Muscle_Arm	fetal_muscle
724	5e-08	2.07746	1.61115	2.67874	1.72535e-08	85	10782	660	349263	UW.Fetal_Muscle_Arm.ChromatinAccessibility.H-24078.DS18379.hotspot.twopass.fdr0.01.merge.pks.wig	Fetal_Muscle_Arm	fetal_muscle
725	5e-08	1.82977	1.43218	2.33775	1.34082e-06	94	14065	660	349263	UW.Fetal_Muscle_Arm.ChromatinAccessibility.H-24089.DS18452.hotspot.twopass.fdr0.01.merge.pks.wig	Fetal_Muscle_Arm	fetal_muscle
726	5e-08	1.73393	1.3533	2.22162	1.34555e-05	91	14222	660	349263	UW.Fetal_Muscle_Arm.ChromatinAccessibility.H-24111.DS18473.hotspot.twopass.fdr0.01.merge.pks.wig	Fetal_Muscle_Arm	fetal_muscle
727	5e-08	1.73007	1.34196	2.23041	2.34266e-05	84	13245	660	349263	UW.Fetal_Muscle_Arm.ChromatinAccessibility.H-24125.DS18559.hotspot.twopass.fdr0.01.merge.pks.wig	Fetal_Muscle_Arm	fetal_muscle
728	5e-08	1.52805	1.16524	2.00381	0.00217092	75	11514	660	349263	UW.Fetal_Muscle_Arm.ChromatinAccessibility.H-24143.DS18992.hotspot.twopass.fdr0.01.merge.pks.wig	Fetal_Muscle_Arm	fetal_muscle
729	5e-08	1.72985	1.33351	2.24399	3.66145e-05	80	11839	660	349263	UW.Fetal_Muscle_Arm.ChromatinAccessibility.H-24198.DS19051.hotspot.twopass.fdr0.01.merge.pks.wig	Fetal_Muscle_Arm	fetal_muscle
730	5e-08	1.82337	1.4253	2.3326	1.75188e-06	91	13732	660	349263	UW.Fetal_Muscle_Arm.ChromatinAccessibility.H-24218.DS19053.hotspot.twopass.fdr0.01.merge.pks.wig	Fetal_Muscle_Arm	fetal_muscle
731	5e-08	1.91494	1.50882	2.43037	9.1783e-08	105	14885	660	349263	UW.Fetal_Muscle_Arm.ChromatinAccessibility.H-24244.DS19270.hotspot.twopass.fdr0.01.merge.pks.wig	Fetal_Muscle_Arm	fetal_muscle
732	5e-08	1.95655	1.54386	2.47955	2.80569e-08	105	15236	660	349263	UW.Fetal_Muscle_Arm.ChromatinAccessibility.H-24259.DS19295.hotspot.twopass.fdr0.01.merge.pks.wig	Fetal_Muscle_Arm	fetal_muscle
733	5e-08	1.91459	1.51424	2.42079	5.74382e-08	108	16014	660	349263	UW.Fetal_Muscle_Arm.ChromatinAccessibility.H-24272.DS19380.hotspot.twopass.fdr0.01.merge.pks.wig	Fetal_Muscle_Arm	fetal_muscle
734	5e-08	1.80274	1.40128	2.31922	4.54112e-06	89	12862	660	349263	UW.Fetal_Muscle_Arm.ChromatinAccessibility.H-24297.DS19646.hotspot.twopass.fdr0.01.merge.pks.wig	Fetal_Muscle_Arm	fetal_muscle
735	5e-08	1.71505	1.36167	2.16013	4.59647e-06	114	18486	660	349263	UW.Fetal_Muscle_Back.ChromatinAccessibility.H-23914.DS17767.hotspot.twopass.fdr0.01.merge.pks.wig	Fetal_Muscle_Back	fetal_muscle
736	5e-08	1.96111	1.55434	2.47432	1.35643e-08	110	16082	660	349263	UW.Fetal_Muscle_Back.ChromatinAccessibility.H-23964.DS17850.hotspot.twopass.fdr0.01.merge.pks.wig	Fetal_Muscle_Back	fetal_muscle
737	5e-08	1.94721	1.5571	2.43505	5.15284e-09	125	19001	660	349263	UW.Fetal_Muscle_Back.ChromatinAccessibility.H-24005.DS18083.hotspot.twopass.fdr0.01.merge.pks.wig	Fetal_Muscle_Back	fetal_muscle
738	5e-08	2.18368	1.71661	2.77783	2.00693e-10	99	12757	660	349263	UW.Fetal_Muscle_Back.ChromatinAccessibility.H-24078.DS18377.hotspot.twopass.fdr0.01.merge.pks.wig	Fetal_Muscle_Back	fetal_muscle
739	5e-08	1.66214	1.29337	2.13605	7.18734e-05	89	14021	660	349263	UW.Fetal_Muscle_Back.ChromatinAccessibility.H-24089.DS18454.hotspot.twopass.fdr0.01.merge.pks.wig	Fetal_Muscle_Back	fetal_muscle
740	5e-08	1.74581	1.36534	2.23231	8.87385e-06	94	14545	660	349263	UW.Fetal_Muscle_Back.ChromatinAccessibility.H-24111.DS18468.hotspot.twopass.fdr0.01.merge.pks.wig	Fetal_Muscle_Back	fetal_muscle
741	5e-08	1.99399	1.56229	2.54497	2.95419e-08	95	13269	660	349263	UW.Fetal_Muscle_Back.ChromatinAccessibility.H-24143.DS18842.hotspot.twopass.fdr0.01.merge.pks.wig	Fetal_Muscle_Back	fetal_muscle
742	5e-08	1.93799	1.5091	2.48878	2.16675e-07	91	12331	660	349263	UW.Fetal_Muscle_Back.ChromatinAccessibility.H-24218.DS19117.hotspot.twopass.fdr0.01.merge.pks.wig	Fetal_Muscle_Back	fetal_muscle
743	5e-08	1.72225	1.33375	2.22391	3.07148e-05	83	12924	660	349263	UW.Fetal_Muscle_Back.ChromatinAccessibility.H-24244.DS19283.hotspot.twopass.fdr0.01.merge.pks.wig	Fetal_Muscle_Back	fetal_muscle
744	5e-08	1.55283	1.21507	1.98448	0.000437103	94	16200	660	349263	UW.Fetal_Muscle_Back.ChromatinAccessibility.H-24272.DS19384.hotspot.twopass.fdr0.01.merge.pks.wig	Fetal_Muscle_Back	fetal_muscle
745	5e-08	1.94231	1.5259	2.47236	6.94435e-08	100	14210	660	349263	UW.Fetal_Muscle_Back.ChromatinAccessibility.H-24279.DS19441.hotspot.twopass.fdr0.01.merge.pks.wig	Fetal_Muscle_Back	fetal_muscle
746	5e-08	1.58296	1.2477	2.0083	0.000155261	106	18237	660	349263	UW.Fetal_Muscle_Back.ChromatinAccessibility.H-24297.DS19648.hotspot.twopass.fdr0.01.merge.pks.wig	Fetal_Muscle_Back	fetal_muscle
747	5e-08	2.11733	1.67318	2.67938	4.23396e-10	106	14219	660	349263	UW.Fetal_Muscle_Back.ChromatinAccessibility.H-24409.DS20244.hotspot.twopass.fdr0.01.merge.pks.wig	Fetal_Muscle_Back	fetal_muscle
748	5e-08	1.8407	1.4326	2.36506	1.83271e-06	90	13358	660	349263	UW.Fetal_Muscle_Leg.ChromatinAccessibility.H-23808.DS17429.hotspot.twopass.fdr0.01.merge.pks.wig	Fetal_Muscle_Leg	fetal_muscle
749	5e-08	1.82287	1.42979	2.32402	1.26521e-06	95	14165	660	349263	UW.Fetal_Muscle_Leg.ChromatinAccessibility.H-24078.DS18386.hotspot.twopass.fdr0.01.merge.pks.wig	Fetal_Muscle_Leg	fetal_muscle
750	5e-08	1.44531	1.11148	1.87941	0.00598129	79	13645	660	349263	UW.Fetal_Muscle_Leg.ChromatinAccessibility.H-24089.DS18456.hotspot.twopass.fdr0.01.merge.pks.wig	Fetal_Muscle_Leg	fetal_muscle
751	5e-08	1.7378	1.36384	2.21431	7.82572e-06	99	15598	660	349263	UW.Fetal_Muscle_Leg.ChromatinAccessibility.H-24111.DS18471.hotspot.twopass.fdr0.01.merge.pks.wig	Fetal_Muscle_Leg	fetal_muscle
752	5e-08	1.64953	1.24931	2.17796	0.00041567	69	10251	660	349263	UW.Fetal_Muscle_Leg.ChromatinAccessibility.H-24143.DS18844.hotspot.twopass.fdr0.01.merge.pks.wig	Fetal_Muscle_Leg	fetal_muscle
753	5e-08	2.02166	1.60254	2.55039	2.87649e-09	111	16133	660	349263	UW.Fetal_Muscle_Leg.ChromatinAccessibility.H-24198.DS19158.hotspot.twopass.fdr0.01.merge.pks.wig	Fetal_Muscle_Leg	fetal_muscle
754	5e-08	1.91951	1.50492	2.44833	1.50174e-07	98	13899	660	349263	UW.Fetal_Muscle_Leg.ChromatinAccessibility.H-24218.DS19115.hotspot.twopass.fdr0.01.merge.pks.wig	Fetal_Muscle_Leg	fetal_muscle
755	5e-08	2.06075	1.63765	2.59316	6.96367e-10	116	16365	660	349263	UW.Fetal_Muscle_Leg.ChromatinAccessibility.H-24244.DS19272.hotspot.twopass.fdr0.01.merge.pks.wig	Fetal_Muscle_Leg	fetal_muscle
756	5e-08	1.72535	1.3517	2.20229	1.18639e-05	96	15253	660	349263	UW.Fetal_Muscle_Leg.ChromatinAccessibility.H-24259.DS19291.hotspot.twopass.fdr0.01.merge.pks.wig	Fetal_Muscle_Leg	fetal_muscle
757	5e-08	1.72979	1.35911	2.20156	8.44178e-06	101	15526	660	349263	UW.Fetal_Muscle_Leg.ChromatinAccessibility.H-24279.DS19436.hotspot.twopass.fdr0.01.merge.pks.wig	Fetal_Muscle_Leg	fetal_muscle
758	5e-08	1.86985	1.47259	2.37428	2.80453e-07	104	15348	660	349263	UW.Fetal_Muscle_Leg.ChromatinAccessibility.H-24297.DS19643.hotspot.twopass.fdr0.01.merge.pks.wig	Fetal_Muscle_Leg	fetal_muscle
759	5e-08	2.06158	1.64221	2.58805	4.51918e-10	116	16936	660	349263	UW.Fetal_Muscle_Leg.ChromatinAccessibility.H-24409.DS20239.hotspot.twopass.fdr0.01.merge.pks.wig	Fetal_Muscle_Leg	fetal_muscle
760	5e-08	1.89079	1.51831	2.35465	1.26547e-08	131	20500	660	349263	UW.Fetal_Muscle_Lower_Limb_Skeletal.ChromatinAccessibility.H-24042.DS18174.hotspot.twopass.fdr0.01.merge.pks.wig	Fetal_Muscle_Lower_Limb_Skeletal	fetal_muscle,_lower_limb
761	5e-08	2.09556	1.66165	2.64278	4.10555e-10	110	15009	660	349263	UW.Fetal_Muscle_Trunk.ChromatinAccessibility.H-23941.DS17827.hotspot.twopass.fdr0.01.merge.pks.wig	Fetal_Muscle_Trunk	fetal_muscle,_trunk
762	5e-08	2.11093	1.6773	2.65666	1.90936e-10	112	15733	660	349263	UW.Fetal_Muscle_Trunk.ChromatinAccessibility.H-24409.DS20242.hotspot.twopass.fdr0.01.merge.pks.wig	Fetal_Muscle_Trunk	fetal_muscle,_trunk
763	5e-08	2.1242	1.6768	2.69096	4.27451e-10	103	13904	660	349263	UW.Fetal_Muscle_Trunk.ChromatinAccessibility.H-24507.DS20544.hotspot.twopass.fdr0.01.merge.pks.wig	Fetal_Muscle_Trunk	fetal_muscle,_trunk
764	5e-08	2.14425	1.68973	2.72104	3.47577e-10	102	13514	660	349263	UW.Fetal_Muscle_Upper_Limb_Skeletal.ChromatinAccessibility.H-23887.DS17661.hotspot.twopass.fdr0.01.merge.pks.wig	Fetal_Muscle_Upper_Limb_Skeletal	fetal_muscle
765	5e-08	1.85819	1.46937	2.3499	2.30515e-07	108	16065	660	349263	UW.Fetal_Muscle_Upper_Trunk.ChromatinAccessibility.H-23887.DS17664.hotspot.twopass.fdr0.01.merge.pks.wig	Fetal_Muscle_Upper_Trunk	fetal_muscle,_upper_trunk
766	5e-08	1.58352	1.25002	2.006	0.000139251	108	17279	660	349263	UW.Fetal_Placenta.ChromatinAccessibility.H-23887.DS17639.hotspot.twopass.fdr0.01.merge.pks.wig	Fetal_Placenta	fetal_placenta
767	5e-08	1.54818	1.19861	1.9997	0.000815555	86	13156	660	349263	UW.Fetal_Placenta.ChromatinAccessibility.H-23914.DS17744.hotspot.twopass.fdr0.01.merge.pks.wig	Fetal_Placenta	fetal_placenta
768	5e-08	1.42815	1.10749	1.84164	0.0060145	89	14475	660	349263	UW.Fetal_Placenta.ChromatinAccessibility.H-24272.DS19391.hotspot.twopass.fdr0.01.merge.pks.wig	Fetal_Placenta	fetal_placenta
769	5e-08	1.49581	1.15737	1.93323	0.00209309	87	13554	660	349263	UW.Fetal_Placenta.ChromatinAccessibility.H-24409.DS20346.hotspot.twopass.fdr0.01.merge.pks.wig	Fetal_Placenta	fetal_placenta
770	5e-08	1.66214	1.3079	2.11232	3.25307e-05	103	16152	660	349263	UW.Fetal_Renal_Cortex.ChromatinAccessibility.H-23769.DS17307.hotspot.twopass.fdr0.01.merge.pks.wig	Fetal_Renal_Cortex	fetal_renal_cortex
771	5e-08	1.62903	1.2808	2.07193	6.97949e-05	99	15921	660	349263	UW.Fetal_Renal_Cortex.ChromatinAccessibility.H-23790.DS17387.hotspot.twopass.fdr0.01.merge.pks.wig	Fetal_Renal_Cortex	fetal_renal_cortex
772	5e-08	2.12721	1.70806	2.64922	1.56795e-11	130	18362	660	349263	UW.Fetal_Renal_Cortex.ChromatinAccessibility.H-23833.DS17455.hotspot.twopass.fdr0.01.merge.pks.wig	Fetal_Renal_Cortex	fetal_renal_cortex
773	5e-08	2.06985	1.62787	2.63184	2.92114e-09	101	12871	660	349263	UW.Fetal_Renal_Cortex.ChromatinAccessibility.H-23914.DS17756.hotspot.twopass.fdr0.01.merge.pks.wig	Fetal_Renal_Cortex	fetal_renal_cortex
774	5e-08	1.6065	1.26125	2.04625	0.000122918	98	15858	660	349263	UW.Fetal_Renal_Cortex.ChromatinAccessibility.H-23941.DS17804.hotspot.twopass.fdr0.01.merge.pks.wig	Fetal_Renal_Cortex	fetal_renal_cortex
775	5e-08	1.46779	1.13806	1.89307	0.00311466	87	14633	660	349263	UW.Fetal_Renal_Cortex.ChromatinAccessibility.H-24078.DS18428.hotspot.twopass.fdr0.01.merge.pks.wig	Fetal_Renal_Cortex	fetal_renal_cortex
776	5e-08	1.94777	1.53868	2.46561	2.98048e-08	105	14598	660	349263	UW.Fetal_Renal_Cortex.ChromatinAccessibility.H-24259.DS19388.hotspot.twopass.fdr0.01.merge.pks.wig	Fetal_Renal_Cortex	fetal_renal_cortex
777	5e-08	1.72993	1.37058	2.18349	3.95945e-06	108	17477	660	349263	UW.Fetal_Renal_Cortex.ChromatinAccessibility.H-24493.DS20568.hotspot.twopass.fdr0.01.merge.pks.wig	Fetal_Renal_Cortex	fetal_renal_cortex
778	5e-08	1.78915	1.41431	2.26334	1.2348e-06	106	16389	660	349263	UW.Fetal_Renal_Cortex_Left.ChromatinAccessibility.H-23871.DS17550.hotspot.twopass.fdr0.01.merge.pks.wig	Fetal_Renal_Cortex_Left	fetal_renal_cortex
779	5e-08	1.62735	1.27665	2.0744	8.41431e-05	101	16243	660	349263	UW.Fetal_Renal_Cortex_Left.ChromatinAccessibility.H-24111.DS18542.hotspot.twopass.fdr0.01.merge.pks.wig	Fetal_Renal_Cortex_Left	fetal_renal_cortex
780	5e-08	1.70074	1.3192	2.19263	4.17843e-05	86	12581	660	349263	UW.Fetal_Renal_Cortex_Left.ChromatinAccessibility.H-24169.DS18931.hotspot.twopass.fdr0.01.merge.pks.wig	Fetal_Renal_Cortex_Left	fetal_renal_cortex
781	5e-08	1.83091	1.45728	2.30033	2.06075e-07	116	18079	660	349263	UW.Fetal_Renal_Cortex_Left.ChromatinAccessibility.H-24232.DS19257.hotspot.twopass.fdr0.01.merge.pks.wig	Fetal_Renal_Cortex_Left	fetal_renal_cortex
782	5e-08	1.69332	1.32851	2.15831	2.09421e-05	99	15256	660	349263	UW.Fetal_Renal_Cortex_Right.ChromatinAccessibility.H-23871.DS17545.hotspot.twopass.fdr0.01.merge.pks.wig	Fetal_Renal_Cortex_Right	fetal_renal_cortex
783	5e-08	1.63344	1.27275	2.09635	0.000115909	91	14125	660	349263	UW.Fetal_Renal_Cortex_Right.ChromatinAccessibility.H-24169.DS18928.hotspot.twopass.fdr0.01.merge.pks.wig	Fetal_Renal_Cortex_Right	fetal_renal_cortex
784	5e-08	1.82434	1.4455	2.30247	4.13473e-07	110	16627	660	349263	UW.Fetal_Renal_Cortex_Right.ChromatinAccessibility.H-24232.DS19254.hotspot.twopass.fdr0.01.merge.pks.wig	Fetal_Renal_Cortex_Right	fetal_renal_cortex
785	5e-08	1.6491	1.30179	2.08908	3.38584e-05	107	16660	660	349263	UW.Fetal_Renal_Pelvis.ChromatinAccessibility.H-23790.DS17381.hotspot.twopass.fdr0.01.merge.pks.wig	Fetal_Renal_Pelvis	fetal_renal_pelvis
786	5e-08	1.69581	1.33366	2.1563	1.63895e-05	102	15308	660	349263	UW.Fetal_Renal_Pelvis.ChromatinAccessibility.H-23833.DS17451.hotspot.twopass.fdr0.01.merge.pks.wig	Fetal_Renal_Pelvis	fetal_renal_pelvis
787	5e-08	1.7736	1.40235	2.24314	1.73625e-06	105	15742	660	349263	UW.Fetal_Renal_Pelvis.ChromatinAccessibility.H-23914.DS17760.hotspot.twopass.fdr0.01.merge.pks.wig	Fetal_Renal_Pelvis	fetal_renal_pelvis
788	5e-08	2.22405	1.72302	2.87077	8.36461e-10	83	9348	660	349263	UW.Fetal_Renal_Pelvis.ChromatinAccessibility.H-24005.DS18088.hotspot.twopass.fdr0.01.merge.pks.wig	Fetal_Renal_Pelvis	fetal_renal_pelvis
789	5e-08	1.7675	1.37887	2.26567	6.9276e-06	92	13291	660	349263	UW.Fetal_Renal_Pelvis.ChromatinAccessibility.H-24078.DS18431.hotspot.twopass.fdr0.01.merge.pks.wig	Fetal_Renal_Pelvis	fetal_renal_pelvis
790	5e-08	1.63263	1.28014	2.08219	7.80996e-05	96	15591	660	349263	UW.Fetal_Renal_Pelvis.ChromatinAccessibility.H-24259.DS19386.hotspot.twopass.fdr0.01.merge.pks.wig	Fetal_Renal_Pelvis	fetal_renal_pelvis
791	5e-08	1.70567	1.35642	2.14485	4.92502e-06	116	18966	660	349263	UW.Fetal_Renal_Pelvis.ChromatinAccessibility.H-24477.DS20448.hotspot.twopass.fdr0.01.merge.pks.wig	Fetal_Renal_Pelvis	fetal_renal_pelvis
792	5e-08	1.86379	1.46938	2.36406	2.86099e-07	106	15162	660	349263	UW.Fetal_Renal_Pelvis_Left.ChromatinAccessibility.H-23871.DS17553.hotspot.twopass.fdr0.01.merge.pks.wig	Fetal_Renal_Pelvis_Left	fetal_renal_pelvis
793	5e-08	1.71277	1.3385	2.19169	1.88901e-05	95	14079	660	349263	UW.Fetal_Renal_Pelvis_Left.ChromatinAccessibility.H-24111.DS18666.hotspot.twopass.fdr0.01.merge.pks.wig	Fetal_Renal_Pelvis_Left	fetal_renal_pelvis
794	5e-08	1.70207	1.32772	2.18196	2.70605e-05	91	13513	660	349263	UW.Fetal_Renal_Pelvis_Left.ChromatinAccessibility.H-24169.DS18964.hotspot.twopass.fdr0.01.merge.pks.wig	Fetal_Renal_Pelvis_Left	fetal_renal_pelvis
795	5e-08	1.76948	1.40006	2.23636	1.78204e-06	107	16489	660	349263	UW.Fetal_Renal_Pelvis_Left.ChromatinAccessibility.H-24232.DS19238.hotspot.twopass.fdr0.01.merge.pks.wig	Fetal_Renal_Pelvis_Left	fetal_renal_pelvis
796	5e-08	1.62089	1.27077	2.06747	0.000100259	96	15298	660	349263	UW.Fetal_Renal_Pelvis_Right.ChromatinAccessibility.H-23871.DS17548.hotspot.twopass.fdr0.01.merge.pks.wig	Fetal_Renal_Pelvis_Right	fetal_renal_pelvis
797	5e-08	1.8095	1.43027	2.28927	7.71654e-07	107	16310	660	349263	UW.Fetal_Renal_Pelvis_Right.ChromatinAccessibility.H-24111.DS18663.hotspot.twopass.fdr0.01.merge.pks.wig	Fetal_Renal_Pelvis_Right	fetal_renal_pelvis
798	5e-08	1.84366	1.4459	2.35083	8.05902e-07	97	13794	660	349263	UW.Fetal_Renal_Pelvis_Right.ChromatinAccessibility.H-24169.DS18961.hotspot.twopass.fdr0.01.merge.pks.wig	Fetal_Renal_Pelvis_Right	fetal_renal_pelvis
799	5e-08	2.01149	1.58921	2.54598	6.13309e-09	104	14266	660	349263	UW.Fetal_Renal_Pelvis_Right.ChromatinAccessibility.H-24232.DS19235.hotspot.twopass.fdr0.01.merge.pks.wig	Fetal_Renal_Pelvis_Right	fetal_renal_pelvis
800	5e-08	2.02774	1.57262	2.61456	5.00277e-08	87	11399	660	349263	UW.Fetal_Skin.ChromatinAccessibility.H-22337.DS10987.hotspot.twopass.fdr0.01.merge.pks.wig	Fetal_Skin	fetal_skin
801	5e-08	1.14977	0.886066	1.49197	0.293731	80	18190	660	349263	UW.Fetal_Spinal_Cord.ChromatinAccessibility.H-24111.DS18501.hotspot.twopass.fdr0.01.merge.pks.wig	Fetal_Spinal_Cord	fetal_spinal_cord
802	5e-08	1.50976	1.17309	1.94305	0.00137354	85	15358	660	349263	UW.Fetal_Spinal_Cord.ChromatinAccessibility.H-24409.DS20351.hotspot.twopass.fdr0.01.merge.pks.wig	Fetal_Spinal_Cord	fetal_spinal_cord
803	5e-08	1.67882	1.30873	2.15356	4.55093e-05	88	14841	660	349263	UW.Fetal_Spinal_Cord.ChromatinAccessibility.H-24493.DS20530.hotspot.twopass.fdr0.01.merge.pks.wig	Fetal_Spinal_Cord	fetal_spinal_cord
804	5e-08	2.44689	1.94015	3.086	4.09739e-14	114	12774	660	349263	UW.Fetal_Spleen.ChromatinAccessibility.H-23399.DS17448.hotspot.twopass.fdr0.01.merge.pks.wig	Fetal_Spleen	fetal_spleen
805	5e-08	2.05372	1.609	2.62136	7.47424e-09	97	11709	660	349263	UW.Fetal_Stomach.ChromatinAccessibility.H-23589.DS16530.hotspot.twopass.fdr0.01.merge.pks.wig	Fetal_Stomach	fetal_stomach
806	5e-08	2.00632	1.57485	2.556	1.73905e-08	98	12235	660	349263	UW.Fetal_Stomach.ChromatinAccessibility.H-23758.DS17172.hotspot.twopass.fdr0.01.merge.pks.wig	Fetal_Stomach	fetal_stomach
807	5e-08	2.01498	1.54562	2.62688	2.24023e-07	79	8598	660	349263	UW.Fetal_Stomach.ChromatinAccessibility.H-23769.DS17325.hotspot.twopass.fdr0.01.merge.pks.wig	Fetal_Stomach	fetal_stomach
808	5e-08	1.92243	1.49722	2.46839	2.98232e-07	93	11857	660	349263	UW.Fetal_Stomach.ChromatinAccessibility.H-23887.DS17659.hotspot.twopass.fdr0.01.merge.pks.wig	Fetal_Stomach	fetal_stomach
809	5e-08	2.10707	1.63748	2.71132	6.89151e-09	88	10337	660	349263	UW.Fetal_Stomach.ChromatinAccessibility.H-23914.DS17750.hotspot.twopass.fdr0.01.merge.pks.wig	Fetal_Stomach	fetal_stomach
810	5e-08	1.76187	1.3877	2.23694	3.31887e-06	107	14867	660	349263	UW.Fetal_Stomach.ChromatinAccessibility.H-23964.DS17878.hotspot.twopass.fdr0.01.merge.pks.wig	Fetal_Stomach	fetal_stomach
811	5e-08	1.73006	1.34579	2.22406	1.89093e-05	90	12605	660	349263	UW.Fetal_Stomach.ChromatinAccessibility.H-24005.DS17963.hotspot.twopass.fdr0.01.merge.pks.wig	Fetal_Stomach	fetal_stomach
812	5e-08	1.93276	1.50605	2.48037	2.25054e-07	92	11278	660	349263	UW.Fetal_Stomach.ChromatinAccessibility.H-24078.DS18389.hotspot.twopass.fdr0.01.merge.pks.wig	Fetal_Stomach	fetal_stomach
813	5e-08	1.84599	1.4369	2.37156	1.61929e-06	91	11952	660	349263	UW.Fetal_Stomach.ChromatinAccessibility.H-24125.DS18821.hotspot.twopass.fdr0.01.merge.pks.wig	Fetal_Stomach	fetal_stomach
814	5e-08	1.86649	1.46315	2.38103	5.06571e-07	98	13247	660	349263	UW.Fetal_Stomach.ChromatinAccessibility.H-24401.DS20349.hotspot.twopass.fdr0.01.merge.pks.wig	Fetal_Stomach	fetal_stomach
815	5e-08	2.10879	1.66699	2.66768	4.95915e-10	107	13297	660	349263	UW.Fetal_Stomach.ChromatinAccessibility.H-24507.DS20546.hotspot.twopass.fdr0.01.merge.pks.wig	Fetal_Stomach	fetal_stomach
816	5e-08	1.60234	1.24073	2.06936	0.000302752	85	13233	660	349263	UW.Fetal_Testes.ChromatinAccessibility.H24198_H23640_H24042.DS18942.hotspot.twopass.fdr0.01.merge.pks.wig	Fetal_Testes	fetal_testes
817	5e-08	2.61616	2.05019	3.33837	1.05646e-14	99	9636	660	349263	UW.Fetal_Thymus.ChromatinAccessibility.H-23589.DS16490.hotspot.twopass.fdr0.01.merge.pks.wig	Fetal_Thymus	fetal_thymus
818	5e-08	2.6738	2.08473	3.42933	9.48831e-15	93	8436	660	349263	UW.Fetal_Thymus.ChromatinAccessibility.H-23663.DS16841.hotspot.twopass.fdr0.01.merge.pks.wig	Fetal_Thymus	fetal_thymus
819	5e-08	2.02873	1.5495	2.65616	2.67115e-07	76	8496	660	349263	UW.Fetal_Thymus.ChromatinAccessibility.H-23769.DS17323.hotspot.twopass.fdr0.01.merge.pks.wig	Fetal_Thymus	fetal_thymus
820	5e-08	2.40088	1.86272	3.09453	1.34464e-11	91	8817	660	349263	UW.Fetal_Thymus.ChromatinAccessibility.H-23833.DS17474.hotspot.twopass.fdr0.01.merge.pks.wig	Fetal_Thymus	fetal_thymus
821	5e-08	2.65835	2.06311	3.42533	4.04171e-14	88	8044	660	349263	UW.Fetal_Thymus.ChromatinAccessibility.H-23964.DS17875.hotspot.twopass.fdr0.01.merge.pks.wig	Fetal_Thymus	fetal_thymus
822	5e-08	2.74335	2.18116	3.45045	6.38824e-18	115	11634	660	349263	UW.Fetal_Thymus.ChromatinAccessibility.H-23964.DS17876.hotspot.twopass.fdr0.01.merge.pks.wig	Fetal_Thymus	fetal_thymus
823	5e-08	2.36144	1.87673	2.97133	2.28893e-13	115	12977	660	349263	UW.Fetal_Thymus.ChromatinAccessibility.H-24078.DS18382.hotspot.twopass.fdr0.01.merge.pks.wig	Fetal_Thymus	fetal_thymus
824	5e-08	1.70706	1.31456	2.21677	6.02785e-05	79	11672	660	349263	UW.Fetal_Thymus.ChromatinAccessibility.H-24259.DS19287.hotspot.twopass.fdr0.01.merge.pks.wig	Fetal_Thymus	fetal_thymus
825	5e-08	2.71964	2.11179	3.50246	9.04782e-15	86	8090	660	349263	UW.Fetal_Thymus.ChromatinAccessibility.H-24401.DS20335.hotspot.twopass.fdr0.01.merge.pks.wig	Fetal_Thymus	fetal_thymus
826	5e-08	2.74199	2.13836	3.51601	1.84725e-15	93	8441	660	349263	UW.Fetal_Thymus.ChromatinAccessibility.H-24409.DS20341.hotspot.twopass.fdr0.01.merge.pks.wig	Fetal_Thymus	fetal_thymus
827	5e-08	1.90986	1.47391	2.47475	9.86172e-07	83	11621	660	349263	UW.Fibroblasts_Fetal_Skin_Abdomen.ChromatinAccessibility.H-24259.DS19558.hotspot.twopass.fdr0.01.merge.pks.wig	Fibroblasts_Fetal_Skin_Abdomen	fibroblast
828	5e-08	1.86619	1.45239	2.39788	1.07183e-06	90	13196	660	349263	UW.Fibroblasts_Fetal_Skin_Abdomen.ChromatinAccessibility.H-24259.DS19561.hotspot.twopass.fdr0.01.merge.pks.wig	Fibroblasts_Fetal_Skin_Abdomen	fibroblast
829	5e-08	1.89895	1.46908	2.45461	9.7195e-07	85	11979	660	349263	UW.Fibroblasts_Fetal_Skin_Back.ChromatinAccessibility.H-24218.DS19233.hotspot.twopass.fdr0.01.merge.pks.wig	Fibroblasts_Fetal_Skin_Back	fibroblast
830	5e-08	1.79997	1.38582	2.33789	1.05369e-05	82	11939	660	349263	UW.Fibroblasts_Fetal_Skin_Biceps_Left.ChromatinAccessibility.H-24259.DS19857.hotspot.twopass.fdr0.01.merge.pks.wig	Fibroblasts_Fetal_Skin_Biceps_Left	fibroblast
831	5e-08	1.6535	1.26538	2.16068	0.00022924	76	11763	660	349263	UW.Fibroblasts_Fetal_Skin_Biceps_Left.ChromatinAccessibility.H-24259.DS19867.hotspot.twopass.fdr0.01.merge.pks.wig	Fibroblasts_Fetal_Skin_Biceps_Left	fibroblast
832	5e-08	2.28877	1.78598	2.9331	6.03911e-11	93	11421	660	349263	UW.Fibroblasts_Fetal_Skin_Biceps_Right.ChromatinAccessibility.H-24259.DS19745.hotspot.twopass.fdr0.01.merge.pks.wig	Fibroblasts_Fetal_Skin_Biceps_Right	fibroblast
833	5e-08	1.90615	1.47698	2.46001	7.1719e-07	86	12268	660	349263	UW.Fibroblasts_Fetal_Skin_Biceps_Right.ChromatinAccessibility.H-24259.DS19761.hotspot.twopass.fdr0.01.merge.pks.wig	Fibroblasts_Fetal_Skin_Biceps_Right	fibroblast
834	5e-08	1.79677	1.39659	2.31161	5.15248e-06	89	13465	660	349263	UW.Fibroblasts_Fetal_Skin_Quadriceps_Left.ChromatinAccessibility.H-24259.DS20046.hotspot.twopass.fdr0.01.merge.pks.wig	Fibroblasts_Fetal_Skin_Quadriceps_Left	fibroblast
835	5e-08	2.11109	1.65268	2.69664	2.1983e-09	98	13256	660	349263	UW.Fibroblasts_Fetal_Skin_Quadriceps_Left.ChromatinAccessibility.H-24259.DS20056.hotspot.twopass.fdr0.01.merge.pks.wig	Fibroblasts_Fetal_Skin_Quadriceps_Left	fibroblast
836	5e-08	2.06784	1.60325	2.66706	2.19722e-08	87	11369	660	349263	UW.Fibroblasts_Fetal_Skin_Quadriceps_Right.ChromatinAccessibility.H-24259.DS19943.hotspot.twopass.fdr0.01.merge.pks.wig	Fibroblasts_Fetal_Skin_Quadriceps_Right	fibroblast
837	5e-08	2.083	1.62999	2.66191	4.49695e-09	96	12896	660	349263	UW.Fibroblasts_Fetal_Skin_Quadriceps_Right.ChromatinAccessibility.H-24259.DS19948.hotspot.twopass.fdr0.01.merge.pks.wig	Fibroblasts_Fetal_Skin_Quadriceps_Right	fibroblast
838	5e-08	2.18602	1.70234	2.80712	8.8077e-10	91	11277	660	349263	UW.Fibroblasts_Fetal_Skin_Scalp.ChromatinAccessibility.H-24259.DS19444.hotspot.twopass.fdr0.01.merge.pks.wig	Fibroblasts_Fetal_Skin_Scalp	fibroblast
839	5e-08	2.10614	1.64033	2.70422	5.20035e-09	91	11796	660	349263	UW.Fibroblasts_Fetal_Skin_Scalp.ChromatinAccessibility.H-24259.DS19449.hotspot.twopass.fdr0.01.merge.pks.wig	Fibroblasts_Fetal_Skin_Scalp	fibroblast
840	5e-08	1.86255	1.43819	2.41213	2.4217e-06	83	11953	660	349263	UW.Fibroblasts_Fetal_Skin_Upper_Back.ChromatinAccessibility.H-24259.DS19696.hotspot.twopass.fdr0.01.merge.pks.wig	Fibroblasts_Fetal_Skin_Upper_Back	fibroblast
841	5e-08	1.9311	1.51201	2.46636	1.34797e-07	99	14117	660	349263	UW.Fibroblasts_Fetal_Skin_Upper_Back.ChromatinAccessibility.H-24259.DS19706.hotspot.twopass.fdr0.01.merge.pks.wig	Fibroblasts_Fetal_Skin_Upper_Back	fibroblast
842	5e-08	1.46023	1.11061	1.9199	0.00670205	71	12121	660	349263	UW.H1_BMP4_Derived_Mesendoderm_Cultured_Cells.ChromatinAccessibility.DS18732.hotspot.twopass.fdr0.01.merge.pks.wig	H1_BMP4_Derived_Mesendoderm_Cultured_Cells	es_cell
843	5e-08	1.48826	1.15823	1.91233	0.00188142	87	15483	660	349263	UW.H1_BMP4_Derived_Mesendoderm_Cultured_Cells.ChromatinAccessibility.DS19310.hotspot.twopass.fdr0.01.merge.pks.wig	H1_BMP4_Derived_Mesendoderm_Cultured_Cells	es_cell
844	5e-08	1.66609	1.24177	2.2354	0.000664398	59	8792	660	349263	UW.H1_BMP4_Derived_Trophoblast_Cultured_Cells.ChromatinAccessibility.DS18736.hotspot.twopass.fdr0.01.merge.pks.wig	H1_BMP4_Derived_Trophoblast_Cultured_Cells	es_cell
845	5e-08	1.55815	1.17987	2.0577	0.00177326	68	10666	660	349263	UW.H1_BMP4_Derived_Trophoblast_Cultured_Cells.ChromatinAccessibility.DS19317.hotspot.twopass.fdr0.01.merge.pks.wig	H1_BMP4_Derived_Trophoblast_Cultured_Cells	es_cell
846	5e-08	1.37444	1.06176	1.77919	0.0157309	82	14557	660	349263	UW.H1.ChromatinAccessibility.DS18873.hotspot.twopass.fdr0.01.merge.pks.wig	H1	es_cell
847	5e-08	1.73564	1.31533	2.29025	9.72435e-05	65	9359	660	349263	UW.H1.ChromatinAccessibility.DS19100.hotspot.twopass.fdr0.01.merge.pks.wig	H1	es_cell
848	5e-08	2.57213	2.02794	3.26235	6.72569e-15	105	11461	660	349263	UW.H1_Derived_Mesenchymal_Stem_Cells.ChromatinAccessibility.DS20671.hotspot.twopass.fdr0.01.merge.pks.wig	H1_Derived_Mesenchymal_Stem_Cells	es_cell
849	5e-08	2.25117	1.76997	2.8632	3.7556e-11	101	12374	660	349263	UW.H1_Derived_Mesenchymal_Stem_Cells.ChromatinAccessibility.DS21042.hotspot.twopass.fdr0.01.merge.pks.wig	H1_Derived_Mesenchymal_Stem_Cells	es_cell
850	5e-08	1.72022	1.28175	2.30869	0.000302021	59	7768	660	349263	UW.H1_Derived_Neuronal_Progenitor_Cultured_Cells.ChromatinAccessibility.DS18739.hotspot.twopass.fdr0.01.merge.pks.wig	H1_Derived_Neuronal_Progenitor_Cultured_Cells	es_cell
851	5e-08	1.63196	1.24957	2.13135	0.000323518	74	11085	660	349263	UW.H1_Derived_Neuronal_Progenitor_Cultured_Cells.ChromatinAccessibility.DS20153.hotspot.twopass.fdr0.01.merge.pks.wig	H1_Derived_Neuronal_Progenitor_Cultured_Cells	es_cell
852	5e-08	1.69116	1.31495	2.17499	4.26166e-05	88	13399	660	349263	UW.H9.ChromatinAccessibility.DS18517.hotspot.twopass.fdr0.01.merge.pks.wig	H9	es_cell
853	5e-08	1.9149	1.48332	2.47205	6.16267e-07	83	11093	660	349263	UW.H9.ChromatinAccessibility.DS18522.hotspot.twopass.fdr0.01.merge.pks.wig	H9	es_cell
854	5e-08	1.8542	1.42508	2.41253	4.27279e-06	81	10562	660	349263	UW.IMR90.ChromatinAccessibility.DS11759.hotspot.twopass.fdr0.01.merge.pks.wig	IMR90	lung
855	5e-08	1.98412	1.53024	2.57263	2.33955e-07	81	10369	660	349263	UW.IMR90.ChromatinAccessibility.DS11764.hotspot.twopass.fdr0.01.merge.pks.wig	IMR90	lung
856	5e-08	2.21849	1.75072	2.81124	4.24114e-11	109	13414	660	349263	UW.IMR90.ChromatinAccessibility.DS13219.hotspot.twopass.fdr0.01.merge.pks.wig	IMR90	lung
857	5e-08	2.21166	1.73463	2.81987	1.51779e-10	100	12010	660	349263	UW.IMR90.ChromatinAccessibility.DS13229.hotspot.twopass.fdr0.01.merge.pks.wig	IMR90	lung
858	5e-08	1.39247	1.07669	1.80086	0.0116326	86	14495	660	349263	UW.iPS_DF_19.11.ChromatinAccessibility.DS15153.hotspot.twopass.fdr0.01.merge.pks.wig	iPS_DF_19.11	ips_cell
859	5e-08	1.62234	1.25414	2.09864	0.000229412	85	12733	660	349263	UW.iPS_DF_19.7.ChromatinAccessibility.DS15148.hotspot.twopass.fdr0.01.merge.pks.wig	iPS_DF_19.7	ips_cell
860	5e-08	1.66186	1.2926	2.13661	7.43623e-05	89	13640	660	349263	UW.iPS_DF_4.7.ChromatinAccessibility.DS15169.hotspot.twopass.fdr0.01.merge.pks.wig	iPS_DF_4.7	ips_cell
861	5e-08	1.69052	1.32184	2.16202	2.87684e-05	93	14160	660	349263	UW.iPS_DF_6.9.ChromatinAccessibility.DS15164.hotspot.twopass.fdr0.01.merge.pks.wig	iPS_DF_6.9	ips_cell
862	5e-08	2.60711	2.0331	3.34318	4.27072e-14	93	8958	660	349263	UW.Mobilized_CD34_Primary_Cells.ChromatinAccessibility.RO_00738.DS13199.hotspot.twopass.fdr0.01.merge.pks.wig	Mobilized_CD34_Primary_Cells	blood
863	5e-08	2.17241	1.69872	2.77819	6.31386e-10	98	10815	660	349263	UW.Mobilized_CD34_Primary_Cells.ChromatinAccessibility.RO_01480.DS12771.hotspot.twopass.fdr0.01.merge.pks.wig	Mobilized_CD34_Primary_Cells	blood
864	5e-08	2.48656	1.95317	3.16561	1.41961e-13	101	10253	660	349263	UW.Mobilized_CD34_Primary_Cells.ChromatinAccessibility.RO_01492.DS12774.hotspot.twopass.fdr0.01.merge.pks.wig	Mobilized_CD34_Primary_Cells	blood
865	5e-08	2.20534	1.70308	2.85573	1.99862e-09	85	8964	660	349263	UW.Mobilized_CD34_Primary_Cells.ChromatinAccessibility.RO_01492.DS14206.hotspot.twopass.fdr0.01.merge.pks.wig	Mobilized_CD34_Primary_Cells	blood
866	5e-08	2.54438	1.98404	3.26298	1.86151e-13	94	9165	660	349263	UW.Mobilized_CD34_Primary_Cells.ChromatinAccessibility.RO_01508.DS11202.hotspot.twopass.fdr0.01.merge.pks.wig	Mobilized_CD34_Primary_Cells	blood
867	5e-08	2.57672	2.01335	3.29771	5.49678e-14	98	9559	660	349263	UW.Mobilized_CD34_Primary_Cells.ChromatinAccessibility.RO_01517.DS14129.hotspot.twopass.fdr0.01.merge.pks.wig	Mobilized_CD34_Primary_Cells	blood
868	5e-08	2.21845	1.73477	2.83699	2.14903e-10	96	10580	660	349263	UW.Mobilized_CD34_Primary_Cells.ChromatinAccessibility.RO_01520.DS12785.hotspot.twopass.fdr0.01.merge.pks.wig	Mobilized_CD34_Primary_Cells	blood
869	5e-08	2.60601	2.04537	3.32032	9.20263e-15	101	10077	660	349263	UW.Mobilized_CD34_Primary_Cells.ChromatinAccessibility.RO_01527.DS11666.hotspot.twopass.fdr0.01.merge.pks.wig	Mobilized_CD34_Primary_Cells	blood
870	5e-08	2.37651	1.86794	3.02354	1.84235e-12	104	10907	660	349263	UW.Mobilized_CD34_Primary_Cells.ChromatinAccessibility.RO_01535.DS12274.hotspot.twopass.fdr0.01.merge.pks.wig	Mobilized_CD34_Primary_Cells	blood
871	5e-08	2.7679	2.1608	3.54557	7.70399e-16	96	8717	660	349263	UW.Mobilized_CD34_Primary_Cells.ChromatinAccessibility.RO_01535.DS14197.hotspot.twopass.fdr0.01.merge.pks.wig	Mobilized_CD34_Primary_Cells	blood
872	5e-08	2.49658	1.94227	3.20909	9.15747e-13	91	8846	660	349263	UW.Mobilized_CD34_Primary_Cells.ChromatinAccessibility.RO_01536.DS12339.hotspot.twopass.fdr0.01.merge.pks.wig	Mobilized_CD34_Primary_Cells	blood
873	5e-08	2.17642	1.71358	2.76427	1.82891e-10	107	12242	660	349263	UW.Mobilized_CD34_Primary_Cells.ChromatinAccessibility.RO_01549.DS12734.hotspot.twopass.fdr0.01.merge.pks.wig	Mobilized_CD34_Primary_Cells	blood
874	5e-08	2.66308	2.08695	3.39826	3.40567e-15	101	9265	660	349263	UW.Mobilized_CD34_Primary_Cells.ChromatinAccessibility.RO_01562.DS13196.hotspot.twopass.fdr0.01.merge.pks.wig	Mobilized_CD34_Primary_Cells	blood
875	5e-08	2.37839	1.85703	3.04611	6.74698e-12	91	9577	660	349263	UW.Mobilized_CD34_Primary_Cells.ChromatinAccessibility.RO_01701.DS17112.hotspot.twopass.fdr0.01.merge.pks.wig	Mobilized_CD34_Primary_Cells	blood
876	5e-08	3.26171	2.55141	4.16975	3.92092e-21	96	7233	660	349263	UW.Mobilized_CD4_Primary_Cells.ChromatinAccessibility.RO_01679.DS16955.hotspot.twopass.fdr0.01.merge.pks.wig	Mobilized_CD4_Primary_Cells	blood
877	5e-08	3.4122	2.65553	4.38447	8.38436e-22	92	6450	660	349263	UW.Mobilized_CD4_Primary_Cells.ChromatinAccessibility.RO_01701.DS17175.hotspot.twopass.fdr0.01.merge.pks.wig	Mobilized_CD4_Primary_Cells	blood
878	5e-08	3.50722	2.75846	4.45923	1.29481e-24	106	7596	660	349263	UW.Mobilized_CD56_Primary_Cells.ChromatinAccessibility.RO_01689.DS16376.hotspot.twopass.fdr0.01.merge.pks.wig	Mobilized_CD56_Primary_Cells	blood
879	5e-08	3.08185	2.39145	3.97156	3.38084e-18	87	6961	660	349263	UW.Mobilized_CD8_Primary_Cells.ChromatinAccessibility.RO_01679.DS16962.hotspot.twopass.fdr0.01.merge.pks.wig	Mobilized_CD8_Primary_Cells	blood
880	5e-08	2.44599	1.96389	3.04644	1.39342e-15	138	17432	660	349263	UW.Penis_Foreskin_Fibroblast_Primary_Cells.ChromatinAccessibility.skin01.DS18224.hotspot.twopass.fdr0.01.merge.pks.wig	Penis_Foreskin_Fibroblast_Primary_Cells	fibroblast
881	5e-08	2.089	1.65891	2.63059	3.76308e-10	116	15527	660	349263	UW.Penis_Foreskin_Fibroblast_Primary_Cells.ChromatinAccessibility.skin01.DS18229.hotspot.twopass.fdr0.01.merge.pks.wig	Penis_Foreskin_Fibroblast_Primary_Cells	fibroblast
882	5e-08	2.44323	1.94271	3.07271	2.20683e-14	117	14193	660	349263	UW.Penis_Foreskin_Fibroblast_Primary_Cells.ChromatinAccessibility.skin02.DS18252.hotspot.twopass.fdr0.01.merge.pks.wig	Penis_Foreskin_Fibroblast_Primary_Cells	fibroblast
883	5e-08	2.31718	1.83694	2.92297	1.3231e-12	114	13911	660	349263	UW.Penis_Foreskin_Fibroblast_Primary_Cells.ChromatinAccessibility.skin02.DS18256.hotspot.twopass.fdr0.01.merge.pks.wig	Penis_Foreskin_Fibroblast_Primary_Cells	fibroblast
884	5e-08	2.2104	1.74545	2.79919	4.61182e-11	113	14279	660	349263	UW.Penis_Foreskin_Keratinocyte_Primary_Cells.ChromatinAccessibility.skin01.DS18692.hotspot.twopass.fdr0.01.merge.pks.wig	Penis_Foreskin_Keratinocyte_Primary_Cells	skin
885	5e-08	2.30678	1.81526	2.93139	8.09673e-12	106	13077	660	349263	UW.Penis_Foreskin_Keratinocyte_Primary_Cells.ChromatinAccessibility.skin01.DS18695.hotspot.twopass.fdr0.01.merge.pks.wig	Penis_Foreskin_Keratinocyte_Primary_Cells	skin
886	5e-08	2.16604	1.69672	2.76517	5.52535e-10	102	12609	660	349263	UW.Penis_Foreskin_Keratinocyte_Primary_Cells.ChromatinAccessibility.skin02.DS18714.hotspot.twopass.fdr0.01.merge.pks.wig	Penis_Foreskin_Keratinocyte_Primary_Cells	skin
887	5e-08	2.05368	1.60795	2.62297	8.17553e-09	100	13085	660	349263	UW.Penis_Foreskin_Keratinocyte_Primary_Cells.ChromatinAccessibility.skin02.DS18718.hotspot.twopass.fdr0.01.merge.pks.wig	Penis_Foreskin_Keratinocyte_Primary_Cells	skin
888	5e-08	1.86624	1.44233	2.41475	2.07477e-06	84	11659	660	349263	UW.Penis_Foreskin_Melanocyte_Primary_Cells.ChromatinAccessibility.skin01.DS18590.hotspot.twopass.fdr0.01.merge.pks.wig	Penis_Foreskin_Melanocyte_Primary_Cells	skin
889	5e-08	2.09392	1.64121	2.67151	2.74488e-09	100	12908	660	349263	UW.Penis_Foreskin_Melanocyte_Primary_Cells.ChromatinAccessibility.skin01.DS18601.hotspot.twopass.fdr0.01.merge.pks.wig	Penis_Foreskin_Melanocyte_Primary_Cells	skin
167	1e-07	1.9564	1.5292	2.50295	9.33901e-08	93	10848	701	349263	A549-all.fdr0.01.bed	A549	epithelium
168	1e-07	2.70724	2.18047	3.36128	1.86783e-19	135	13189	701	349263	Adult_Th0_AllReps.30000000.hotspot.twopass.fdr0.01.merge.pks.bed	Adult_CD4+	blood
169	1e-07	1.77375	1.36117	2.31139	2.20812e-05	75	10231	701	349263	AG04449-DS12319.hotspot.twopass.fdr0.01.merge.pks.bed	AG04449	skin
170	1e-07	1.83875	1.40763	2.40192	7.88876e-06	76	9236	701	349263	AG04450-DS12270.hotspot.twopass.fdr0.01.merge.pks.bed	AG04450	lung
171	1e-07	2.01261	1.5778	2.56724	1.7785e-08	97	12243	701	349263	AG09309-DS12352.hotspot.twopass.fdr0.01.merge.pks.bed	AG09309	skin
172	1e-07	2.13094	1.64223	2.7651	1.25483e-08	79	8906	701	349263	AG09319-DS12291.hotspot.twopass.fdr0.01.merge.pks.bed	AG09319	gingival
173	1e-07	1.81415	1.40154	2.34823	6.06767e-06	82	10723	701	349263	AG10803-DS12384.hotspot.twopass.fdr0.01.merge.pks.bed	AG10803	skin
174	1e-07	1.8316	1.41729	2.36701	3.73658e-06	83	10782	701	349263	AoAF-DS13523.hotspot.twopass.fdr0.01.merge.pks.bed	AoAF	blood_vessel
175	1e-07	1.49805	1.1457	1.95878	0.00313547	73	11624	701	349263	BE_2_C-DS14625.hotspot.twopass.fdr0.01.merge.pks.bed	BE2_C	brain
176	1e-07	2.208	1.716	2.84105	7.34306e-10	90	10000	701	349263	BJ-DS10081.hotspot.twopass.fdr0.01.merge.pks.bed	BJ	skin
177	1e-07	1.21132	0.8975	1.63486	0.210164	54	9112	701	349263	CACO2-DS8235.hotspot.twopass.fdr0.01.merge.pks.bed	Caco-2	colon
178	1e-07	3.09462	2.42276	3.9528	1.47983e-19	96	7081	701	349263	CD20-DS17541.hg19.hotspot.twopass.fdr0.01.merge.pks.bed	CD20+	blood
179	1e-07	2.48491	1.96971	3.13486	1.61144e-14	109	10772	701	349263	CD34-DS16814.hg19.hotspot.twopass.fdr0.01.merge.pks.bed	CD34+	blood
180	1e-07	2.20539	1.71092	2.84276	1.02104e-09	85	8847	701	349263	CMK-DS12393.hotspot.twopass.fdr0.01.merge.pks.bed	CMK	blood
181	1e-07	2.01173	1.5513	2.60882	1.35445e-07	79	8750	701	349263	E_myoblast_AllReps.30000000.hotspot.twopass.fdr0.01.merge.pks.bed	E_myoblast	muscle
182	1e-07	3.57996	2.79436	4.58641	6.1369e-24	93	6085	701	349263	GM06990-DS7748.hotspot.twopass.fdr0.01.merge.pks.bed	GM06990	blood
183	1e-07	3.04751	2.41069	3.85257	1.19416e-20	105	8845	701	349263	GM12864-DS12431.hotspot.twopass.fdr0.01.merge.pks.bed	GM12864	blood
184	1e-07	3.17199	2.51825	3.99545	1.09059e-22	112	9301	701	349263	GM12865-DS12436.hotspot.twopass.fdr0.01.merge.pks.bed	GM12865	blood
185	1e-07	3.56263	2.87609	4.41306	2.81418e-31	143	11069	701	349263	GM12878-all.fdr0.01.bed	GM12878	blood
186	1e-07	1.75708	1.35864	2.27237	1.74002e-05	84	11364	701	349263	HAc-DS14765.hotspot.twopass.fdr0.01.merge.pks.bed	HAc	cerebellar
187	1e-07	2.35144	1.86316	2.96768	6.0165e-13	111	12753	701	349263	HAEpiC-DS12663.hotspot.twopass.fdr0.01.merge.pks.bed	HAEpiC	epithelium
188	1e-07	1.75699	1.36777	2.25696	1.02782e-05	94	12568	701	349263	HAh-DS15192.hotspot.twopass.fdr0.01.merge.pks.bed	HA-h	brain_hippocampus
189	1e-07	1.75634	1.35341	2.27922	2.2744e-05	82	11358	701	349263	HAsp-DS14790.hotspot.twopass.fdr0.01.merge.pks.bed	HA-sp	spinal_cord
190	1e-07	1.80978	1.41089	2.32146	3.01741e-06	93	12464	701	349263	HBMEC-DS13817.hotspot.twopass.fdr0.01.merge.pks.bed	HBMEC	blood_vessel
191	1e-07	2.05705	1.60238	2.64074	1.5171e-08	93	11130	701	349263	HCFaa-DS13480.hotspot.twopass.fdr0.01.merge.pks.bed	HCFaa	heart
192	1e-07	2.27818	1.78937	2.90051	2.35382e-11	96	10908	701	349263	HCF-DS12501.hotspot.twopass.fdr0.01.merge.pks.bed	HCF	heart
193	1e-07	2.28536	1.80689	2.89054	5.35017e-12	112	12187	701	349263	HCM-DS12599.hotspot.twopass.fdr0.01.merge.pks.bed	HCM	heart
194	1e-07	1.85223	1.42441	2.40854	4.22283e-06	77	9685	701	349263	HConF-DS11642.hotspot.twopass.fdr0.01.merge.pks.bed	HConF	eye
195	1e-07	2.09348	1.6504	2.65552	1.1338e-09	105	12865	701	349263	HCPEpiC-DS12447.hotspot.twopass.fdr0.01.merge.pks.bed	HCPEpiC	epithelium
196	1e-07	2.06064	1.57341	2.69876	1.49665e-07	74	7738	701	349263	HCT116-DS13551.hotspot.twopass.fdr0.01.merge.pks.bed	HCT-116	colon
197	1e-07	2.22925	1.76449	2.81642	1.81093e-11	112	13250	701	349263	HEEpiC-DS12763.hotspot.twopass.fdr0.01.merge.pks.bed	HEEpiC	epithelium
198	1e-07	1.8924	1.48658	2.40901	2.22387e-07	97	12350	701	349263	Hela-all.fdr0.01.bed	HeLa-S3	cervix
199	1e-07	1.82752	1.4395	2.32014	7.35644e-07	98	12837	701	349263	HepG2-all.fdr0.01.bed	HepG2	liver
200	1e-07	1.57311	1.2523	1.97611	9.88585e-05	110	17219	701	349263	HESC-all.fdr0.01.bed	HESC	es_cell
201	1e-07	1.35217	1.06081	1.72356	0.0148194	96	17751	701	349263	hESCT0-DS11909.hotspot.twopass.fdr0.01.merge.pks.bed	hESCT0	es_cell
202	1e-07	1.97234	1.54287	2.52135	5.92479e-08	95	11831	701	349263	HFF-DS15115.hotspot.twopass.fdr0.01.merge.pks.bed	HFF	foreskin
203	1e-07	2.55428	2.03484	3.20632	6.24574e-16	120	12878	701	349263	HFF_MyC-DS15079.hotspot.twopass.fdr0.01.merge.pks.bed	HFF-Myc	foreskin
204	1e-07	1.91567	1.46541	2.50427	1.97981e-06	75	9061	701	349263	HGF-DS11752.hotspot.twopass.fdr0.01.merge.pks.bed	HGF	gingival
205	1e-07	2.36582	1.88018	2.97689	2.04194e-13	119	13468	701	349263	HIPEpiC-DS12684.hotspot.twopass.fdr0.01.merge.pks.bed	HIPEpiC	epithelium
206	1e-07	2.47365	1.95082	3.13662	7.6608e-14	106	9961	701	349263	HL60-DS11809.hotspot.twopass.fdr0.01.merge.pks.bed	HL-60	blood
207	1e-07	1.80513	1.45775	2.2353	6.09117e-08	142	20828	701	349263	HMEC-all.fdr0.01.bed	HMEC	breast
208	1e-07	2.12293	1.66349	2.70925	1.44741e-09	97	11240	701	349263	HMF-DS13363.hotspot.twopass.fdr0.01.merge.pks.bed	HMF	breast
209	1e-07	2.27535	1.75529	2.9495	5.31441e-10	80	8106	701	349263	HMVEC_dAd-DS12957.hg19.hotspot.twopass.fdr0.01.merge.pks.bed	HMVEC-dAd	blood_vessel
210	1e-07	2.38957	1.87823	3.04012	1.33198e-12	98	10304	701	349263	HMVEC_dBlAd-DS13337.hotspot.twopass.fdr0.01.merge.pks.bed	HMVEC-dBl-Ad	blood_vessel
211	1e-07	2.09407	1.63468	2.68256	4.9354e-09	93	10440	701	349263	HMVEC_dBlNeo-DS13242.hotspot.twopass.fdr0.01.merge.pks.bed	HMVEC-dBl-Neo	blood_vessel
212	1e-07	2.10042	1.61544	2.73101	3.01418e-08	79	8395	701	349263	HMVEC_dLyAd-DS13261.hotspot.twopass.fdr0.01.merge.pks.bed	HMVEC-dLy-Ad	blood_vessel
213	1e-07	2.25134	1.75617	2.88612	1.51703e-10	89	9620	701	349263	HMVEC_dLyNeo-DS13150.hotspot.twopass.fdr0.01.merge.pks.bed	HMVEC-dLy-Neo	blood_vessel
214	1e-07	2.24633	1.7454	2.89103	3.24269e-10	88	9095	701	349263	HMVEC_dNeo-DS12937.hotspot.twopass.fdr0.01.merge.pks.bed	HMVEC-dNeo	blood_vessel
215	1e-07	1.99848	1.5555	2.5676	6.10887e-08	89	10532	701	349263	HMVEC_LBl-DS13372.hotspot.twopass.fdr0.01.merge.pks.bed	HMVEC-LBl	blood_vessel
216	1e-07	1.98042	1.52775	2.56722	2.45947e-07	83	9179	701	349263	HMVEC_LLy-DS13185.hotspot.twopass.fdr0.01.merge.pks.bed	HMVEC-LLy	blood_vessel
217	1e-07	2.00567	1.57642	2.55179	1.47449e-08	104	13121	701	349263	HNPCEpiC-DS12467.hotspot.twopass.fdr0.01.merge.pks.bed	HNPCEpiC	epithelium
218	1e-07	2.40918	1.86121	3.1185	2.41869e-11	80	7947	701	349263	HPAEC-DS12916.hg19.hotspot.twopass.fdr0.01.merge.pks.bed	HPAEC	blood_vessel
219	1e-07	2.05795	1.61568	2.6213	5.02579e-09	99	11810	701	349263	HPAF-DS13411.hotspot.twopass.fdr0.01.merge.pks.bed	HPAF	blood_vessel
220	1e-07	1.99785	1.54665	2.58067	1.16368e-07	83	10302	701	349263	HPdLF-DS13573.hotspot.twopass.fdr0.01.merge.pks.bed	HPdLF	epithelium
221	1e-07	1.92574	1.48452	2.4981	7.97855e-07	79	9853	701	349263	HPF-DS13390.hotspot.twopass.fdr0.01.merge.pks.bed	HPF	lung
222	1e-07	2.34379	1.85143	2.9671	1.44566e-12	110	12020	701	349263	HRCE-DS10666.hotspot.twopass.fdr0.01.merge.pks.bed	HRCEpiC	epithelium
223	1e-07	2.16314	1.70218	2.74894	2.78738e-10	105	11959	701	349263	HRE-DS10641.hotspot.twopass.fdr0.01.merge.pks.bed	HRE	epithelium
224	1e-07	1.97943	1.51524	2.58583	5.49987e-07	75	8633	701	349263	HRGEC-DS13716.hotspot.twopass.fdr0.01.merge.pks.bed	HRGEC	kidney
225	1e-07	1.75958	1.37836	2.24623	5.73828e-06	96	14025	701	349263	HRPEpiC-DS12583.hotspot.twopass.fdr0.01.merge.pks.bed	HRPEpiC	epithelium
226	1e-07	1.74748	1.39671	2.18635	1.04577e-06	125	18066	701	349263	HSMM-all.fdr0.01.bed	HSMM	muscle
227	1e-07	1.63617	1.31048	2.0428	1.37577e-05	128	19712	701	349263	HSMM_D-all.fdr0.01.bed	HSMM	muscle
228	1e-07	2.50692	2.04746	3.06947	5.70253e-19	166	19185	701	349263	hTH1-all.fdr0.01.bed	Th1	blood
229	1e-07	3.00251	2.31463	3.89484	1.21394e-16	83	5948	701	349263	hTH2-DS7842.hotspot.twopass.fdr0.01.merge.pks.bed	Th2	blood
230	1e-07	2.27258	1.80312	2.86426	3.56618e-12	109	11834	701	349263	HUVEC-all.fdr0.01.bed	HUVEC	blood_vessel
231	1e-07	2.31996	1.81606	2.96369	1.63255e-11	94	10421	701	349263	HVMF-DS13981.hotspot.twopass.fdr0.01.merge.pks.bed	HVMF	connective
232	1e-07	1.75793	1.34773	2.29299	3.16558e-05	74	9563	701	349263	Ishikawa_E_AllReps.30000000.hotspot.twopass.fdr0.01.merge.pks.bed	Ishikawa	uterus
233	1e-07	1.50356	1.14052	1.98215	0.00382114	66	9605	701	349263	Ishikawa_T_AllReps.30000000.hotspot.twopass.fdr0.01.merge.pks.bed	Ishikawa	uterus
234	1e-07	2.4286	1.9084	3.09061	5.40191e-13	100	10424	701	349263	Jurkat-DS12659.hotspot.twopass.fdr0.01.merge.pks.bed	Jurkat	blood
235	1e-07	2.14573	1.70042	2.70765	1.24809e-10	109	12224	701	349263	K562-all.fdr0.01.bed	K562	blood
236	1e-07	1.63388	1.30671	2.04297	1.65811e-05	122	19044	701	349263	LNCap-all.fdr0.01.bed	LNCaP	prostate
237	1e-07	1.95243	1.53856	2.47762	3.69566e-08	104	12863	701	349263	MCF7-all.fdr0.01.bed	MCF-7	breast
238	1e-07	1.39377	1.16027	1.67427	0.000386797	386	112010	701	349263	multi-tissue.master.ntypes.simple.hg19.bed	All	multi-tissue
239	1e-07	2.73232	2.1599	3.45645	5.28667e-17	104	9571	701	349263	NB4-DS12543.hotspot.twopass.fdr0.01.merge.pks.bed	NB4	blood
240	1e-07	2.18881	1.71873	2.78745	2.14476e-10	100	11844	701	349263	NHA-DS12800.hotspot.twopass.fdr0.01.merge.pks.bed	NH-A	nervous
241	1e-07	2.20078	1.7439	2.77736	3.04524e-11	110	13739	701	349263	NHDF_Ad-DS12863.hotspot.twopass.fdr0.01.merge.pks.bed	NHDF-Ad	skin
242	1e-07	2.14408	1.67987	2.73656	8.96132e-10	96	11520	701	349263	NHDF_Neo-DS11923.hotspot.twopass.fdr0.01.merge.pks.bed	NHDF-neo	skin
243	1e-07	2.07815	1.6484	2.61994	6.07642e-10	110	13290	701	349263	NHEK-all.fdr0.01.bed	NHEK	skin
244	1e-07	2.20811	1.74221	2.7986	5.69616e-11	107	12703	701	349263	NHLF-DS12829.hotspot.twopass.fdr0.01.merge.pks.bed	NHLF	lung
245	1e-07	1.42905	1.1002	1.85619	0.00745749	77	12626	701	349263	NT2_D1-DS14575.hg19.hotspot.twopass.fdr0.01.merge.pks.bed	NT2-D1	testis
246	1e-07	2.53419	1.95257	3.28906	2.74362e-12	81	7320	701	349263	PANC1-DS9955.hotspot.twopass.fdr0.01.merge.pks.bed	PANC-1	pancreas
247	1e-07	2.25427	1.76261	2.88308	9.45848e-11	96	10779	701	349263	PrEC-DS12098.hg19.hotspot.twopass.fdr0.01.merge.pks.bed	PrEC	prostate
248	1e-07	1.93131	1.49569	2.49381	4.48787e-07	87	10559	701	349263	RPTEC-DS14061.hotspot.twopass.fdr0.01.merge.pks.bed	RPTEC	epithelium
249	1e-07	2.12937	1.66028	2.731	2.62852e-09	90	10002	701	349263	RWPE_AllReps.30000000.hotspot.twopass.fdr0.01.merge.pks.bed	RWPE1	prostate
250	1e-07	2.2981	1.81653	2.90734	4.05257e-12	111	12623	701	349263	SAEC-DS10518.hotspot.twopass.fdr0.01.merge.pks.bed	SAEC	epithelium
251	1e-07	2.10379	1.65658	2.67172	1.06246e-09	102	12833	701	349263	SkMC-DS11949.hotspot.twopass.fdr0.01.merge.pks.bed	SKMC	muscle
252	1e-07	1.46561	1.08798	1.97432	0.0119146	58	8999	701	349263	SK_N_MC-DS14408.hotspot.twopass.fdr0.01.merge.pks.bed	SK-N-MC	brain
253	1e-07	1.56277	1.13629	2.14932	0.00603679	47	6264	701	349263	SKNSH-DS8482.hotspot.twopass.fdr0.01.merge.pks.bed	SK-N-SH	brain
254	1e-07	1.59418	1.23493	2.05793	0.000343916	81	12953	701	349263	WERI_Rb1-DS13681.hotspot.twopass.fdr0.01.merge.pks.bed	WERI-Rb-1	eye
255	1e-07	1.89882	1.49989	2.40385	9.86984e-08	101	12679	701	349263	wgEncodeOpenChromDnase8988tAlnAllReps.30000000.hotspot.twopass.fdr0.01.merge.pks.bed	8988T	liver
256	1e-07	1.99298	1.5468	2.56787	9.6487e-08	85	10301	701	349263	wgEncodeOpenChromDnaseAosmcSerumfreeAlnAllReps.30000000.hotspot.twopass.fdr0.01.merge.pks.bed	AoSMC	blood_vessel
257	1e-07	1.72003	1.34347	2.20214	1.69163e-05	87	11648	701	349263	wgEncodeOpenChromDnaseChorionAlnAllReps.30000000.hotspot.twopass.fdr0.01.merge.pks.bed	Chorion	fetal_membrane
258	1e-07	2.57503	1.98235	3.3449	1.36671e-12	78	6623	701	349263	wgEncodeOpenChromDnaseCllAlnAllReps.30000000.hotspot.twopass.fdr0.01.merge.pks.bed	CLL	blood
259	1e-07	1.65729	1.34226	2.04624	2.64519e-06	145	24098	701	349263	wgEncodeOpenChromDnaseFibroblAlnAllReps.30000000.hotspot.twopass.fdr0.01.merge.pks.bed	Fibrobl	skin
260	1e-07	1.84166	1.46383	2.31702	1.86072e-07	116	16113	701	349263	wgEncodeOpenChromDnaseFibropAlnAllReps.30000000.hotspot.twopass.fdr0.01.merge.pks.bed	FibroP	skin
261	1e-07	1.64661	1.27128	2.13274	0.000157719	80	10644	701	349263	wgEncodeOpenChromDnaseGlioblaAlnAllReps.30000000.hotspot.twopass.fdr0.01.merge.pks.bed	Gliobla	brain
262	1e-07	1.88349	1.46236	2.4259	9.41912e-07	83	9661	701	349263	wgEncodeOpenChromDnaseGm12891AlnAllReps.30000000.hotspot.twopass.fdr0.01.merge.pks.bed	GM12891	blood
263	1e-07	2.47594	1.96891	3.11353	8.83598e-15	106	10883	701	349263	wgEncodeOpenChromDnaseGm12892AlnAllReps.30000000.hotspot.twopass.fdr0.01.merge.pks.bed	GM12892	blood
264	1e-07	2.64644	2.06406	3.39313	1.65566e-14	92	7752	701	349263	wgEncodeOpenChromDnaseGm18507AlnAllReps.30000000.hotspot.twopass.fdr0.01.merge.pks.bed	GM18507	blood
265	1e-07	2.63226	2.08916	3.31655	2.22909e-16	108	10069	701	349263	wgEncodeOpenChromDnaseGm19238AlnAllReps.30000000.hotspot.twopass.fdr0.01.merge.pks.bed	GM19238	blood
266	1e-07	2.19214	1.70094	2.82518	1.32963e-09	83	8448	701	349263	wgEncodeOpenChromDnaseGm19239AlnAllReps.30000000.hotspot.twopass.fdr0.01.merge.pks.bed	GM19239	blood
267	1e-07	2.4457	1.94881	3.06929	1.18085e-14	114	11922	701	349263	wgEncodeOpenChromDnaseGm19240AlnAllReps.30000000.hotspot.twopass.fdr0.01.merge.pks.bed	GM19240	blood
268	1e-07	1.82763	1.42602	2.34233	1.90442e-06	86	11416	701	349263	wgEncodeOpenChromDnaseH9esAlnAllReps.30000000.hotspot.twopass.fdr0.01.merge.pks.bed	H9ES	es_cell
269	1e-07	1.5309	1.13877	2.05807	0.00479171	60	7674	701	349263	wgEncodeOpenChromDnaseHelas3Ifna4hAlnAllReps.30000000.hotspot.twopass.fdr0.01.merge.pks.bed	HeLa-S3	cervix
270	1e-07	1.55202	1.19476	2.0161	0.00099067	76	10529	701	349263	wgEncodeOpenChromDnaseHepatocytesAlnAllReps.30000000.hotspot.twopass.fdr0.01.merge.pks.bed	Hepatocytes	liver
271	1e-07	1.96749	1.51515	2.55486	3.82491e-07	81	9079	701	349263	wgEncodeOpenChromDnaseHpde6e6e7AlnAllReps.30000000.hotspot.twopass.fdr0.01.merge.pks.bed	HPDE6-E6E7	pancreatic_duct
272	1e-07	2.27269	1.76092	2.93319	2.8453e-10	86	8500	701	349263	wgEncodeOpenChromDnaseHtr8AlnAllReps.30000000.hotspot.twopass.fdr0.01.merge.pks.bed	HTR8svn	blastula
273	1e-07	1.60898	1.25039	2.0704	0.000218147	85	11710	701	349263	wgEncodeOpenChromDnaseHuh75AlnAllReps.30000000.hotspot.twopass.fdr0.01.merge.pks.bed	Huh-7.5	liver
274	1e-07	1.56877	1.20144	2.04841	0.000938544	72	9986	701	349263	wgEncodeOpenChromDnaseHuh7AlnAllReps.30000000.hotspot.twopass.fdr0.01.merge.pks.bed	Huh-7	liver
275	1e-07	1.71513	1.361	2.16139	4.82547e-06	102	14828	701	349263	wgEncodeOpenChromDnaseIpsAlnAllReps.30000000.hotspot.twopass.fdr0.01.merge.pks.bed	iPS	ips_cell
276	1e-07	1.60441	1.22891	2.09465	0.000510412	73	9667	701	349263	wgEncodeOpenChromDnaseLncapAndroAlnAllReps.30000000.hotspot.twopass.fdr0.01.merge.pks.bed	LNCaP	prostate
277	1e-07	2.17783	1.70249	2.78589	5.81455e-10	93	9962	701	349263	wgEncodeOpenChromDnaseMcf7HypoxlacAlnAllReps.30000000.hotspot.twopass.fdr0.01.merge.pks.bed	MCF-7	breast
278	1e-07	1.64379	1.29638	2.0843	4.08214e-05	98	14678	701	349263	wgEncodeOpenChromDnaseMedulloAlnAllReps.30000000.hotspot.twopass.fdr0.01.merge.pks.bed	Medullo	brain
279	1e-07	1.69322	1.34835	2.12631	5.84066e-06	118	17984	701	349263	wgEncodeOpenChromDnaseMelanoAlnAllReps.30000000.hotspot.twopass.fdr0.01.merge.pks.bed	Melano	skin
280	1e-07	2.0703	1.62294	2.64099	4.67263e-09	93	10726	701	349263	wgEncodeOpenChromDnaseMyometrAlnAllReps.30000000.hotspot.twopass.fdr0.01.merge.pks.bed	Myometr	myometrium
281	1e-07	1.58007	1.27561	1.9572	2.80212e-05	136	22849	701	349263	wgEncodeOpenChromDnaseOsteoblAlnAllReps.30000000.hotspot.twopass.fdr0.01.merge.pks.bed	Osteobl	bone
282	1e-07	2.12591	1.68753	2.67817	1.54229e-10	109	13172	701	349263	wgEncodeOpenChromDnasePanisdAlnAllReps.30000000.hotspot.twopass.fdr0.01.merge.pks.bed	PanIsletD	pancreas
283	1e-07	2.04197	1.60932	2.59093	4.1834e-09	97	11774	701	349263	wgEncodeOpenChromDnasePanisletsAlnAllReps.30000000.hotspot.twopass.fdr0.01.merge.pks.bed	PanIslets	pancreas
284	1e-07	1.7682	1.41222	2.2139	6.7139e-07	118	17123	701	349263	wgEncodeOpenChromDnasePhteAlnAllReps.30000000.hotspot.twopass.fdr0.01.merge.pks.bed	pHTE	epithelium
285	1e-07	1.70122	1.33721	2.16432	1.52131e-05	96	13402	701	349263	wgEncodeOpenChromDnaseProgfibAlnAllReps.30000000.hotspot.twopass.fdr0.01.merge.pks.bed	ProgFib	skin
286	1e-07	1.95313	1.5234	2.50407	1.28989e-07	88	10387	701	349263	wgEncodeOpenChromDnaseStellateAlnAllReps.30000000.hotspot.twopass.fdr0.01.merge.pks.bed	Stellate	liver
287	1e-07	1.6471	1.26341	2.14732	0.000225972	75	9711	701	349263	wgEncodeOpenChromDnaseT47dAlnAllReps.30000000.hotspot.twopass.fdr0.01.merge.pks.bed	T-47D	breast
288	1e-07	1.80912	1.39569	2.34501	7.51395e-06	79	9962	701	349263	wgEncodeOpenChromDnaseUrotsaAlnAllReps.30000000.hotspot.twopass.fdr0.01.merge.pks.bed	Urothelia	urothelium
289	1e-07	1.98164	1.55749	2.52129	2.61032e-08	95	12059	701	349263	wgEncodeOpenChromDnaseUrotsaUt189AlnAllReps.30000000.hotspot.twopass.fdr0.01.merge.pks.bed	Urothelia	urothelium
290	1e-07	1.98793	1.54204	2.56276	1.14423e-07	87	10312	701	349263	WI_38-DS14315.hotspot.twopass.fdr0.01.merge.pks.bed	WI-38	embryonic_lung
291	1e-07	1.9492	1.53033	2.48271	6.40907e-08	99	12408	701	349263	WI_38_TAM-DS14323.hotspot.twopass.fdr0.01.merge.pks.bed	WI-38	embryonic_lung
591	1e-07	2.39051	1.88879	3.02552	4.13587e-13	109	11627	701	349263	UW.Breast_vHMEC.ChromatinAccessibility.RM035.DS18406.hotspot.twopass.fdr0.01.merge.pks.wig	Breast_vHMEC	breast
592	1e-07	2.3353	1.83929	2.96508	3.34636e-12	104	11332	701	349263	UW.Breast_vHMEC.ChromatinAccessibility.RM035.DS18438.hotspot.twopass.fdr0.01.merge.pks.wig	Breast_vHMEC	breast
593	1e-07	3.85088	3.04219	4.87453	3.60329e-29	106	6801	701	349263	UW.CD14_Primary_Cells.ChromatinAccessibility.RO_01689.DS17391.hotspot.twopass.fdr0.01.merge.pks.wig	CD14_Primary_Cells	blood
594	1e-07	3.26237	2.56886	4.14309	3.08779e-22	104	7707	701	349263	UW.CD14_Primary_Cells.ChromatinAccessibility.RO_01701.DS17889.hotspot.twopass.fdr0.01.merge.pks.wig	CD14_Primary_Cells	blood
595	1e-07	3.20276	2.50563	4.09384	1.48262e-20	93	6708	701	349263	UW.CD19_Primary_Cells.ChromatinAccessibility.RO_01679.DS17186.hotspot.twopass.fdr0.01.merge.pks.wig	CD19_Primary_Cells	blood
596	1e-07	3.51634	2.75231	4.49247	8.28919e-24	94	6273	701	349263	UW.CD19_Primary_Cells.ChromatinAccessibility.RO_01689.DS17281.hotspot.twopass.fdr0.01.merge.pks.wig	CD19_Primary_Cells	blood
597	1e-07	3.37489	2.63737	4.31865	4.10222e-22	94	6389	701	349263	UW.CD19_Primary_Cells.ChromatinAccessibility.RO_01701.DS17440.hotspot.twopass.fdr0.01.merge.pks.wig	CD19_Primary_Cells	blood
598	1e-07	1.84005	1.44186	2.3482	9.52503e-07	97	12139	701	349263	UW.CD20_Primary_Cells.ChromatinAccessibility.RO_01778.DS17371.hotspot.twopass.fdr0.01.merge.pks.wig	CD20_Primary_Cells	blood
599	1e-07	3.53516	2.73474	4.56985	5.37648e-22	83	5257	701	349263	UW.CD3_Primary_Cells.ChromatinAccessibility.CB1_1-3-2011.DS17702.hotspot.twopass.fdr0.01.merge.pks.wig	CD3_Primary_Cells	blood
600	1e-07	3.23395	2.51573	4.15722	5.18723e-20	86	6173	701	349263	UW.CD3_Primary_Cells.ChromatinAccessibility.CB6_1-4-2011.DS17706.hotspot.twopass.fdr0.01.merge.pks.wig	CD3_Primary_Cells	blood
601	1e-07	3.46211	2.71349	4.41727	1.6803e-23	97	6438	701	349263	UW.CD3_Primary_Cells.ChromatinAccessibility.RO_01679.DS17198.hotspot.twopass.fdr0.01.merge.pks.wig	CD3_Primary_Cells	blood
602	1e-07	3.43343	2.70739	4.35418	2.51346e-24	102	7067	701	349263	UW.CD3_Primary_Cells.ChromatinAccessibility.RO_01701.DS17534.hotspot.twopass.fdr0.01.merge.pks.wig	CD3_Primary_Cells	blood
603	1e-07	2.91739	2.26795	3.7528	7.83283e-17	88	6851	701	349263	UW.CD4_Primary_Cells.ChromatinAccessibility.RO_01549.DS15947.hotspot.twopass.fdr0.01.merge.pks.wig	CD4_Primary_Cells	blood
604	1e-07	3.8129	3.03224	4.79453	2.3286e-30	114	7562	701	349263	UW.CD4_Primary_Cells.ChromatinAccessibility.RO_01679.DS17212.hotspot.twopass.fdr0.01.merge.pks.wig	CD4_Primary_Cells	blood
605	1e-07	3.2212	2.50863	4.13617	4.71982e-20	91	6210	701	349263	UW.CD4_Primary_Cells.ChromatinAccessibility.RO_01689.DS17329.hotspot.twopass.fdr0.01.merge.pks.wig	CD4_Primary_Cells	blood
606	1e-07	3.69175	2.91048	4.68274	4.98617e-27	104	6576	701	349263	UW.CD4_Primary_Cells.ChromatinAccessibility.RO_01701.DS17881.hotspot.twopass.fdr0.01.merge.pks.wig	CD4_Primary_Cells	blood
607	1e-07	3.6357	2.86805	4.60882	1.44722e-26	102	6881	701	349263	UW.CD56_Primary_Cells.ChromatinAccessibility.RO_01679.DS17189.hotspot.twopass.fdr0.01.merge.pks.wig	CD56_Primary_Cells	blood
608	1e-07	3.22303	2.50402	4.1485	1.01617e-19	86	6007	701	349263	UW.CD56_Primary_Cells.ChromatinAccessibility.RO_01701.DS17443.hotspot.twopass.fdr0.01.merge.pks.wig	CD56_Primary_Cells	blood
609	1e-07	3.50183	2.76057	4.44214	5.27945e-25	103	6987	701	349263	UW.CD8_Primary_Cells.ChromatinAccessibility.RO_01549.DS16012.hotspot.twopass.fdr0.01.merge.pks.wig	CD8_Primary_Cells	blood
610	1e-07	3.40136	2.67249	4.32901	2.54367e-23	96	6703	701	349263	UW.CD8_Primary_Cells.ChromatinAccessibility.RO_01679.DS17203.hotspot.twopass.fdr0.01.merge.pks.wig	CD8_Primary_Cells	blood
611	1e-07	3.66163	2.86041	4.68728	6.93235e-25	91	5842	701	349263	UW.CD8_Primary_Cells.ChromatinAccessibility.RO_01689.DS17332.hotspot.twopass.fdr0.01.merge.pks.wig	CD8_Primary_Cells	blood
612	1e-07	3.12952	2.43234	4.02654	7.14744e-19	87	6110	701	349263	UW.CD8_Primary_Cells.ChromatinAccessibility.RO_01701.DS17885.hotspot.twopass.fdr0.01.merge.pks.wig	CD8_Primary_Cells	blood
613	1e-07	1.6285	1.28258	2.06771	6.26005e-05	99	15163	701	349263	UW.Fetal_Adrenal_Gland.ChromatinAccessibility.H-22662.DS12528.hotspot.twopass.fdr0.01.merge.pks.wig	Fetal_Adrenal_Gland	fetal_adrenal_gland
614	1e-07	1.93515	1.50165	2.49381	3.36222e-07	86	10216	701	349263	UW.Fetal_Adrenal_Gland.ChromatinAccessibility.H-23769.DS17319.hotspot.twopass.fdr0.01.merge.pks.wig	Fetal_Adrenal_Gland	fetal_adrenal_gland
615	1e-07	1.78215	1.39903	2.2702	2.88284e-06	99	13751	701	349263	UW.Fetal_Adrenal_Gland.ChromatinAccessibility.H-24409.DS20343.hotspot.twopass.fdr0.01.merge.pks.wig	Fetal_Adrenal_Gland	fetal_adrenal_gland
616	1e-07	1.32246	1.00214	1.74517	0.0482588	66	12491	701	349263	UW.Fetal_Brain.ChromatinAccessibility.H-22510.DS11872.hotspot.twopass.fdr0.01.merge.pks.wig	Fetal_Brain	fetal_brain
617	1e-07	1.4047	1.07256	1.83968	0.0135505	71	13122	701	349263	UW.Fetal_Brain.ChromatinAccessibility.H-22510.DS11877.hotspot.twopass.fdr0.01.merge.pks.wig	Fetal_Brain	fetal_brain
618	1e-07	1.20044	0.90795	1.58715	0.199761	65	13460	701	349263	UW.Fetal_Brain.ChromatinAccessibility.H-22911.DS14464.hotspot.twopass.fdr0.01.merge.pks.wig	Fetal_Brain	fetal_brain
619	1e-07	1.1325	0.861785	1.48825	0.371996	68	15113	701	349263	UW.Fetal_Brain.ChromatinAccessibility.H-23266.DS14717.hotspot.twopass.fdr0.01.merge.pks.wig	Fetal_Brain	fetal_brain
620	1e-07	1.3018	1.00151	1.69212	0.0486898	76	14578	701	349263	UW.Fetal_Brain.ChromatinAccessibility.H-23266.DS14718.hotspot.twopass.fdr0.01.merge.pks.wig	Fetal_Brain	fetal_brain
621	1e-07	1.40471	1.07232	1.84014	0.0136296	70	12707	701	349263	UW.Fetal_Brain.ChromatinAccessibility.H-23284.DS14803.hotspot.twopass.fdr0.01.merge.pks.wig	Fetal_Brain	fetal_brain
622	1e-07	1.3044	0.991143	1.71665	0.0578929	68	12855	701	349263	UW.Fetal_Brain.ChromatinAccessibility.H-23284.DS14815.hotspot.twopass.fdr0.01.merge.pks.wig	Fetal_Brain	fetal_brain
623	1e-07	1.49877	1.16699	1.92488	0.00152603	88	15296	701	349263	UW.Fetal_Brain.ChromatinAccessibility.H-23399.DS15453.hotspot.twopass.fdr0.01.merge.pks.wig	Fetal_Brain	fetal_brain
624	1e-07	1.31716	1.00199	1.73146	0.0483502	68	13133	701	349263	UW.Fetal_Brain.ChromatinAccessibility.H-23548.DS16302.hotspot.twopass.fdr0.01.merge.pks.wig	Fetal_Brain	fetal_brain
625	1e-07	1.48727	1.16124	1.90485	0.00166655	90	16078	701	349263	UW.Fetal_Brain.ChromatinAccessibility.H-24279.DS20221.hotspot.twopass.fdr0.01.merge.pks.wig	Fetal_Brain	fetal_brain
626	1e-07	1.31577	1.00671	1.7197	0.0445429	71	13627	701	349263	UW.Fetal_Brain.ChromatinAccessibility.H-24297.DS20226.hotspot.twopass.fdr0.01.merge.pks.wig	Fetal_Brain	fetal_brain
627	1e-07	1.45752	1.11642	1.90284	0.00561228	74	12836	701	349263	UW.Fetal_Brain.ChromatinAccessibility.H-24381.DS20231.hotspot.twopass.fdr0.01.merge.pks.wig	Fetal_Brain	fetal_brain
628	1e-07	1.77534	1.391	2.26587	4.00091e-06	94	12795	701	349263	UW.Fetal_Heart.ChromatinAccessibility.H-22662.DS12531.hotspot.twopass.fdr0.01.merge.pks.wig	Fetal_Heart	fetal_heart
629	1e-07	1.93747	1.54469	2.43012	1.05426e-08	116	16057	701	349263	UW.Fetal_Heart.ChromatinAccessibility.H-22727.DS12810.hotspot.twopass.fdr0.01.merge.pks.wig	Fetal_Heart	fetal_heart
630	1e-07	1.56089	1.23391	1.97452	0.000205214	105	16372	701	349263	UW.Fetal_Heart.ChromatinAccessibility.H-23468.DS15839.hotspot.twopass.fdr0.01.merge.pks.wig	Fetal_Heart	fetal_heart
631	1e-07	1.47641	1.14536	1.90314	0.00263225	85	13567	701	349263	UW.Fetal_Heart.ChromatinAccessibility.H-23500.DS16018.hotspot.twopass.fdr0.01.merge.pks.wig	Fetal_Heart	fetal_heart
632	1e-07	1.85749	1.46574	2.35395	2.99346e-07	101	13929	701	349263	UW.Fetal_Heart.ChromatinAccessibility.H-23524.DS16146.hotspot.twopass.fdr0.01.merge.pks.wig	Fetal_Heart	fetal_heart
633	1e-07	1.32718	1.02989	1.71027	0.0286941	89	15405	701	349263	UW.Fetal_Heart.ChromatinAccessibility.H-23589.DS16500.hotspot.twopass.fdr0.01.merge.pks.wig	Fetal_Heart	fetal_heart
634	1e-07	1.61987	1.27123	2.06412	9.5873e-05	94	14304	701	349263	UW.Fetal_Heart.ChromatinAccessibility.H-23604.DS16582.hotspot.twopass.fdr0.01.merge.pks.wig	Fetal_Heart	fetal_heart
635	1e-07	1.56828	1.22303	2.01099	0.000389572	90	13752	701	349263	UW.Fetal_Heart.ChromatinAccessibility.H-23617.DS16621.hotspot.twopass.fdr0.01.merge.pks.wig	Fetal_Heart	fetal_heart
636	1e-07	1.83291	1.46151	2.29868	1.5655e-07	115	16353	701	349263	UW.Fetal_Heart.ChromatinAccessibility.H-23663.DS16819.hotspot.twopass.fdr0.01.merge.pks.wig	Fetal_Heart	fetal_heart
637	1e-07	1.80916	1.43378	2.2828	5.82483e-07	108	15180	701	349263	UW.Fetal_Heart.ChromatinAccessibility.H-23744.DS19431.hotspot.twopass.fdr0.01.merge.pks.wig	Fetal_Heart	fetal_heart
638	1e-07	1.91372	1.52342	2.40401	2.44236e-08	114	15964	701	349263	UW.Fetal_Heart.ChromatinAccessibility.H-24042.DS19427.hotspot.twopass.fdr0.01.merge.pks.wig	Fetal_Heart	fetal_heart
639	1e-07	1.75644	1.36526	2.25971	1.17534e-05	88	11142	701	349263	UW.Fetal_Intestine_Large.ChromatinAccessibility.H-23500.DS16027.hotspot.twopass.fdr0.01.merge.pks.wig	Fetal_Intestine_Large	fetal_intestine,_large
640	1e-07	1.62718	1.27006	2.08472	0.00011763	90	12458	701	349263	UW.Fetal_Intestine_Large.ChromatinAccessibility.H-23524.DS16164.hotspot.twopass.fdr0.01.merge.pks.wig	Fetal_Intestine_Large	fetal_intestine,_large
641	1e-07	1.58007	1.23291	2.02497	0.000301283	95	13109	701	349263	UW.Fetal_Intestine_Large.ChromatinAccessibility.H-23604.DS16563.hotspot.twopass.fdr0.01.merge.pks.wig	Fetal_Intestine_Large	fetal_intestine,_large
642	1e-07	1.84471	1.45098	2.34528	5.76612e-07	99	12720	701	349263	UW.Fetal_Intestine_Large.ChromatinAccessibility.H-23744.DS17094.hotspot.twopass.fdr0.01.merge.pks.wig	Fetal_Intestine_Large	fetal_intestine,_large
643	1e-07	2.24444	1.77051	2.84523	2.37837e-11	105	11342	701	349263	UW.Fetal_Intestine_Large.ChromatinAccessibility.H-23758.DS17157.hotspot.twopass.fdr0.01.merge.pks.wig	Fetal_Intestine_Large	fetal_intestine,_large
644	1e-07	1.64776	1.2788	2.12318	0.000112735	89	11709	701	349263	UW.Fetal_Intestine_Large.ChromatinAccessibility.H-23769.DS17313.hotspot.twopass.fdr0.01.merge.pks.wig	Fetal_Intestine_Large	fetal_intestine,_large
645	1e-07	1.82961	1.42204	2.354	2.62272e-06	87	10519	701	349263	UW.Fetal_Intestine_Large.ChromatinAccessibility.H-23808.DS17422.hotspot.twopass.fdr0.01.merge.pks.wig	Fetal_Intestine_Large	fetal_intestine,_large
646	1e-07	1.83523	1.4422	2.33537	7.89343e-07	99	12609	701	349263	UW.Fetal_Intestine_Large.ChromatinAccessibility.H-23833.DS17462.hotspot.twopass.fdr0.01.merge.pks.wig	Fetal_Intestine_Large	fetal_intestine,_large
647	1e-07	2.97124	2.29823	3.84132	9.54717e-17	82	6143	701	349263	UW.Fetal_Intestine_Large.ChromatinAccessibility.H-23855.DS17502.hotspot.twopass.fdr0.01.merge.pks.wig	Fetal_Intestine_Large	fetal_intestine,_large
648	1e-07	1.77669	1.40163	2.25211	2.02519e-06	102	13501	701	349263	UW.Fetal_Intestine_Large.ChromatinAccessibility.H-23887.DS17647.hotspot.twopass.fdr0.01.merge.pks.wig	Fetal_Intestine_Large	fetal_intestine,_large
649	1e-07	1.91134	1.49503	2.44358	2.35948e-07	92	11201	701	349263	UW.Fetal_Intestine_Large.ChromatinAccessibility.H-23914.DS17748.hotspot.twopass.fdr0.01.merge.pks.wig	Fetal_Intestine_Large	fetal_intestine,_large
650	1e-07	1.83339	1.43153	2.34807	1.5722e-06	93	11492	701	349263	UW.Fetal_Intestine_Large.ChromatinAccessibility.H-23941.DS17785.hotspot.twopass.fdr0.01.merge.pks.wig	Fetal_Intestine_Large	fetal_intestine,_large
651	1e-07	1.74885	1.41223	2.16572	2.98472e-07	144	21511	701	349263	UW.Fetal_Intestine_Large.ChromatinAccessibility.H-23964.DS17841.hotspot.twopass.fdr0.01.merge.pks.wig	Fetal_Intestine_Large	fetal_intestine,_large
652	1e-07	1.84414	1.45212	2.34201	5.18893e-07	99	12817	701	349263	UW.Fetal_Intestine_Large.ChromatinAccessibility.H-24005.DS17990.hotspot.twopass.fdr0.01.merge.pks.wig	Fetal_Intestine_Large	fetal_intestine,_large
653	1e-07	1.65067	1.28346	2.12296	9.46707e-05	91	12158	701	349263	UW.Fetal_Intestine_Large.ChromatinAccessibility.H-24111.DS18499.hotspot.twopass.fdr0.01.merge.pks.wig	Fetal_Intestine_Large	fetal_intestine,_large
654	1e-07	1.83107	1.4475	2.31629	4.56586e-07	106	13905	701	349263	UW.Fetal_Intestine_Small.ChromatinAccessibility.H-23604.DS16559.hotspot.twopass.fdr0.01.merge.pks.wig	Fetal_Intestine_Small	fetal_intestine,_small
655	1e-07	1.68194	1.30078	2.17479	7.32109e-05	84	10584	701	349263	UW.Fetal_Intestine_Small.ChromatinAccessibility.H-23640.DS16712.hotspot.twopass.fdr0.01.merge.pks.wig	Fetal_Intestine_Small	fetal_intestine,_small
656	1e-07	1.77474	1.39647	2.25547	2.7234e-06	102	13584	701	349263	UW.Fetal_Intestine_Small.ChromatinAccessibility.H-23663.DS16822.hotspot.twopass.fdr0.01.merge.pks.wig	Fetal_Intestine_Small	fetal_intestine,_small
657	1e-07	1.7864	1.40281	2.27488	2.54445e-06	96	12646	701	349263	UW.Fetal_Intestine_Small.ChromatinAccessibility.H-23724.DS16975.hotspot.twopass.fdr0.01.merge.pks.wig	Fetal_Intestine_Small	fetal_intestine,_small
658	1e-07	1.47848	1.14537	1.90846	0.00268167	85	12361	701	349263	UW.Fetal_Intestine_Small.ChromatinAccessibility.H-23744.DS17092.hotspot.twopass.fdr0.01.merge.pks.wig	Fetal_Intestine_Small	fetal_intestine,_small
659	1e-07	1.75578	1.36966	2.25074	8.88705e-06	89	11472	701	349263	UW.Fetal_Intestine_Small.ChromatinAccessibility.H-23758.DS17150.hotspot.twopass.fdr0.01.merge.pks.wig	Fetal_Intestine_Small	fetal_intestine,_small
660	1e-07	1.51544	1.16835	1.96563	0.00173376	82	11448	701	349263	UW.Fetal_Intestine_Small.ChromatinAccessibility.H-23769.DS17317.hotspot.twopass.fdr0.01.merge.pks.wig	Fetal_Intestine_Small	fetal_intestine,_small
661	1e-07	2.66742	2.06546	3.44482	5.53221e-14	85	6889	701	349263	UW.Fetal_Intestine_Small.ChromatinAccessibility.H-23808.DS17425.hotspot.twopass.fdr0.01.merge.pks.wig	Fetal_Intestine_Small	fetal_intestine,_small
662	1e-07	2.08479	1.6598	2.61861	2.67854e-10	115	13560	701	349263	UW.Fetal_Intestine_Small.ChromatinAccessibility.H-23864.DS17844.hotspot.twopass.fdr0.01.merge.pks.wig	Fetal_Intestine_Small	fetal_intestine,_small
663	1e-07	1.79078	1.40565	2.28143	2.40451e-06	97	12636	701	349263	UW.Fetal_Intestine_Small.ChromatinAccessibility.H-23887.DS17643.hotspot.twopass.fdr0.01.merge.pks.wig	Fetal_Intestine_Small	fetal_intestine,_small
664	1e-07	1.79121	1.40894	2.2772	1.94398e-06	100	13054	701	349263	UW.Fetal_Intestine_Small.ChromatinAccessibility.H-23914.DS17763.hotspot.twopass.fdr0.01.merge.pks.wig	Fetal_Intestine_Small	fetal_intestine,_small
665	1e-07	1.91136	1.51501	2.41141	4.66398e-08	111	13817	701	349263	UW.Fetal_Intestine_Small.ChromatinAccessibility.H-23941.DS17808.hotspot.twopass.fdr0.01.merge.pks.wig	Fetal_Intestine_Small	fetal_intestine,_small
666	1e-07	1.679	1.29601	2.17517	8.74879e-05	84	11040	701	349263	UW.Fetal_Intestine_Small.ChromatinAccessibility.H-24111.DS18495.hotspot.twopass.fdr0.01.merge.pks.wig	Fetal_Intestine_Small	fetal_intestine,_small
667	1e-07	1.85044	1.46573	2.33611	2.27348e-07	105	15295	701	349263	UW.Fetal_Kidney.ChromatinAccessibility.H-22337.DS10986.hotspot.twopass.fdr0.01.merge.pks.wig	Fetal_Kidney	fetal_kidney
668	1e-07	1.85112	1.46116	2.34514	3.3591e-07	100	13530	701	349263	UW.Fetal_Kidney.ChromatinAccessibility.H-22676.DS12635.hotspot.twopass.fdr0.01.merge.pks.wig	Fetal_Kidney	fetal_kidney
669	1e-07	1.5157	1.20336	1.9091	0.000411835	112	18519	701	349263	UW.Fetal_Kidney.ChromatinAccessibility.H-23524.DS16139.hotspot.twopass.fdr0.01.merge.pks.wig	Fetal_Kidney	fetal_kidney
670	1e-07	2.08208	1.65495	2.61944	3.83609e-10	113	13912	701	349263	UW.Fetal_Kidney.ChromatinAccessibility.H-23663.DS16837.hotspot.twopass.fdr0.01.merge.pks.wig	Fetal_Kidney	fetal_kidney
671	1e-07	1.58258	1.25026	2.00323	0.000134921	104	16775	701	349263	UW.Fetal_Kidney.ChromatinAccessibility.H-23855.DS17522.hotspot.twopass.fdr0.01.merge.pks.wig	Fetal_Kidney	fetal_kidney
672	1e-07	1.82697	1.43683	2.32303	8.77505e-07	99	12806	701	349263	UW.Fetal_Kidney.ChromatinAccessibility.H-23914.DS17753.hotspot.twopass.fdr0.01.merge.pks.wig	Fetal_Kidney	fetal_kidney
673	1e-07	1.79031	1.41513	2.26497	1.21103e-06	104	14668	701	349263	UW.Fetal_Kidney.ChromatinAccessibility.H-24507.DS20564.hotspot.twopass.fdr0.01.merge.pks.wig	Fetal_Kidney	fetal_kidney
674	1e-07	1.9931	1.5724	2.52636	1.18623e-08	106	13109	701	349263	UW.Fetal_Kidney_Left.ChromatinAccessibility.H-23589.DS16446.hotspot.twopass.fdr0.01.merge.pks.wig	Fetal_Kidney_Left	fetal_kidney
675	1e-07	1.89019	1.50617	2.37213	3.91504e-08	115	16314	701	349263	UW.Fetal_Kidney_Left.ChromatinAccessibility.H-23604.DS16579.hotspot.twopass.fdr0.01.merge.pks.wig	Fetal_Kidney_Left	fetal_kidney
676	1e-07	1.82756	1.46186	2.28475	1.20149e-07	118	16874	701	349263	UW.Fetal_Kidney_Left.ChromatinAccessibility.H-23640.DS16805.hotspot.twopass.fdr0.01.merge.pks.wig	Fetal_Kidney_Left	fetal_kidney
677	1e-07	1.74862	1.3748	2.22407	5.26386e-06	97	13623	701	349263	UW.Fetal_Kidney_Left.ChromatinAccessibility.H-23758.DS17140.hotspot.twopass.fdr0.01.merge.pks.wig	Fetal_Kidney_Left	fetal_kidney
678	1e-07	1.82856	1.44971	2.3064	3.48378e-07	110	15075	701	349263	UW.Fetal_Kidney_Left.ChromatinAccessibility.H-24089.DS18466.hotspot.twopass.fdr0.01.merge.pks.wig	Fetal_Kidney_Left	fetal_kidney
679	1e-07	1.73103	1.372	2.18401	3.71357e-06	110	15867	701	349263	UW.Fetal_Kidney_Right.ChromatinAccessibility.H-23435.DS15651.hotspot.twopass.fdr0.01.merge.pks.wig	Fetal_Kidney_Right	fetal_kidney
680	1e-07	1.761	1.39479	2.22337	1.96114e-06	107	15288	701	349263	UW.Fetal_Kidney_Right.ChromatinAccessibility.H-23589.DS16441.hotspot.twopass.fdr0.01.merge.pks.wig	Fetal_Kidney_Right	fetal_kidney
681	1e-07	2.1441	1.72789	2.66058	4.30648e-12	137	17729	701	349263	UW.Fetal_Kidney_Right.ChromatinAccessibility.H-23640.DS16801.hotspot.twopass.fdr0.01.merge.pks.wig	Fetal_Kidney_Right	fetal_kidney
682	1e-07	1.82032	1.43858	2.30334	6.0837e-07	106	14071	701	349263	UW.Fetal_Kidney_Right.ChromatinAccessibility.H-23758.DS17144.hotspot.twopass.fdr0.01.merge.pks.wig	Fetal_Kidney_Right	fetal_kidney
683	1e-07	1.87112	1.47832	2.3683	1.87268e-07	106	14095	701	349263	UW.Fetal_Kidney_Right.ChromatinAccessibility.H-24089.DS18463.hotspot.twopass.fdr0.01.merge.pks.wig	Fetal_Kidney_Right	fetal_kidney
684	1e-07	2.10359	1.65265	2.67758	1.5297e-09	99	11668	701	349263	UW.Fetal_Lung.ChromatinAccessibility.H-22676.DS12646.hotspot.twopass.fdr0.01.merge.pks.wig	Fetal_Lung	fetal_lung
685	1e-07	1.86951	1.48991	2.34583	6.54534e-08	118	16817	701	349263	UW.Fetal_Lung.ChromatinAccessibility.H-22727.DS12817.hotspot.twopass.fdr0.01.merge.pks.wig	Fetal_Lung	fetal_lung
686	1e-07	2.21238	1.77215	2.76198	2.30705e-12	124	15343	701	349263	UW.Fetal_Lung.ChromatinAccessibility.H-22934B.DS13507.hotspot.twopass.fdr0.01.merge.pks.wig	Fetal_Lung	fetal_lung
687	1e-07	1.70286	1.33792	2.16736	1.52097e-05	98	14687	701	349263	UW.Fetal_Lung.ChromatinAccessibility.H-23090.DS13985.hotspot.twopass.fdr0.01.merge.pks.wig	Fetal_Lung	fetal_lung
688	1e-07	1.70787	1.3347	2.18536	2.08773e-05	93	12991	701	349263	UW.Fetal_Lung.ChromatinAccessibility.H-23247.DS14666.hotspot.twopass.fdr0.01.merge.pks.wig	Fetal_Lung	fetal_lung
689	1e-07	1.76513	1.39791	2.22881	1.79785e-06	107	15658	701	349263	UW.Fetal_Lung.ChromatinAccessibility.H-23266.DS14724.hotspot.twopass.fdr0.01.merge.pks.wig	Fetal_Lung	fetal_lung
690	1e-07	2.14521	1.70587	2.69771	6.67261e-11	113	14642	701	349263	UW.Fetal_Lung.ChromatinAccessibility.H-23266.DS14751.hotspot.twopass.fdr0.01.merge.pks.wig	Fetal_Lung	fetal_lung
691	1e-07	1.89854	1.48222	2.43179	3.85414e-07	92	11827	701	349263	UW.Fetal_Lung.ChromatinAccessibility.H-23284.DS14809.hotspot.twopass.fdr0.01.merge.pks.wig	Fetal_Lung	fetal_lung
692	1e-07	2.04067	1.61099	2.58496	3.35712e-09	107	13325	701	349263	UW.Fetal_Lung.ChromatinAccessibility.H-23284.DS14820.hotspot.twopass.fdr0.01.merge.pks.wig	Fetal_Lung	fetal_lung
693	1e-07	2.01481	1.58466	2.56171	1.08223e-08	100	12563	701	349263	UW.Fetal_Lung.ChromatinAccessibility.H-23365.DS15227.hotspot.twopass.fdr0.01.merge.pks.wig	Fetal_Lung	fetal_lung
694	1e-07	1.83209	1.44635	2.32072	5.18038e-07	106	14808	701	349263	UW.Fetal_Lung.ChromatinAccessibility.H-23399.DS15461.hotspot.twopass.fdr0.01.merge.pks.wig	Fetal_Lung	fetal_lung
695	1e-07	1.66773	1.30279	2.13488	4.9208e-05	92	13939	701	349263	UW.Fetal_Lung.ChromatinAccessibility.H-23419.DS15573.hotspot.twopass.fdr0.01.merge.pks.wig	Fetal_Lung	fetal_lung
696	1e-07	1.83398	1.44748	2.32368	5.09145e-07	106	14374	701	349263	UW.Fetal_Lung_Left.ChromatinAccessibility.H-23435.DS15637.hotspot.twopass.fdr0.01.merge.pks.wig	Fetal_Lung_Left	fetal_lung
697	1e-07	1.75491	1.38122	2.22971	4.15263e-06	101	14482	701	349263	UW.Fetal_Lung_Left.ChromatinAccessibility.H-23604.DS16570.hotspot.twopass.fdr0.01.merge.pks.wig	Fetal_Lung_Left	fetal_lung
698	1e-07	1.92756	1.54726	2.40132	4.8313e-09	131	17714	701	349263	UW.Fetal_Lung_Left.ChromatinAccessibility.H-23640.DS18170.hotspot.twopass.fdr0.01.merge.pks.wig	Fetal_Lung_Left	fetal_lung
699	1e-07	1.94723	1.54483	2.45445	1.67792e-08	111	14625	701	349263	UW.Fetal_Lung_Left.ChromatinAccessibility.H-23744.DS17105.hotspot.twopass.fdr0.01.merge.pks.wig	Fetal_Lung_Left	fetal_lung
700	1e-07	1.6468	1.30177	2.08327	3.20268e-05	105	16049	701	349263	UW.Fetal_Lung_Left.ChromatinAccessibility.H-23758.DS17154.hotspot.twopass.fdr0.01.merge.pks.wig	Fetal_Lung_Left	fetal_lung
701	1e-07	1.96539	1.5617	2.47343	8.40271e-09	110	14713	701	349263	UW.Fetal_Lung_Left.ChromatinAccessibility.H-23833.DS17464.hotspot.twopass.fdr0.01.merge.pks.wig	Fetal_Lung_Left	fetal_lung
702	1e-07	1.96633	1.55638	2.48427	1.4422e-08	108	13937	701	349263	UW.Fetal_Lung_Left.ChromatinAccessibility.H-23887.DS17674.hotspot.twopass.fdr0.01.merge.pks.wig	Fetal_Lung_Left	fetal_lung
703	1e-07	1.97249	1.5548	2.50239	2.2017e-08	101	12736	701	349263	UW.Fetal_Lung_Left.ChromatinAccessibility.H-23914.DS17739.hotspot.twopass.fdr0.01.merge.pks.wig	Fetal_Lung_Left	fetal_lung
704	1e-07	2.17179	1.69958	2.7752	5.64239e-10	96	10842	701	349263	UW.Fetal_Lung_Left.ChromatinAccessibility.H-23964.DS17835.hotspot.twopass.fdr0.01.merge.pks.wig	Fetal_Lung_Left	fetal_lung
705	1e-07	1.87721	1.48013	2.38081	2.05791e-07	102	13803	701	349263	UW.Fetal_Lung_Left.ChromatinAccessibility.H-24005.DS17959.hotspot.twopass.fdr0.01.merge.pks.wig	Fetal_Lung_Left	fetal_lung
706	1e-07	1.67103	1.31738	2.11961	2.31627e-05	101	15227	701	349263	UW.Fetal_Lung_Left.ChromatinAccessibility.H-24089.DS18421.hotspot.twopass.fdr0.01.merge.pks.wig	Fetal_Lung_Left	fetal_lung
707	1e-07	1.76699	1.3994	2.23115	1.71935e-06	109	16555	701	349263	UW.Fetal_Lung_Left.ChromatinAccessibility.H-24111.DS18487.hotspot.twopass.fdr0.01.merge.pks.wig	Fetal_Lung_Left	fetal_lung
708	1e-07	1.65938	1.29682	2.12329	5.6614e-05	93	13474	701	349263	UW.Fetal_Lung_Right.ChromatinAccessibility.H-23435.DS15632.hotspot.twopass.fdr0.01.merge.pks.wig	Fetal_Lung_Right	fetal_lung
709	1e-07	1.57099	1.22841	2.00912	0.000319229	96	14498	701	349263	UW.Fetal_Lung_Right.ChromatinAccessibility.H-23604.DS16566.hotspot.twopass.fdr0.01.merge.pks.wig	Fetal_Lung_Right	fetal_lung
710	1e-07	1.80776	1.43496	2.2774	5.03725e-07	115	15737	701	349263	UW.Fetal_Lung_Right.ChromatinAccessibility.H-23640.DS16790.hotspot.twopass.fdr0.01.merge.pks.wig	Fetal_Lung_Right	fetal_lung
711	1e-07	1.98079	1.57394	2.49281	5.65296e-09	111	14796	701	349263	UW.Fetal_Lung_Right.ChromatinAccessibility.H-23744.DS17101.hotspot.twopass.fdr0.01.merge.pks.wig	Fetal_Lung_Right	fetal_lung
712	1e-07	1.66724	1.30436	2.13106	4.46955e-05	93	13442	701	349263	UW.Fetal_Lung_Right.ChromatinAccessibility.H-23758.DS17162.hotspot.twopass.fdr0.01.merge.pks.wig	Fetal_Lung_Right	fetal_lung
713	1e-07	1.97401	1.57411	2.47549	3.90527e-09	117	15934	701	349263	UW.Fetal_Lung_Right.ChromatinAccessibility.H-23887.DS17670.hotspot.twopass.fdr0.01.merge.pks.wig	Fetal_Lung_Right	fetal_lung
714	1e-07	1.79844	1.43297	2.25712	4.10859e-07	116	16747	701	349263	UW.Fetal_Lung_Right.ChromatinAccessibility.H-23964.DS17831.hotspot.twopass.fdr0.01.merge.pks.wig	Fetal_Lung_Right	fetal_lung
715	1e-07	1.82176	1.44475	2.29715	3.97348e-07	110	15310	701	349263	UW.Fetal_Lung_Right.ChromatinAccessibility.H-24005.DS17954.hotspot.twopass.fdr0.01.merge.pks.wig	Fetal_Lung_Right	fetal_lung
716	1e-07	1.43737	1.12196	1.84144	0.00409882	93	15219	701	349263	UW.Fetal_Lung_Right.ChromatinAccessibility.H-24089.DS18418.hotspot.twopass.fdr0.01.merge.pks.wig	Fetal_Lung_Right	fetal_lung
717	1e-07	1.73463	1.37267	2.19204	3.97454e-06	111	16281	701	349263	UW.Fetal_Lung_Right.ChromatinAccessibility.H-24111.DS18492.hotspot.twopass.fdr0.01.merge.pks.wig	Fetal_Lung_Right	fetal_lung
718	1e-07	1.73869	1.36619	2.21277	6.90871e-06	100	14748	701	349263	UW.Fetal_Muscle_Arm.ChromatinAccessibility.H-23808.DS17432.hotspot.twopass.fdr0.01.merge.pks.wig	Fetal_Muscle_Arm	fetal_muscle
719	1e-07	1.69757	1.38155	2.08589	4.7722e-07	162	29007	701	349263	UW.Fetal_Muscle_Arm.ChromatinAccessibility.H-23914.DS17765.hotspot.twopass.fdr0.01.merge.pks.wig	Fetal_Muscle_Arm	fetal_muscle
720	1e-07	2.02971	1.62009	2.54289	7.4928e-10	114	15410	701	349263	UW.Fetal_Muscle_Arm.ChromatinAccessibility.H-23941.DS17825.hotspot.twopass.fdr0.01.merge.pks.wig	Fetal_Muscle_Arm	fetal_muscle
721	1e-07	1.99359	1.58198	2.51231	4.99423e-09	108	14693	701	349263	UW.Fetal_Muscle_Arm.ChromatinAccessibility.H-23964.DS17848.hotspot.twopass.fdr0.01.merge.pks.wig	Fetal_Muscle_Arm	fetal_muscle
722	1e-07	1.97473	1.58597	2.45879	1.17825e-09	130	18403	701	349263	UW.Fetal_Muscle_Arm.ChromatinAccessibility.H-24005.DS18080.hotspot.twopass.fdr0.01.merge.pks.wig	Fetal_Muscle_Arm	fetal_muscle
723	1e-07	1.99549	1.57519	2.52793	1.03175e-08	100	13358	701	349263	UW.Fetal_Muscle_Arm.ChromatinAccessibility.H-24042.DS18176.hotspot.twopass.fdr0.01.merge.pks.wig	Fetal_Muscle_Arm	fetal_muscle
724	1e-07	2.13941	1.673	2.73585	1.34689e-09	91	10782	701	349263	UW.Fetal_Muscle_Arm.ChromatinAccessibility.H-24078.DS18379.hotspot.twopass.fdr0.01.merge.pks.wig	Fetal_Muscle_Arm	fetal_muscle
725	1e-07	1.83927	1.4491	2.33449	5.45931e-07	99	14065	701	349263	UW.Fetal_Muscle_Arm.ChromatinAccessibility.H-24089.DS18452.hotspot.twopass.fdr0.01.merge.pks.wig	Fetal_Muscle_Arm	fetal_muscle
726	1e-07	1.72068	1.35087	2.19174	1.10212e-05	95	14222	701	349263	UW.Fetal_Muscle_Arm.ChromatinAccessibility.H-24111.DS18473.hotspot.twopass.fdr0.01.merge.pks.wig	Fetal_Muscle_Arm	fetal_muscle
727	1e-07	1.78077	1.39281	2.2768	4.16921e-06	90	13245	701	349263	UW.Fetal_Muscle_Arm.ChromatinAccessibility.H-24125.DS18559.hotspot.twopass.fdr0.01.merge.pks.wig	Fetal_Muscle_Arm	fetal_muscle
728	1e-07	1.48741	1.13962	1.94134	0.00348079	77	11514	701	349263	UW.Fetal_Muscle_Arm.ChromatinAccessibility.H-24143.DS18992.hotspot.twopass.fdr0.01.merge.pks.wig	Fetal_Muscle_Arm	fetal_muscle
729	1e-07	1.76174	1.36875	2.26756	1.09502e-05	85	11839	701	349263	UW.Fetal_Muscle_Arm.ChromatinAccessibility.H-24198.DS19051.hotspot.twopass.fdr0.01.merge.pks.wig	Fetal_Muscle_Arm	fetal_muscle
730	1e-07	1.8345	1.44357	2.33129	6.95866e-07	96	13732	701	349263	UW.Fetal_Muscle_Arm.ChromatinAccessibility.H-24218.DS19053.hotspot.twopass.fdr0.01.merge.pks.wig	Fetal_Muscle_Arm	fetal_muscle
731	1e-07	1.96792	1.56237	2.47874	8.9388e-09	112	14885	701	349263	UW.Fetal_Muscle_Arm.ChromatinAccessibility.H-24244.DS19270.hotspot.twopass.fdr0.01.merge.pks.wig	Fetal_Muscle_Arm	fetal_muscle
732	1e-07	2.00572	1.59439	2.52316	2.78551e-09	113	15236	701	349263	UW.Fetal_Muscle_Arm.ChromatinAccessibility.H-24259.DS19295.hotspot.twopass.fdr0.01.merge.pks.wig	Fetal_Muscle_Arm	fetal_muscle
733	1e-07	1.95752	1.55932	2.45742	7.09991e-09	115	16014	701	349263	UW.Fetal_Muscle_Arm.ChromatinAccessibility.H-24272.DS19380.hotspot.twopass.fdr0.01.merge.pks.wig	Fetal_Muscle_Arm	fetal_muscle
734	1e-07	1.79475	1.40363	2.29484	3.10609e-06	93	12862	701	349263	UW.Fetal_Muscle_Arm.ChromatinAccessibility.H-24297.DS19646.hotspot.twopass.fdr0.01.merge.pks.wig	Fetal_Muscle_Arm	fetal_muscle
735	1e-07	1.70198	1.35896	2.13159	3.63987e-06	119	18486	701	349263	UW.Fetal_Muscle_Back.ChromatinAccessibility.H-23914.DS17767.hotspot.twopass.fdr0.01.merge.pks.wig	Fetal_Muscle_Back	fetal_muscle
736	1e-07	2.02615	1.61823	2.5369	7.4324e-10	118	16082	701	349263	UW.Fetal_Muscle_Back.ChromatinAccessibility.H-23964.DS17850.hotspot.twopass.fdr0.01.merge.pks.wig	Fetal_Muscle_Back	fetal_muscle
737	1e-07	2.03782	1.64231	2.52856	1.00345e-10	135	19001	701	349263	UW.Fetal_Muscle_Back.ChromatinAccessibility.H-24005.DS18083.hotspot.twopass.fdr0.01.merge.pks.wig	Fetal_Muscle_Back	fetal_muscle
738	1e-07	2.1245	1.6779	2.68998	3.89105e-10	103	12757	701	349263	UW.Fetal_Muscle_Back.ChromatinAccessibility.H-24078.DS18377.hotspot.twopass.fdr0.01.merge.pks.wig	Fetal_Muscle_Back	fetal_muscle
739	1e-07	1.65297	1.29409	2.11138	5.7119e-05	93	14021	701	349263	UW.Fetal_Muscle_Back.ChromatinAccessibility.H-24089.DS18454.hotspot.twopass.fdr0.01.merge.pks.wig	Fetal_Muscle_Back	fetal_muscle
740	1e-07	1.7817	1.4039	2.26116	2.03213e-06	101	14545	701	349263	UW.Fetal_Muscle_Back.ChromatinAccessibility.H-24111.DS18468.hotspot.twopass.fdr0.01.merge.pks.wig	Fetal_Muscle_Back	fetal_muscle
741	1e-07	2.00187	1.57863	2.53859	1.02012e-08	100	13269	701	349263	UW.Fetal_Muscle_Back.ChromatinAccessibility.H-24143.DS18842.hotspot.twopass.fdr0.01.merge.pks.wig	Fetal_Muscle_Back	fetal_muscle
742	1e-07	2.04839	1.61055	2.60527	5.08976e-09	99	12331	701	349263	UW.Fetal_Muscle_Back.ChromatinAccessibility.H-24218.DS19117.hotspot.twopass.fdr0.01.merge.pks.wig	Fetal_Muscle_Back	fetal_muscle
743	1e-07	1.77494	1.38617	2.27274	5.3927e-06	89	12924	701	349263	UW.Fetal_Muscle_Back.ChromatinAccessibility.H-24244.DS19283.hotspot.twopass.fdr0.01.merge.pks.wig	Fetal_Muscle_Back	fetal_muscle
744	1e-07	1.60794	1.26873	2.03784	8.53264e-05	101	16200	701	349263	UW.Fetal_Muscle_Back.ChromatinAccessibility.H-24272.DS19384.hotspot.twopass.fdr0.01.merge.pks.wig	Fetal_Muscle_Back	fetal_muscle
745	1e-07	1.97491	1.56255	2.49608	1.23224e-08	106	14210	701	349263	UW.Fetal_Muscle_Back.ChromatinAccessibility.H-24279.DS19441.hotspot.twopass.fdr0.01.merge.pks.wig	Fetal_Muscle_Back	fetal_muscle
746	1e-07	1.64594	1.30799	2.07122	2.14014e-05	114	18237	701	349263	UW.Fetal_Muscle_Back.ChromatinAccessibility.H-24297.DS19648.hotspot.twopass.fdr0.01.merge.pks.wig	Fetal_Muscle_Back	fetal_muscle
747	1e-07	2.0524	1.62915	2.58563	1.04839e-09	109	14219	701	349263	UW.Fetal_Muscle_Back.ChromatinAccessibility.H-24409.DS20244.hotspot.twopass.fdr0.01.merge.pks.wig	Fetal_Muscle_Back	fetal_muscle
748	1e-07	1.82908	1.4321	2.3361	1.31822e-06	95	13358	701	349263	UW.Fetal_Muscle_Leg.ChromatinAccessibility.H-23808.DS17429.hotspot.twopass.fdr0.01.merge.pks.wig	Fetal_Muscle_Leg	fetal_muscle
749	1e-07	1.80474	1.42357	2.28798	1.07395e-06	100	14165	701	349263	UW.Fetal_Muscle_Leg.ChromatinAccessibility.H-24078.DS18386.hotspot.twopass.fdr0.01.merge.pks.wig	Fetal_Muscle_Leg	fetal_muscle
750	1e-07	1.44992	1.12273	1.87247	0.00441114	83	13645	701	349263	UW.Fetal_Muscle_Leg.ChromatinAccessibility.H-24089.DS18456.hotspot.twopass.fdr0.01.merge.pks.wig	Fetal_Muscle_Leg	fetal_muscle
751	1e-07	1.7412	1.37525	2.20453	4.08608e-06	104	15598	701	349263	UW.Fetal_Muscle_Leg.ChromatinAccessibility.H-24111.DS18471.hotspot.twopass.fdr0.01.merge.pks.wig	Fetal_Muscle_Leg	fetal_muscle
752	1e-07	1.73637	1.32963	2.26752	5.07278e-05	75	10251	701	349263	UW.Fetal_Muscle_Leg.ChromatinAccessibility.H-24143.DS18844.hotspot.twopass.fdr0.01.merge.pks.wig	Fetal_Muscle_Leg	fetal_muscle
753	1e-07	2.06042	1.64467	2.58127	3.23727e-10	119	16133	701	349263	UW.Fetal_Muscle_Leg.ChromatinAccessibility.H-24198.DS19158.hotspot.twopass.fdr0.01.merge.pks.wig	Fetal_Muscle_Leg	fetal_muscle
754	1e-07	1.86956	1.47275	2.37329	2.74058e-07	101	13899	701	349263	UW.Fetal_Muscle_Leg.ChromatinAccessibility.H-24218.DS19115.hotspot.twopass.fdr0.01.merge.pks.wig	Fetal_Muscle_Leg	fetal_muscle
755	1e-07	2.06864	1.65406	2.58713	1.88945e-10	122	16365	701	349263	UW.Fetal_Muscle_Leg.ChromatinAccessibility.H-24244.DS19272.hotspot.twopass.fdr0.01.merge.pks.wig	Fetal_Muscle_Leg	fetal_muscle
756	1e-07	1.73214	1.36587	2.19663	5.83312e-06	102	15253	701	349263	UW.Fetal_Muscle_Leg.ChromatinAccessibility.H-24259.DS19291.hotspot.twopass.fdr0.01.merge.pks.wig	Fetal_Muscle_Leg	fetal_muscle
757	1e-07	1.78276	1.41179	2.2512	1.19059e-06	108	15526	701	349263	UW.Fetal_Muscle_Leg.ChromatinAccessibility.H-24279.DS19436.hotspot.twopass.fdr0.01.merge.pks.wig	Fetal_Muscle_Leg	fetal_muscle
758	1e-07	1.94865	1.54749	2.45382	1.40559e-08	112	15348	701	349263	UW.Fetal_Muscle_Leg.ChromatinAccessibility.H-24297.DS19643.hotspot.twopass.fdr0.01.merge.pks.wig	Fetal_Muscle_Leg	fetal_muscle
759	1e-07	2.11771	1.6991	2.63946	2.42913e-11	125	16936	701	349263	UW.Fetal_Muscle_Leg.ChromatinAccessibility.H-24409.DS20239.hotspot.twopass.fdr0.01.merge.pks.wig	Fetal_Muscle_Leg	fetal_muscle
760	1e-07	1.92123	1.55279	2.37709	1.84451e-09	139	20500	701	349263	UW.Fetal_Muscle_Lower_Limb_Skeletal.ChromatinAccessibility.H-24042.DS18174.hotspot.twopass.fdr0.01.merge.pks.wig	Fetal_Muscle_Lower_Limb_Skeletal	fetal_muscle,_lower_limb
761	1e-07	2.1952	1.75514	2.74558	5.64109e-12	120	15009	701	349263	UW.Fetal_Muscle_Trunk.ChromatinAccessibility.H-23941.DS17827.hotspot.twopass.fdr0.01.merge.pks.wig	Fetal_Muscle_Trunk	fetal_muscle,_trunk
762	1e-07	2.14839	1.71877	2.6854	1.84283e-11	120	15733	701	349263	UW.Fetal_Muscle_Trunk.ChromatinAccessibility.H-24409.DS20242.hotspot.twopass.fdr0.01.merge.pks.wig	Fetal_Muscle_Trunk	fetal_muscle,_trunk
763	1e-07	2.17656	1.73084	2.73705	2.87847e-11	111	13904	701	349263	UW.Fetal_Muscle_Trunk.ChromatinAccessibility.H-24507.DS20544.hotspot.twopass.fdr0.01.merge.pks.wig	Fetal_Muscle_Trunk	fetal_muscle,_trunk
764	1e-07	2.1715	1.72288	2.73695	5.12533e-11	109	13514	701	349263	UW.Fetal_Muscle_Upper_Limb_Skeletal.ChromatinAccessibility.H-23887.DS17661.hotspot.twopass.fdr0.01.merge.pks.wig	Fetal_Muscle_Upper_Limb_Skeletal	fetal_muscle
765	1e-07	1.87494	1.49237	2.35558	6.7189e-08	115	16065	701	349263	UW.Fetal_Muscle_Upper_Trunk.ChromatinAccessibility.H-23887.DS17664.hotspot.twopass.fdr0.01.merge.pks.wig	Fetal_Muscle_Upper_Trunk	fetal_muscle,_upper_trunk
766	1e-07	1.64298	1.30737	2.06476	2.05372e-05	116	17279	701	349263	UW.Fetal_Placenta.ChromatinAccessibility.H-23887.DS17639.hotspot.twopass.fdr0.01.merge.pks.wig	Fetal_Placenta	fetal_placenta
767	1e-07	1.64754	1.28886	2.10604	6.72847e-05	95	13156	701	349263	UW.Fetal_Placenta.ChromatinAccessibility.H-23914.DS17744.hotspot.twopass.fdr0.01.merge.pks.wig	Fetal_Placenta	fetal_placenta
768	1e-07	1.44547	1.12906	1.85056	0.00346668	94	14475	701	349263	UW.Fetal_Placenta.ChromatinAccessibility.H-24272.DS19391.hotspot.twopass.fdr0.01.merge.pks.wig	Fetal_Placenta	fetal_placenta
769	1e-07	1.54242	1.20356	1.97667	0.000617092	93	13554	701	349263	UW.Fetal_Placenta.ChromatinAccessibility.H-24409.DS20346.hotspot.twopass.fdr0.01.merge.pks.wig	Fetal_Placenta	fetal_placenta
770	1e-07	1.75864	1.39667	2.21442	1.57531e-06	112	16152	701	349263	UW.Fetal_Renal_Cortex.ChromatinAccessibility.H-23769.DS17307.hotspot.twopass.fdr0.01.merge.pks.wig	Fetal_Renal_Cortex	fetal_renal_cortex
771	1e-07	1.70191	1.34978	2.1459	6.92036e-06	108	15921	701	349263	UW.Fetal_Renal_Cortex.ChromatinAccessibility.H-23790.DS17387.hotspot.twopass.fdr0.01.merge.pks.wig	Fetal_Renal_Cortex	fetal_renal_cortex
772	1e-07	2.13623	1.72563	2.64453	3.17305e-12	137	18362	701	349263	UW.Fetal_Renal_Cortex.ChromatinAccessibility.H-23833.DS17455.hotspot.twopass.fdr0.01.merge.pks.wig	Fetal_Renal_Cortex	fetal_renal_cortex
773	1e-07	2.07236	1.64006	2.61861	1.03016e-09	106	12871	701	349263	UW.Fetal_Renal_Cortex.ChromatinAccessibility.H-23914.DS17756.hotspot.twopass.fdr0.01.merge.pks.wig	Fetal_Renal_Cortex	fetal_renal_cortex
774	1e-07	1.68044	1.33097	2.12166	1.2794e-05	107	15858	701	349263	UW.Fetal_Renal_Cortex.ChromatinAccessibility.H-23941.DS17804.hotspot.twopass.fdr0.01.merge.pks.wig	Fetal_Renal_Cortex	fetal_renal_cortex
775	1e-07	1.51094	1.18139	1.93241	0.00100944	94	14633	701	349263	UW.Fetal_Renal_Cortex.ChromatinAccessibility.H-24078.DS18428.hotspot.twopass.fdr0.01.merge.pks.wig	Fetal_Renal_Cortex	fetal_renal_cortex
776	1e-07	1.91641	1.52186	2.41325	3.19371e-08	109	14598	701	349263	UW.Fetal_Renal_Cortex.ChromatinAccessibility.H-24259.DS19388.hotspot.twopass.fdr0.01.merge.pks.wig	Fetal_Renal_Cortex	fetal_renal_cortex
777	1e-07	1.81265	1.44829	2.26866	2.04621e-07	118	17477	701	349263	UW.Fetal_Renal_Cortex.ChromatinAccessibility.H-24493.DS20568.hotspot.twopass.fdr0.01.merge.pks.wig	Fetal_Renal_Cortex	fetal_renal_cortex
778	1e-07	1.83137	1.45836	2.2998	1.91854e-07	113	16389	701	349263	UW.Fetal_Renal_Cortex_Left.ChromatinAccessibility.H-23871.DS17550.hotspot.twopass.fdr0.01.merge.pks.wig	Fetal_Renal_Cortex_Left	fetal_renal_cortex
779	1e-07	1.65551	1.30818	2.09506	2.71651e-05	107	16243	701	349263	UW.Fetal_Renal_Cortex_Left.ChromatinAccessibility.H-24111.DS18542.hotspot.twopass.fdr0.01.merge.pks.wig	Fetal_Renal_Cortex_Left	fetal_renal_cortex
780	1e-07	1.75101	1.36966	2.23854	7.82079e-06	92	12581	701	349263	UW.Fetal_Renal_Cortex_Left.ChromatinAccessibility.H-24169.DS18931.hotspot.twopass.fdr0.01.merge.pks.wig	Fetal_Renal_Cortex_Left	fetal_renal_cortex
781	1e-07	1.85831	1.48902	2.31918	4.20219e-08	124	18079	701	349263	UW.Fetal_Renal_Cortex_Left.ChromatinAccessibility.H-24232.DS19257.hotspot.twopass.fdr0.01.merge.pks.wig	Fetal_Renal_Cortex_Left	fetal_renal_cortex
782	1e-07	1.74767	1.3822	2.20976	3.09805e-06	107	15256	701	349263	UW.Fetal_Renal_Cortex_Right.ChromatinAccessibility.H-23871.DS17545.hotspot.twopass.fdr0.01.merge.pks.wig	Fetal_Renal_Cortex_Right	fetal_renal_cortex
783	1e-07	1.62238	1.27175	2.06968	9.82063e-05	96	14125	701	349263	UW.Fetal_Renal_Cortex_Right.ChromatinAccessibility.H-24169.DS18928.hotspot.twopass.fdr0.01.merge.pks.wig	Fetal_Renal_Cortex_Right	fetal_renal_cortex
784	1e-07	1.83764	1.46547	2.30433	1.36437e-07	117	16627	701	349263	UW.Fetal_Renal_Cortex_Right.ChromatinAccessibility.H-24232.DS19254.hotspot.twopass.fdr0.01.merge.pks.wig	Fetal_Renal_Cortex_Right	fetal_renal_cortex
785	1e-07	1.7145	1.36459	2.15412	3.67073e-06	116	16660	701	349263	UW.Fetal_Renal_Pelvis.ChromatinAccessibility.H-23790.DS17381.hotspot.twopass.fdr0.01.merge.pks.wig	Fetal_Renal_Pelvis	fetal_renal_pelvis
786	1e-07	1.64916	1.30303	2.08724	3.15079e-05	105	15308	701	349263	UW.Fetal_Renal_Pelvis.ChromatinAccessibility.H-23833.DS17451.hotspot.twopass.fdr0.01.merge.pks.wig	Fetal_Renal_Pelvis	fetal_renal_pelvis
787	1e-07	1.81699	1.44737	2.281	2.65513e-07	112	15742	701	349263	UW.Fetal_Renal_Pelvis.ChromatinAccessibility.H-23914.DS17760.hotspot.twopass.fdr0.01.merge.pks.wig	Fetal_Renal_Pelvis	fetal_renal_pelvis
788	1e-07	2.15182	1.67405	2.76594	2.20004e-09	85	9348	701	349263	UW.Fetal_Renal_Pelvis.ChromatinAccessibility.H-24005.DS18088.hotspot.twopass.fdr0.01.merge.pks.wig	Fetal_Renal_Pelvis	fetal_renal_pelvis
789	1e-07	1.80852	1.4219	2.30027	1.37633e-06	98	13291	701	349263	UW.Fetal_Renal_Pelvis.ChromatinAccessibility.H-24078.DS18431.hotspot.twopass.fdr0.01.merge.pks.wig	Fetal_Renal_Pelvis	fetal_renal_pelvis
790	1e-07	1.735	1.37369	2.19136	3.7468e-06	105	15591	701	349263	UW.Fetal_Renal_Pelvis.ChromatinAccessibility.H-24259.DS19386.hotspot.twopass.fdr0.01.merge.pks.wig	Fetal_Renal_Pelvis	fetal_renal_pelvis
791	1e-07	1.71037	1.36855	2.13756	2.37954e-06	123	18966	701	349263	UW.Fetal_Renal_Pelvis.ChromatinAccessibility.H-24477.DS20448.hotspot.twopass.fdr0.01.merge.pks.wig	Fetal_Renal_Pelvis	fetal_renal_pelvis
792	1e-07	1.96547	1.56342	2.47092	7.15876e-09	116	15162	701	349263	UW.Fetal_Renal_Pelvis_Left.ChromatinAccessibility.H-23871.DS17553.hotspot.twopass.fdr0.01.merge.pks.wig	Fetal_Renal_Pelvis_Left	fetal_renal_pelvis
793	1e-07	1.82864	1.44376	2.31611	5.55942e-07	105	14079	701	349263	UW.Fetal_Renal_Pelvis_Left.ChromatinAccessibility.H-24111.DS18666.hotspot.twopass.fdr0.01.merge.pks.wig	Fetal_Renal_Pelvis_Left	fetal_renal_pelvis
794	1e-07	1.71749	1.34904	2.18656	1.13241e-05	97	13513	701	349263	UW.Fetal_Renal_Pelvis_Left.ChromatinAccessibility.H-24169.DS18964.hotspot.twopass.fdr0.01.merge.pks.wig	Fetal_Renal_Pelvis_Left	fetal_renal_pelvis
795	1e-07	1.73649	1.38106	2.18339	2.32315e-06	112	16489	701	349263	UW.Fetal_Renal_Pelvis_Left.ChromatinAccessibility.H-24232.DS19238.hotspot.twopass.fdr0.01.merge.pks.wig	Fetal_Renal_Pelvis_Left	fetal_renal_pelvis
796	1e-07	1.60372	1.26443	2.03404	9.83502e-05	100	15298	701	349263	UW.Fetal_Renal_Pelvis_Right.ChromatinAccessibility.H-23871.DS17548.hotspot.twopass.fdr0.01.merge.pks.wig	Fetal_Renal_Pelvis_Right	fetal_renal_pelvis
797	1e-07	1.92645	1.5369	2.41473	1.28018e-08	117	16310	701	349263	UW.Fetal_Renal_Pelvis_Right.ChromatinAccessibility.H-24111.DS18663.hotspot.twopass.fdr0.01.merge.pks.wig	Fetal_Renal_Pelvis_Right	fetal_renal_pelvis
798	1e-07	1.90433	1.50566	2.40857	7.67577e-08	105	13794	701	349263	UW.Fetal_Renal_Pelvis_Right.ChromatinAccessibility.H-24169.DS18961.hotspot.twopass.fdr0.01.merge.pks.wig	Fetal_Renal_Pelvis_Right	fetal_renal_pelvis
799	1e-07	2.11526	1.6858	2.65413	9.77294e-11	114	14266	701	349263	UW.Fetal_Renal_Pelvis_Right.ChromatinAccessibility.H-24232.DS19235.hotspot.twopass.fdr0.01.merge.pks.wig	Fetal_Renal_Pelvis_Right	fetal_renal_pelvis
800	1e-07	2.05244	1.6033	2.6274	1.15362e-08	92	11399	701	349263	UW.Fetal_Skin.ChromatinAccessibility.H-22337.DS10987.hotspot.twopass.fdr0.01.merge.pks.wig	Fetal_Skin	fetal_skin
801	1e-07	1.19058	0.925867	1.53099	0.17394	87	18190	701	349263	UW.Fetal_Spinal_Cord.ChromatinAccessibility.H-24111.DS18501.hotspot.twopass.fdr0.01.merge.pks.wig	Fetal_Spinal_Cord	fetal_spinal_cord
802	1e-07	1.45672	1.13655	1.8671	0.00297064	88	15358	701	349263	UW.Fetal_Spinal_Cord.ChromatinAccessibility.H-24409.DS20351.hotspot.twopass.fdr0.01.merge.pks.wig	Fetal_Spinal_Cord	fetal_spinal_cord
803	1e-07	1.69357	1.32937	2.15754	2.00214e-05	94	14841	701	349263	UW.Fetal_Spinal_Cord.ChromatinAccessibility.H-24493.DS20530.hotspot.twopass.fdr0.01.merge.pks.wig	Fetal_Spinal_Cord	fetal_spinal_cord
804	1e-07	2.52658	2.01844	3.16265	5.94541e-16	122	12774	701	349263	UW.Fetal_Spleen.ChromatinAccessibility.H-23399.DS17448.hotspot.twopass.fdr0.01.merge.pks.wig	Fetal_Spleen	fetal_spleen
805	1e-07	2.09473	1.65319	2.65421	9.22547e-10	103	11709	701	349263	UW.Fetal_Stomach.ChromatinAccessibility.H-23589.DS16530.hotspot.twopass.fdr0.01.merge.pks.wig	Fetal_Stomach	fetal_stomach
806	1e-07	1.89892	1.49497	2.41203	1.47939e-07	99	12235	701	349263	UW.Fetal_Stomach.ChromatinAccessibility.H-23758.DS17172.hotspot.twopass.fdr0.01.merge.pks.wig	Fetal_Stomach	fetal_stomach
807	1e-07	1.95879	1.50926	2.5422	4.3125e-07	81	8598	701	349263	UW.Fetal_Stomach.ChromatinAccessibility.H-23769.DS17325.hotspot.twopass.fdr0.01.merge.pks.wig	Fetal_Stomach	fetal_stomach
808	1e-07	1.99996	1.57133	2.54551	1.77884e-08	100	11857	701	349263	UW.Fetal_Stomach.ChromatinAccessibility.H-23887.DS17659.hotspot.twopass.fdr0.01.merge.pks.wig	Fetal_Stomach	fetal_stomach
809	1e-07	2.13123	1.66808	2.72297	1.42212e-09	93	10337	701	349263	UW.Fetal_Stomach.ChromatinAccessibility.H-23914.DS17750.hotspot.twopass.fdr0.01.merge.pks.wig	Fetal_Stomach	fetal_stomach
810	1e-07	1.81182	1.43804	2.28276	4.61452e-07	114	14867	701	349263	UW.Fetal_Stomach.ChromatinAccessibility.H-23964.DS17878.hotspot.twopass.fdr0.01.merge.pks.wig	Fetal_Stomach	fetal_stomach
811	1e-07	1.69605	1.32608	2.16924	2.57656e-05	93	12605	701	349263	UW.Fetal_Stomach.ChromatinAccessibility.H-24005.DS17963.hotspot.twopass.fdr0.01.merge.pks.wig	Fetal_Stomach	fetal_stomach
812	1e-07	2.04231	1.60687	2.59575	5.32565e-09	100	11278	701	349263	UW.Fetal_Stomach.ChromatinAccessibility.H-24078.DS18389.hotspot.twopass.fdr0.01.merge.pks.wig	Fetal_Stomach	fetal_stomach
813	1e-07	1.83619	1.43796	2.34472	1.10444e-06	95	11952	701	349263	UW.Fetal_Stomach.ChromatinAccessibility.H-24125.DS18821.hotspot.twopass.fdr0.01.merge.pks.wig	Fetal_Stomach	fetal_stomach
814	1e-07	1.87415	1.47868	2.37537	2.04918e-07	104	13247	701	349263	UW.Fetal_Stomach.ChromatinAccessibility.H-24401.DS20349.hotspot.twopass.fdr0.01.merge.pks.wig	Fetal_Stomach	fetal_stomach
815	1e-07	2.16012	1.72003	2.71281	3.45268e-11	114	13297	701	349263	UW.Fetal_Stomach.ChromatinAccessibility.H-24507.DS20546.hotspot.twopass.fdr0.01.merge.pks.wig	Fetal_Stomach	fetal_stomach
816	1e-07	1.62491	1.26756	2.083	0.000127561	91	13233	701	349263	UW.Fetal_Testes.ChromatinAccessibility.H24198_H23640_H24042.DS18942.hotspot.twopass.fdr0.01.merge.pks.wig	Fetal_Testes	fetal_testes
817	1e-07	2.5873	2.0389	3.28321	5.20757e-15	103	9636	701	349263	UW.Fetal_Thymus.ChromatinAccessibility.H-23589.DS16490.hotspot.twopass.fdr0.01.merge.pks.wig	Fetal_Thymus	fetal_thymus
818	1e-07	2.69885	2.11859	3.43804	9.09132e-16	98	8436	701	349263	UW.Fetal_Thymus.ChromatinAccessibility.H-23663.DS16841.hotspot.twopass.fdr0.01.merge.pks.wig	Fetal_Thymus	fetal_thymus
819	1e-07	1.97415	1.51482	2.57276	4.81787e-07	78	8496	701	349263	UW.Fetal_Thymus.ChromatinAccessibility.H-23769.DS17323.hotspot.twopass.fdr0.01.merge.pks.wig	Fetal_Thymus	fetal_thymus
820	1e-07	2.39678	1.87109	3.07015	4.53201e-12	95	8817	701	349263	UW.Fetal_Thymus.ChromatinAccessibility.H-23833.DS17474.hotspot.twopass.fdr0.01.merge.pks.wig	Fetal_Thymus	fetal_thymus
821	1e-07	2.56731	2.00072	3.29435	1.25097e-13	90	8044	701	349263	UW.Fetal_Thymus.ChromatinAccessibility.H-23964.DS17875.hotspot.twopass.fdr0.01.merge.pks.wig	Fetal_Thymus	fetal_thymus
822	1e-07	2.64841	2.11469	3.31683	2.20725e-17	119	11634	701	349263	UW.Fetal_Thymus.ChromatinAccessibility.H-23964.DS17876.hotspot.twopass.fdr0.01.merge.pks.wig	Fetal_Thymus	fetal_thymus
823	1e-07	2.37299	1.89763	2.96742	3.5428e-14	121	12977	701	349263	UW.Fetal_Thymus.ChromatinAccessibility.H-24078.DS18382.hotspot.twopass.fdr0.01.merge.pks.wig	Fetal_Thymus	fetal_thymus
824	1e-07	1.68335	1.30356	2.17379	6.54779e-05	82	11672	701	349263	UW.Fetal_Thymus.ChromatinAccessibility.H-24259.DS19287.hotspot.twopass.fdr0.01.merge.pks.wig	Fetal_Thymus	fetal_thymus
825	1e-07	2.66878	2.08296	3.41935	8.27326e-15	89	8090	701	349263	UW.Fetal_Thymus.ChromatinAccessibility.H-24401.DS20335.hotspot.twopass.fdr0.01.merge.pks.wig	Fetal_Thymus	fetal_thymus
826	1e-07	2.68358	2.10319	3.42414	2.03186e-15	96	8441	701	349263	UW.Fetal_Thymus.ChromatinAccessibility.H-24409.DS20341.hotspot.twopass.fdr0.01.merge.pks.wig	Fetal_Thymus	fetal_thymus
827	1e-07	1.8447	1.42984	2.37993	2.46568e-06	86	11621	701	349263	UW.Fibroblasts_Fetal_Skin_Abdomen.ChromatinAccessibility.H-24259.DS19558.hotspot.twopass.fdr0.01.merge.pks.wig	Fibroblasts_Fetal_Skin_Abdomen	fibroblast
828	1e-07	1.85223	1.45019	2.36574	7.92321e-07	95	13196	701	349263	UW.Fibroblasts_Fetal_Skin_Abdomen.ChromatinAccessibility.H-24259.DS19561.hotspot.twopass.fdr0.01.merge.pks.wig	Fibroblasts_Fetal_Skin_Abdomen	fibroblast
829	1e-07	1.92351	1.49905	2.46815	2.71045e-07	90	11979	701	349263	UW.Fibroblasts_Fetal_Skin_Back.ChromatinAccessibility.H-24218.DS19233.hotspot.twopass.fdr0.01.merge.pks.wig	Fibroblasts_Fetal_Skin_Back	fibroblast
830	1e-07	1.74063	1.34605	2.25087	2.38112e-05	85	11939	701	349263	UW.Fibroblasts_Fetal_Skin_Biceps_Left.ChromatinAccessibility.H-24259.DS19857.hotspot.twopass.fdr0.01.merge.pks.wig	Fibroblasts_Fetal_Skin_Biceps_Left	fibroblast
831	1e-07	1.57592	1.20998	2.05253	0.000741271	78	11763	701	349263	UW.Fibroblasts_Fetal_Skin_Biceps_Left.ChromatinAccessibility.H-24259.DS19867.hotspot.twopass.fdr0.01.merge.pks.wig	Fibroblasts_Fetal_Skin_Biceps_Left	fibroblast
832	1e-07	2.23273	1.75088	2.84718	9.42645e-11	96	11421	701	349263	UW.Fibroblasts_Fetal_Skin_Biceps_Right.ChromatinAccessibility.H-24259.DS19745.hotspot.twopass.fdr0.01.merge.pks.wig	Fibroblasts_Fetal_Skin_Biceps_Right	fibroblast
833	1e-07	1.89906	1.48072	2.4356	4.37534e-07	90	12268	701	349263	UW.Fibroblasts_Fetal_Skin_Biceps_Right.ChromatinAccessibility.H-24259.DS19761.hotspot.twopass.fdr0.01.merge.pks.wig	Fibroblasts_Fetal_Skin_Biceps_Right	fibroblast
834	1e-07	1.75728	1.37289	2.24929	7.59285e-06	93	13465	701	349263	UW.Fibroblasts_Fetal_Skin_Quadriceps_Left.ChromatinAccessibility.H-24259.DS20046.hotspot.twopass.fdr0.01.merge.pks.wig	Fibroblasts_Fetal_Skin_Quadriceps_Left	fibroblast
835	1e-07	2.02318	1.59019	2.57407	9.73475e-09	101	13256	701	349263	UW.Fibroblasts_Fetal_Skin_Quadriceps_Left.ChromatinAccessibility.H-24259.DS20056.hotspot.twopass.fdr0.01.merge.pks.wig	Fibroblasts_Fetal_Skin_Quadriceps_Left	fibroblast
836	1e-07	2.09194	1.63358	2.6789	4.932e-09	93	11369	701	349263	UW.Fibroblasts_Fetal_Skin_Quadriceps_Right.ChromatinAccessibility.H-24259.DS19943.hotspot.twopass.fdr0.01.merge.pks.wig	Fibroblasts_Fetal_Skin_Quadriceps_Right	fibroblast
837	1e-07	2.0903	1.64633	2.65399	1.42468e-09	102	12896	701	349263	UW.Fibroblasts_Fetal_Skin_Quadriceps_Right.ChromatinAccessibility.H-24259.DS19948.hotspot.twopass.fdr0.01.merge.pks.wig	Fibroblasts_Fetal_Skin_Quadriceps_Right	fibroblast
838	1e-07	2.202	1.72651	2.80845	2.01726e-10	96	11277	701	349263	UW.Fibroblasts_Fetal_Skin_Scalp.ChromatinAccessibility.H-24259.DS19444.hotspot.twopass.fdr0.01.merge.pks.wig	Fibroblasts_Fetal_Skin_Scalp	fibroblast
839	1e-07	2.12194	1.66394	2.70601	1.3229e-09	97	11796	701	349263	UW.Fibroblasts_Fetal_Skin_Scalp.ChromatinAccessibility.H-24259.DS19449.hotspot.twopass.fdr0.01.merge.pks.wig	Fibroblasts_Fetal_Skin_Scalp	fibroblast
840	1e-07	1.85886	1.44468	2.39179	1.43242e-06	88	11953	701	349263	UW.Fibroblasts_Fetal_Skin_Upper_Back.ChromatinAccessibility.H-24259.DS19696.hotspot.twopass.fdr0.01.merge.pks.wig	Fibroblasts_Fetal_Skin_Upper_Back	fibroblast
841	1e-07	1.93469	1.52456	2.45514	5.6534e-08	105	14117	701	349263	UW.Fibroblasts_Fetal_Skin_Upper_Back.ChromatinAccessibility.H-24259.DS19706.hotspot.twopass.fdr0.01.merge.pks.wig	Fibroblasts_Fetal_Skin_Upper_Back	fibroblast
842	1e-07	1.42168	1.08652	1.86022	0.0103193	73	12121	701	349263	UW.H1_BMP4_Derived_Mesendoderm_Cultured_Cells.ChromatinAccessibility.DS18732.hotspot.twopass.fdr0.01.merge.pks.wig	H1_BMP4_Derived_Mesendoderm_Cultured_Cells	es_cell
843	1e-07	1.43323	1.11998	1.83408	0.00422903	89	15483	701	349263	UW.H1_BMP4_Derived_Mesendoderm_Cultured_Cells.ChromatinAccessibility.DS19310.hotspot.twopass.fdr0.01.merge.pks.wig	H1_BMP4_Derived_Mesendoderm_Cultured_Cells	es_cell
844	1e-07	1.60161	1.19815	2.14093	0.00146849	60	8792	701	349263	UW.H1_BMP4_Derived_Trophoblast_Cultured_Cells.ChromatinAccessibility.DS18736.hotspot.twopass.fdr0.01.merge.pks.wig	H1_BMP4_Derived_Trophoblast_Cultured_Cells	es_cell
845	1e-07	1.52007	1.1568	1.99742	0.00265242	70	10666	701	349263	UW.H1_BMP4_Derived_Trophoblast_Cultured_Cells.ChromatinAccessibility.DS19317.hotspot.twopass.fdr0.01.merge.pks.wig	H1_BMP4_Derived_Trophoblast_Cultured_Cells	es_cell
846	1e-07	1.37559	1.06968	1.76899	0.0129604	86	14557	701	349263	UW.H1.ChromatinAccessibility.DS18873.hotspot.twopass.fdr0.01.merge.pks.wig	H1	es_cell
847	1e-07	1.69585	1.29154	2.22673	0.000144009	67	9359	701	349263	UW.H1.ChromatinAccessibility.DS19100.hotspot.twopass.fdr0.01.merge.pks.wig	H1	es_cell
848	1e-07	2.63573	2.09334	3.31866	1.65623e-16	112	11461	701	349263	UW.H1_Derived_Mesenchymal_Stem_Cells.ChromatinAccessibility.DS20671.hotspot.twopass.fdr0.01.merge.pks.wig	H1_Derived_Mesenchymal_Stem_Cells	es_cell
849	1e-07	2.34727	1.86099	2.96062	5.84847e-13	109	12374	701	349263	UW.H1_Derived_Mesenchymal_Stem_Cells.ChromatinAccessibility.DS21042.hotspot.twopass.fdr0.01.merge.pks.wig	H1_Derived_Mesenchymal_Stem_Cells	es_cell
850	1e-07	1.7305	1.29937	2.30469	0.000175878	62	7768	701	349263	UW.H1_Derived_Neuronal_Progenitor_Cultured_Cells.ChromatinAccessibility.DS18739.hotspot.twopass.fdr0.01.merge.pks.wig	H1_Derived_Neuronal_Progenitor_Cultured_Cells	es_cell
851	1e-07	1.55921	1.19765	2.02992	0.000966985	75	11085	701	349263	UW.H1_Derived_Neuronal_Progenitor_Cultured_Cells.ChromatinAccessibility.DS20153.hotspot.twopass.fdr0.01.merge.pks.wig	H1_Derived_Neuronal_Progenitor_Cultured_Cells	es_cell
852	1e-07	1.68519	1.31836	2.1541	3.09054e-05	92	13399	701	349263	UW.H9.ChromatinAccessibility.DS18517.hotspot.twopass.fdr0.01.merge.pks.wig	H9	es_cell
853	1e-07	1.79152	1.39047	2.30824	6.49844e-06	83	11093	701	349263	UW.H9.ChromatinAccessibility.DS18522.hotspot.twopass.fdr0.01.merge.pks.wig	H9	es_cell
854	1e-07	1.85613	1.43625	2.39876	2.27959e-06	85	10562	701	349263	UW.IMR90.ChromatinAccessibility.DS11759.hotspot.twopass.fdr0.01.merge.pks.wig	IMR90	lung
855	1e-07	1.949	1.51137	2.51334	2.69926e-07	84	10369	701	349263	UW.IMR90.ChromatinAccessibility.DS11764.hotspot.twopass.fdr0.01.merge.pks.wig	IMR90	lung
856	1e-07	2.23573	1.77587	2.81467	7.48591e-12	115	13414	701	349263	UW.IMR90.ChromatinAccessibility.DS13219.hotspot.twopass.fdr0.01.merge.pks.wig	IMR90	lung
857	1e-07	2.17873	1.71827	2.76257	1.28623e-10	104	12010	701	349263	UW.IMR90.ChromatinAccessibility.DS13229.hotspot.twopass.fdr0.01.merge.pks.wig	IMR90	lung
858	1e-07	1.41462	1.10216	1.81565	0.00645186	91	14495	701	349263	UW.iPS_DF_19.11.ChromatinAccessibility.DS15153.hotspot.twopass.fdr0.01.merge.pks.wig	iPS_DF_19.11	ips_cell
859	1e-07	1.56871	1.21786	2.02063	0.00049046	87	12733	701	349263	UW.iPS_DF_19.7.ChromatinAccessibility.DS15148.hotspot.twopass.fdr0.01.merge.pks.wig	iPS_DF_19.7	ips_cell
860	1e-07	1.6534	1.29385	2.11288	5.84137e-05	93	13640	701	349263	UW.iPS_DF_4.7.ChromatinAccessibility.DS15169.hotspot.twopass.fdr0.01.merge.pks.wig	iPS_DF_4.7	ips_cell
861	1e-07	1.70119	1.33903	2.16128	1.35851e-05	98	14160	701	349263	UW.iPS_DF_6.9.ChromatinAccessibility.DS15164.hotspot.twopass.fdr0.01.merge.pks.wig	iPS_DF_6.9	ips_cell
862	1e-07	2.58889	2.03076	3.30043	1.61422e-14	97	8958	701	349263	UW.Mobilized_CD34_Primary_Cells.ChromatinAccessibility.RO_00738.DS13199.hotspot.twopass.fdr0.01.merge.pks.wig	Mobilized_CD34_Primary_Cells	blood
863	1e-07	2.15393	1.69397	2.73879	3.83801e-10	102	10815	701	349263	UW.Mobilized_CD34_Primary_Cells.ChromatinAccessibility.RO_01480.DS12771.hotspot.twopass.fdr0.01.merge.pks.wig	Mobilized_CD34_Primary_Cells	blood
864	1e-07	2.45627	1.93999	3.10994	8.35703e-14	105	10253	701	349263	UW.Mobilized_CD34_Primary_Cells.ChromatinAccessibility.RO_01492.DS12774.hotspot.twopass.fdr0.01.merge.pks.wig	Mobilized_CD34_Primary_Cells	blood
865	1e-07	2.13368	1.65485	2.75107	5.0737e-09	87	8964	701	349263	UW.Mobilized_CD34_Primary_Cells.ChromatinAccessibility.RO_01492.DS14206.hotspot.twopass.fdr0.01.merge.pks.wig	Mobilized_CD34_Primary_Cells	blood
866	1e-07	2.52539	1.98079	3.21971	7.70288e-14	98	9165	701	349263	UW.Mobilized_CD34_Primary_Cells.ChromatinAccessibility.RO_01508.DS11202.hotspot.twopass.fdr0.01.merge.pks.wig	Mobilized_CD34_Primary_Cells	blood
867	1e-07	2.62901	2.06942	3.33992	2.45794e-15	104	9559	701	349263	UW.Mobilized_CD34_Primary_Cells.ChromatinAccessibility.RO_01517.DS14129.hotspot.twopass.fdr0.01.merge.pks.wig	Mobilized_CD34_Primary_Cells	blood
868	1e-07	2.26497	1.78436	2.87503	1.83392e-11	102	10580	701	349263	UW.Mobilized_CD34_Primary_Cells.ChromatinAccessibility.RO_01520.DS12785.hotspot.twopass.fdr0.01.merge.pks.wig	Mobilized_CD34_Primary_Cells	blood
869	1e-07	2.53458	1.99869	3.21415	1.66658e-14	104	10077	701	349263	UW.Mobilized_CD34_Primary_Cells.ChromatinAccessibility.RO_01527.DS11666.hotspot.twopass.fdr0.01.merge.pks.wig	Mobilized_CD34_Primary_Cells	blood
870	1e-07	2.37881	1.88141	3.00773	4.46414e-13	109	10907	701	349263	UW.Mobilized_CD34_Primary_Cells.ChromatinAccessibility.RO_01535.DS12274.hotspot.twopass.fdr0.01.merge.pks.wig	Mobilized_CD34_Primary_Cells	blood
871	1e-07	2.74383	2.15438	3.49455	2.83879e-16	100	8717	701	349263	UW.Mobilized_CD34_Primary_Cells.ChromatinAccessibility.RO_01535.DS14197.hotspot.twopass.fdr0.01.merge.pks.wig	Mobilized_CD34_Primary_Cells	blood
872	1e-07	2.44554	1.91223	3.12757	1.03898e-12	94	8846	701	349263	UW.Mobilized_CD34_Primary_Cells.ChromatinAccessibility.RO_01536.DS12339.hotspot.twopass.fdr0.01.merge.pks.wig	Mobilized_CD34_Primary_Cells	blood
873	1e-07	2.1752	1.72308	2.74594	6.27707e-11	112	12242	701	349263	UW.Mobilized_CD34_Primary_Cells.ChromatinAccessibility.RO_01549.DS12734.hotspot.twopass.fdr0.01.merge.pks.wig	Mobilized_CD34_Primary_Cells	blood
874	1e-07	2.67367	2.10871	3.39	4.6501e-16	106	9265	701	349263	UW.Mobilized_CD34_Primary_Cells.ChromatinAccessibility.RO_01562.DS13196.hotspot.twopass.fdr0.01.merge.pks.wig	Mobilized_CD34_Primary_Cells	blood
875	1e-07	2.3267	1.82562	2.96533	8.83643e-12	94	9577	701	349263	UW.Mobilized_CD34_Primary_Cells.ChromatinAccessibility.RO_01701.DS17112.hotspot.twopass.fdr0.01.merge.pks.wig	Mobilized_CD34_Primary_Cells	blood
876	1e-07	3.28288	2.58453	4.16994	2.0109e-22	101	7233	701	349263	UW.Mobilized_CD4_Primary_Cells.ChromatinAccessibility.RO_01679.DS16955.hotspot.twopass.fdr0.01.merge.pks.wig	Mobilized_CD4_Primary_Cells	blood
877	1e-07	3.39672	2.65909	4.33896	1.24971e-22	96	6450	701	349263	UW.Mobilized_CD4_Primary_Cells.ChromatinAccessibility.RO_01701.DS17175.hotspot.twopass.fdr0.01.merge.pks.wig	Mobilized_CD4_Primary_Cells	blood
878	1e-07	3.60728	2.85811	4.55283	3.37685e-27	113	7596	701	349263	UW.Mobilized_CD56_Primary_Cells.ChromatinAccessibility.RO_01689.DS16376.hotspot.twopass.fdr0.01.merge.pks.wig	Mobilized_CD56_Primary_Cells	blood
879	1e-07	2.92914	2.28002	3.76306	4.16806e-17	88	6961	701	349263	UW.Mobilized_CD8_Primary_Cells.ChromatinAccessibility.RO_01679.DS16962.hotspot.twopass.fdr0.01.merge.pks.wig	Mobilized_CD8_Primary_Cells	blood
880	1e-07	2.445	1.97455	3.02754	2.40797e-16	145	17432	701	349263	UW.Penis_Foreskin_Fibroblast_Primary_Cells.ChromatinAccessibility.skin01.DS18224.hotspot.twopass.fdr0.01.merge.pks.wig	Penis_Foreskin_Fibroblast_Primary_Cells	fibroblast
881	1e-07	2.14796	1.7181	2.68537	1.9389e-11	124	15527	701	349263	UW.Penis_Foreskin_Fibroblast_Primary_Cells.ChromatinAccessibility.skin01.DS18229.hotspot.twopass.fdr0.01.merge.pks.wig	Penis_Foreskin_Fibroblast_Primary_Cells	fibroblast
882	1e-07	2.47462	1.98062	3.09183	1.51994e-15	124	14193	701	349263	UW.Penis_Foreskin_Fibroblast_Primary_Cells.ChromatinAccessibility.skin02.DS18252.hotspot.twopass.fdr0.01.merge.pks.wig	Penis_Foreskin_Fibroblast_Primary_Cells	fibroblast
883	1e-07	2.29345	1.82834	2.87688	7.06963e-13	119	13911	701	349263	UW.Penis_Foreskin_Fibroblast_Primary_Cells.ChromatinAccessibility.skin02.DS18256.hotspot.twopass.fdr0.01.merge.pks.wig	Penis_Foreskin_Fibroblast_Primary_Cells	fibroblast
884	1e-07	2.13588	1.69425	2.69262	1.35192e-10	117	14279	701	349263	UW.Penis_Foreskin_Keratinocyte_Primary_Cells.ChromatinAccessibility.skin01.DS18692.hotspot.twopass.fdr0.01.merge.pks.wig	Penis_Foreskin_Keratinocyte_Primary_Cells	skin
885	1e-07	2.29787	1.81914	2.90259	2.94958e-12	112	13077	701	349263	UW.Penis_Foreskin_Keratinocyte_Primary_Cells.ChromatinAccessibility.skin01.DS18695.hotspot.twopass.fdr0.01.merge.pks.wig	Penis_Foreskin_Keratinocyte_Primary_Cells	skin
886	1e-07	2.13596	1.68247	2.71169	4.58237e-10	106	12609	701	349263	UW.Penis_Foreskin_Keratinocyte_Primary_Cells.ChromatinAccessibility.skin02.DS18714.hotspot.twopass.fdr0.01.merge.pks.wig	Penis_Foreskin_Keratinocyte_Primary_Cells	skin
887	1e-07	2.1187	1.67199	2.68477	5.14267e-10	107	13085	701	349263	UW.Penis_Foreskin_Keratinocyte_Primary_Cells.ChromatinAccessibility.skin02.DS18718.hotspot.twopass.fdr0.01.merge.pks.wig	Penis_Foreskin_Keratinocyte_Primary_Cells	skin
888	1e-07	1.8912	1.47245	2.42903	6.03366e-07	89	11659	701	349263	UW.Penis_Foreskin_Melanocyte_Primary_Cells.ChromatinAccessibility.skin01.DS18590.hotspot.twopass.fdr0.01.merge.pks.wig	Penis_Foreskin_Melanocyte_Primary_Cells	skin
889	1e-07	2.03381	1.60174	2.58243	5.66692e-09	103	12908	701	349263	UW.Penis_Foreskin_Melanocyte_Primary_Cells.ChromatinAccessibility.skin01.DS18601.hotspot.twopass.fdr0.01.merge.pks.wig	Penis_Foreskin_Melanocyte_Primary_Cells	skin
167	1e-06	1.95289	1.57287	2.42473	1.3455e-09	120	10848	913	349263	A549-all.fdr0.01.bed	A549	epithelium
168	1e-06	2.81187	2.32816	3.39607	7.00915e-27	180	13189	913	349263	Adult_Th0_AllReps.30000000.hotspot.twopass.fdr0.01.merge.pks.bed	Adult_CD4+	blood
169	1e-06	1.86401	1.48264	2.34349	9.71192e-08	101	10231	913	349263	AG04449-DS12319.hotspot.twopass.fdr0.01.merge.pks.bed	AG04449	skin
170	1e-06	1.77217	1.39858	2.24554	2.16647e-06	96	9236	913	349263	AG04450-DS12270.hotspot.twopass.fdr0.01.merge.pks.bed	AG04450	lung
171	1e-06	1.92978	1.55596	2.39341	2.17154e-09	124	12243	913	349263	AG09309-DS12352.hotspot.twopass.fdr0.01.merge.pks.bed	AG09309	skin
172	1e-06	2.15539	1.71636	2.70672	3.87815e-11	103	8906	913	349263	AG09319-DS12291.hotspot.twopass.fdr0.01.merge.pks.bed	AG09319	gingival
173	1e-06	1.84108	1.46973	2.30627	1.09412e-07	108	10723	913	349263	AG10803-DS12384.hotspot.twopass.fdr0.01.merge.pks.bed	AG10803	skin
174	1e-06	1.78007	1.41928	2.23258	6.0395e-07	106	10782	913	349263	AoAF-DS13523.hotspot.twopass.fdr0.01.merge.pks.bed	AoAF	blood_vessel
175	1e-06	1.411	1.11082	1.79228	0.00478392	91	11624	913	349263	BE_2_C-DS14625.hotspot.twopass.fdr0.01.merge.pks.bed	BE2_C	brain
176	1e-06	2.04693	1.63438	2.56361	4.4311e-10	111	10000	913	349263	BJ-DS10081.hotspot.twopass.fdr0.01.merge.pks.bed	BJ	skin
177	1e-06	1.29416	1.00026	1.67442	0.0497665	75	9112	913	349263	CACO2-DS8235.hotspot.twopass.fdr0.01.merge.pks.bed	Caco-2	colon
178	1e-06	2.93383	2.35801	3.65026	4.67206e-22	121	7081	913	349263	CD20-DS17541.hg19.hotspot.twopass.fdr0.01.merge.pks.bed	CD20+	blood
179	1e-06	2.48212	2.02376	3.04431	2.59545e-18	146	10772	913	349263	CD34-DS16814.hg19.hotspot.twopass.fdr0.01.merge.pks.bed	CD34+	blood
180	1e-06	2.17134	1.73552	2.71659	1.1754e-11	108	8847	913	349263	CMK-DS12393.hotspot.twopass.fdr0.01.merge.pks.bed	CMK	blood
181	1e-06	2.02619	1.61321	2.54489	1.26056e-09	104	8750	913	349263	E_myoblast_AllReps.30000000.hotspot.twopass.fdr0.01.merge.pks.bed	E_myoblast	muscle
182	1e-06	3.23936	2.59029	4.05107	6.85116e-25	113	6085	913	349263	GM06990-DS7748.hotspot.twopass.fdr0.01.merge.pks.bed	GM06990	blood
183	1e-06	2.83527	2.29961	3.49572	1.76438e-22	131	8845	913	349263	GM12864-DS12431.hotspot.twopass.fdr0.01.merge.pks.bed	GM12864	blood
184	1e-06	2.99299	2.43763	3.67487	1.20126e-25	140	9301	913	349263	GM12865-DS12436.hotspot.twopass.fdr0.01.merge.pks.bed	GM12865	blood
185	1e-06	3.39188	2.80497	4.10159	2.10872e-36	181	11069	913	349263	GM12878-all.fdr0.01.bed	GM12878	blood
186	1e-06	1.77497	1.41782	2.2221	5.56514e-07	112	11364	913	349263	HAc-DS14765.hotspot.twopass.fdr0.01.merge.pks.bed	HAc	cerebellar
187	1e-06	2.18308	1.7746	2.68558	1.50483e-13	140	12753	913	349263	HAEpiC-DS12663.hotspot.twopass.fdr0.01.merge.pks.bed	HAEpiC	epithelium
188	1e-06	1.84113	1.48229	2.28684	3.42088e-08	124	12568	913	349263	HAh-DS15192.hotspot.twopass.fdr0.01.merge.pks.bed	HA-h	brain_hippocampus
189	1e-06	1.78588	1.42295	2.24138	5.63913e-07	111	11358	913	349263	HAsp-DS14790.hotspot.twopass.fdr0.01.merge.pks.bed	HA-sp	spinal_cord
190	1e-06	1.92792	1.55524	2.3899	2.10338e-09	128	12464	913	349263	HBMEC-DS13817.hotspot.twopass.fdr0.01.merge.pks.bed	HBMEC	blood_vessel
191	1e-06	2.22324	1.79323	2.75635	3.20506e-13	130	11130	913	349263	HCFaa-DS13480.hotspot.twopass.fdr0.01.merge.pks.bed	HCFaa	heart
192	1e-06	2.03311	1.63535	2.52762	1.67958e-10	117	10908	913	349263	HCF-DS12501.hotspot.twopass.fdr0.01.merge.pks.bed	HCF	heart
193	1e-06	2.22738	1.8106	2.7401	3.55017e-14	141	12187	913	349263	HCM-DS12599.hotspot.twopass.fdr0.01.merge.pks.bed	HCM	heart
194	1e-06	1.76569	1.39805	2.23	1.81387e-06	98	9685	913	349263	HConF-DS11642.hotspot.twopass.fdr0.01.merge.pks.bed	HConF	eye
195	1e-06	2.10388	1.70847	2.59081	2.51487e-12	140	12865	913	349263	HCPEpiC-DS12447.hotspot.twopass.fdr0.01.merge.pks.bed	HCPEpiC	epithelium
196	1e-06	2.00375	1.5783	2.54388	1.14545e-08	93	7738	913	349263	HCT116-DS13551.hotspot.twopass.fdr0.01.merge.pks.bed	HCT-116	colon
197	1e-06	2.19189	1.78469	2.69199	7.20031e-14	148	13250	913	349263	HEEpiC-DS12763.hotspot.twopass.fdr0.01.merge.pks.bed	HEEpiC	epithelium
198	1e-06	1.89837	1.53618	2.34595	2.94457e-09	126	12350	913	349263	Hela-all.fdr0.01.bed	HeLa-S3	cervix
199	1e-06	1.82256	1.47774	2.24784	2.02959e-08	127	12837	913	349263	HepG2-all.fdr0.01.bed	HepG2	liver
200	1e-06	1.66191	1.36379	2.02519	4.75299e-07	151	17219	913	349263	HESC-all.fdr0.01.bed	HESC	es_cell
201	1e-06	1.46153	1.18654	1.80024	0.000359232	133	17751	913	349263	hESCT0-DS11909.hotspot.twopass.fdr0.01.merge.pks.bed	hESCT0	es_cell
202	1e-06	2.00048	1.61424	2.47914	2.37098e-10	124	11831	913	349263	HFF-DS15115.hotspot.twopass.fdr0.01.merge.pks.bed	HFF	foreskin
203	1e-06	2.32417	1.8972	2.84722	3.83704e-16	148	12878	913	349263	HFF_MyC-DS15079.hotspot.twopass.fdr0.01.merge.pks.bed	HFF-Myc	foreskin
204	1e-06	1.84417	1.45439	2.33841	4.36941e-07	94	9061	913	349263	HGF-DS11752.hotspot.twopass.fdr0.01.merge.pks.bed	HGF	gingival
205	1e-06	2.33365	1.90716	2.85551	1.87216e-16	156	13468	913	349263	HIPEpiC-DS12684.hotspot.twopass.fdr0.01.merge.pks.bed	HIPEpiC	epithelium
206	1e-06	2.38407	1.93158	2.94257	5.93574e-16	134	9961	913	349263	HL60-DS11809.hotspot.twopass.fdr0.01.merge.pks.bed	HL-60	blood
207	1e-06	1.86362	1.54675	2.24541	5.87066e-11	191	20828	913	349263	HMEC-all.fdr0.01.bed	HMEC	breast
208	1e-06	2.14438	1.73257	2.65407	2.35588e-12	127	11240	913	349263	HMF-DS13363.hotspot.twopass.fdr0.01.merge.pks.bed	HMF	breast
209	1e-06	2.28256	1.81751	2.8666	1.24728e-12	105	8106	913	349263	HMVEC_dAd-DS12957.hg19.hotspot.twopass.fdr0.01.merge.pks.bed	HMVEC-dAd	blood_vessel
210	1e-06	2.42748	1.96659	2.9964	1.51324e-16	129	10304	913	349263	HMVEC_dBlAd-DS13337.hotspot.twopass.fdr0.01.merge.pks.bed	HMVEC-dBl-Ad	blood_vessel
211	1e-06	2.21614	1.78863	2.74582	3.39767e-13	124	10440	913	349263	HMVEC_dBlNeo-DS13242.hotspot.twopass.fdr0.01.merge.pks.bed	HMVEC-dBl-Neo	blood_vessel
212	1e-06	1.92366	1.5188	2.43644	5.75121e-08	95	8395	913	349263	HMVEC_dLyAd-DS13261.hotspot.twopass.fdr0.01.merge.pks.bed	HMVEC-dLy-Ad	blood_vessel
213	1e-06	2.17074	1.74193	2.7051	5.09561e-12	114	9620	913	349263	HMVEC_dLyNeo-DS13150.hotspot.twopass.fdr0.01.merge.pks.bed	HMVEC-dLy-Neo	blood_vessel
214	1e-06	2.17147	1.73647	2.71545	1.0581e-11	111	9095	913	349263	HMVEC_dNeo-DS12937.hotspot.twopass.fdr0.01.merge.pks.bed	HMVEC-dNeo	blood_vessel
215	1e-06	2.05536	1.65229	2.55676	9.87844e-11	120	10532	913	349263	HMVEC_LBl-DS13372.hotspot.twopass.fdr0.01.merge.pks.bed	HMVEC-LBl	blood_vessel
216	1e-06	2.09189	1.67119	2.6185	1.17317e-10	110	9179	913	349263	HMVEC_LLy-DS13185.hotspot.twopass.fdr0.01.merge.pks.bed	HMVEC-LLy	blood_vessel
217	1e-06	1.99389	1.61426	2.46279	1.51487e-10	136	13121	913	349263	HNPCEpiC-DS12467.hotspot.twopass.fdr0.01.merge.pks.bed	HNPCEpiC	epithelium
218	1e-06	2.3647	1.88291	2.96976	1.32134e-13	102	7947	913	349263	HPAEC-DS12916.hg19.hotspot.twopass.fdr0.01.merge.pks.bed	HPAEC	blood_vessel
219	1e-06	2.01868	1.63129	2.49805	1.03515e-10	128	11810	913	349263	HPAF-DS13411.hotspot.twopass.fdr0.01.merge.pks.bed	HPAF	blood_vessel
220	1e-06	2.1198	1.69937	2.64426	2.71468e-11	114	10302	913	349263	HPdLF-DS13573.hotspot.twopass.fdr0.01.merge.pks.bed	HPdLF	epithelium
221	1e-06	1.9771	1.57609	2.48014	3.77895e-09	104	9853	913	349263	HPF-DS13390.hotspot.twopass.fdr0.01.merge.pks.bed	HPF	lung
222	1e-06	2.22813	1.80813	2.74569	5.56465e-14	138	12020	913	349263	HRCE-DS10666.hotspot.twopass.fdr0.01.merge.pks.bed	HRCEpiC	epithelium
223	1e-06	2.07121	1.67551	2.56037	1.682e-11	133	11959	913	349263	HRE-DS10641.hotspot.twopass.fdr0.01.merge.pks.bed	HRE	epithelium
224	1e-06	1.93885	1.53144	2.45464	3.76792e-08	95	8633	913	349263	HRGEC-DS13716.hotspot.twopass.fdr0.01.merge.pks.bed	HRGEC	kidney
225	1e-06	1.69666	1.36747	2.10508	1.55608e-06	122	14025	913	349263	HRPEpiC-DS12583.hotspot.twopass.fdr0.01.merge.pks.bed	HRPEpiC	epithelium
226	1e-06	1.78397	1.46694	2.16951	6.69162e-09	165	18066	913	349263	HSMM-all.fdr0.01.bed	HSMM	muscle
227	1e-06	1.72456	1.42246	2.09082	2.91633e-08	173	19712	913	349263	HSMM_D-all.fdr0.01.bed	HSMM	muscle
228	1e-06	2.42198	2.02548	2.8961	3.0746e-22	212	19185	913	349263	hTH1-all.fdr0.01.bed	Th1	blood
229	1e-06	2.92554	2.3232	3.68406	7.06318e-20	105	5948	913	349263	hTH2-DS7842.hotspot.twopass.fdr0.01.merge.pks.bed	Th2	blood
230	1e-06	2.26087	1.84455	2.77114	3.95145e-15	143	11834	913	349263	HUVEC-all.fdr0.01.bed	HUVEC	blood_vessel
231	1e-06	2.21537	1.78322	2.75226	6.75147e-13	119	10421	913	349263	HVMF-DS13981.hotspot.twopass.fdr0.01.merge.pks.bed	HVMF	connective
232	1e-06	1.9236	1.53232	2.4148	1.71815e-08	104	9563	913	349263	Ishikawa_E_AllReps.30000000.hotspot.twopass.fdr0.01.merge.pks.bed	Ishikawa	uterus
233	1e-06	1.73467	1.37454	2.18916	3.49271e-06	97	9605	913	349263	Ishikawa_T_AllReps.30000000.hotspot.twopass.fdr0.01.merge.pks.bed	Ishikawa	uterus
234	1e-06	2.58017	2.09439	3.17861	5.26931e-19	136	10424	913	349263	Jurkat-DS12659.hotspot.twopass.fdr0.01.merge.pks.bed	Jurkat	blood
235	1e-06	1.97963	1.60788	2.43733	1.23247e-10	135	12224	913	349263	K562-all.fdr0.01.bed	K562	blood
236	1e-06	1.59591	1.31074	1.94311	3.25142e-06	156	19044	913	349263	LNCap-all.fdr0.01.bed	LNCaP	prostate
237	1e-06	1.96173	1.59234	2.41682	2.44256e-10	135	12863	913	349263	MCF7-all.fdr0.01.bed	MCF-7	breast
238	1e-06	1.41548	1.20349	1.66482	2.69804e-05	510	112010	913	349263	multi-tissue.master.ntypes.simple.hg19.bed	All	multi-tissue
239	1e-06	2.67181	2.17101	3.28815	1.69548e-20	133	9571	913	349263	NB4-DS12543.hotspot.twopass.fdr0.01.merge.pks.bed	NB4	blood
240	1e-06	2.14231	1.73149	2.65061	2.3176e-12	130	11844	913	349263	NHA-DS12800.hotspot.twopass.fdr0.01.merge.pks.bed	NH-A	nervous
241	1e-06	2.13879	1.74238	2.62538	3.61973e-13	142	13739	913	349263	NHDF_Ad-DS12863.hotspot.twopass.fdr0.01.merge.pks.bed	NHDF-Ad	skin
242	1e-06	2.01423	1.62138	2.50227	2.51719e-10	122	11520	913	349263	NHDF_Neo-DS11923.hotspot.twopass.fdr0.01.merge.pks.bed	NHDF-neo	skin
243	1e-06	2.0846	1.7013	2.55424	1.37902e-12	145	13290	913	349263	NHEK-all.fdr0.01.bed	NHEK	skin
244	1e-06	2.08481	1.68964	2.57241	7.30263e-12	136	12703	913	349263	NHLF-DS12829.hotspot.twopass.fdr0.01.merge.pks.bed	NHLF	lung
245	1e-06	1.53376	1.22509	1.9202	0.000190862	106	12626	913	349263	NT2_D1-DS14575.hg19.hotspot.twopass.fdr0.01.merge.pks.bed	NT2-D1	testis
246	1e-06	2.52441	2.00754	3.17435	2.3323e-15	106	7320	913	349263	PANC1-DS9955.hotspot.twopass.fdr0.01.merge.pks.bed	PANC-1	pancreas
247	1e-06	2.13108	1.71281	2.65151	1.14295e-11	122	10779	913	349263	PrEC-DS12098.hg19.hotspot.twopass.fdr0.01.merge.pks.bed	PrEC	prostate
248	1e-06	2.06277	1.6548	2.57133	1.19649e-10	118	10559	913	349263	RPTEC-DS14061.hotspot.twopass.fdr0.01.merge.pks.bed	RPTEC	epithelium
249	1e-06	2.1312	1.71305	2.65143	1.11825e-11	118	10002	913	349263	RWPE_AllReps.30000000.hotspot.twopass.fdr0.01.merge.pks.bed	RWPE1	prostate
250	1e-06	2.27743	1.85266	2.79958	5.5009e-15	147	12623	913	349263	SAEC-DS10518.hotspot.twopass.fdr0.01.merge.pks.bed	SAEC	epithelium
251	1e-06	2.00412	1.62196	2.47632	1.1913e-10	130	12833	913	349263	SkMC-DS11949.hotspot.twopass.fdr0.01.merge.pks.bed	SKMC	muscle
252	1e-06	1.52592	1.17937	1.97431	0.0013035	79	8999	913	349263	SK_N_MC-DS14408.hotspot.twopass.fdr0.01.merge.pks.bed	SK-N-MC	brain
253	1e-06	1.64041	1.24567	2.16025	0.000424934	64	6264	913	349263	SKNSH-DS8482.hotspot.twopass.fdr0.01.merge.pks.bed	SK-N-SH	brain
254	1e-06	1.46492	1.16535	1.8415	0.00107168	99	12953	913	349263	WERI_Rb1-DS13681.hotspot.twopass.fdr0.01.merge.pks.bed	WERI-Rb-1	eye
255	1e-06	1.82075	1.47669	2.24497	2.04878e-08	128	12679	913	349263	wgEncodeOpenChromDnase8988tAlnAllReps.30000000.hotspot.twopass.fdr0.01.merge.pks.bed	8988T	liver
256	1e-06	1.97177	1.57766	2.46434	2.40892e-09	112	10301	913	349263	wgEncodeOpenChromDnaseAosmcSerumfreeAlnAllReps.30000000.hotspot.twopass.fdr0.01.merge.pks.bed	AoSMC	blood_vessel
257	1e-06	1.71829	1.38284	2.13511	1.03352e-06	115	11648	913	349263	wgEncodeOpenChromDnaseChorionAlnAllReps.30000000.hotspot.twopass.fdr0.01.merge.pks.bed	Chorion	fetal_membrane
258	1e-06	2.61826	2.08181	3.29294	1.89799e-16	103	6623	913	349263	wgEncodeOpenChromDnaseCllAlnAllReps.30000000.hotspot.twopass.fdr0.01.merge.pks.bed	CLL	blood
259	1e-06	1.59403	1.32332	1.92011	9.10346e-07	186	24098	913	349263	wgEncodeOpenChromDnaseFibroblAlnAllReps.30000000.hotspot.twopass.fdr0.01.merge.pks.bed	Fibrobl	skin
260	1e-06	1.77898	1.45259	2.1787	2.54299e-08	147	16113	913	349263	wgEncodeOpenChromDnaseFibropAlnAllReps.30000000.hotspot.twopass.fdr0.01.merge.pks.bed	FibroP	skin
261	1e-06	1.7411	1.39198	2.17779	1.19468e-06	109	10644	913	349263	wgEncodeOpenChromDnaseGlioblaAlnAllReps.30000000.hotspot.twopass.fdr0.01.merge.pks.bed	Gliobla	brain
262	1e-06	1.92291	1.54106	2.39938	7.07915e-09	110	9661	913	349263	wgEncodeOpenChromDnaseGm12891AlnAllReps.30000000.hotspot.twopass.fdr0.01.merge.pks.bed	GM12891	blood
263	1e-06	2.46042	2.01069	3.01074	2.28752e-18	137	10883	913	349263	wgEncodeOpenChromDnaseGm12892AlnAllReps.30000000.hotspot.twopass.fdr0.01.merge.pks.bed	GM12892	blood
264	1e-06	2.59654	2.08446	3.23442	1.68465e-17	118	7752	913	349263	wgEncodeOpenChromDnaseGm18507AlnAllReps.30000000.hotspot.twopass.fdr0.01.merge.pks.bed	GM18507	blood
265	1e-06	2.63436	2.14993	3.22794	9.36868e-21	142	10069	913	349263	wgEncodeOpenChromDnaseGm19238AlnAllReps.30000000.hotspot.twopass.fdr0.01.merge.pks.bed	GM19238	blood
266	1e-06	2.34334	1.88204	2.9177	2.66263e-14	113	8448	913	349263	wgEncodeOpenChromDnaseGm19239AlnAllReps.30000000.hotspot.twopass.fdr0.01.merge.pks.bed	GM19239	blood
267	1e-06	2.49721	2.04739	3.04586	1.69361e-19	152	11922	913	349263	wgEncodeOpenChromDnaseGm19240AlnAllReps.30000000.hotspot.twopass.fdr0.01.merge.pks.bed	GM19240	blood
268	1e-06	1.86716	1.50343	2.3189	1.61884e-08	115	11416	913	349263	wgEncodeOpenChromDnaseH9esAlnAllReps.30000000.hotspot.twopass.fdr0.01.merge.pks.bed	H9ES	es_cell
269	1e-06	1.58009	1.22155	2.04386	0.000493921	79	7674	913	349263	wgEncodeOpenChromDnaseHelas3Ifna4hAlnAllReps.30000000.hotspot.twopass.fdr0.01.merge.pks.bed	HeLa-S3	cervix
270	1e-06	1.62027	1.29109	2.03338	3.11498e-05	103	10529	913	349263	wgEncodeOpenChromDnaseHepatocytesAlnAllReps.30000000.hotspot.twopass.fdr0.01.merge.pks.bed	Hepatocytes	liver
271	1e-06	2.00793	1.59821	2.52269	2.1387e-09	106	9079	913	349263	wgEncodeOpenChromDnaseHpde6e6e7AlnAllReps.30000000.hotspot.twopass.fdr0.01.merge.pks.bed	HPDE6-E6E7	pancreatic_duct
272	1e-06	2.18343	1.74086	2.73852	1.41014e-11	107	8500	913	349263	wgEncodeOpenChromDnaseHtr8AlnAllReps.30000000.hotspot.twopass.fdr0.01.merge.pks.bed	HTR8svn	blastula
273	1e-06	1.62431	1.30237	2.02584	1.67656e-05	112	11710	913	349263	wgEncodeOpenChromDnaseHuh75AlnAllReps.30000000.hotspot.twopass.fdr0.01.merge.pks.bed	Huh-7.5	liver
274	1e-06	1.66166	1.31944	2.09264	1.58871e-05	97	9986	913	349263	wgEncodeOpenChromDnaseHuh7AlnAllReps.30000000.hotspot.twopass.fdr0.01.merge.pks.bed	Huh-7	liver
275	1e-06	1.81985	1.48975	2.22309	4.53169e-09	139	14828	913	349263	wgEncodeOpenChromDnaseIpsAlnAllReps.30000000.hotspot.twopass.fdr0.01.merge.pks.bed	iPS	ips_cell
276	1e-06	1.65119	1.30889	2.08302	2.32702e-05	98	9667	913	349263	wgEncodeOpenChromDnaseLncapAndroAlnAllReps.30000000.hotspot.twopass.fdr0.01.merge.pks.bed	LNCaP	prostate
277	1e-06	2.19618	1.77009	2.72482	8.73406e-13	122	9962	913	349263	wgEncodeOpenChromDnaseMcf7HypoxlacAlnAllReps.30000000.hotspot.twopass.fdr0.01.merge.pks.bed	MCF-7	breast
278	1e-06	1.63799	1.32961	2.01791	3.5369e-06	126	14678	913	349263	wgEncodeOpenChromDnaseMedulloAlnAllReps.30000000.hotspot.twopass.fdr0.01.merge.pks.bed	Medullo	brain
279	1e-06	1.72305	1.41237	2.10207	8.157e-08	156	17984	913	349263	wgEncodeOpenChromDnaseMelanoAlnAllReps.30000000.hotspot.twopass.fdr0.01.merge.pks.bed	Melano	skin
280	1e-06	2.06246	1.66509	2.55467	3.36993e-11	122	10726	913	349263	wgEncodeOpenChromDnaseMyometrAlnAllReps.30000000.hotspot.twopass.fdr0.01.merge.pks.bed	Myometr	myometrium
281	1e-06	1.56809	1.29944	1.89229	2.70787e-06	179	22849	913	349263	wgEncodeOpenChromDnaseOsteoblAlnAllReps.30000000.hotspot.twopass.fdr0.01.merge.pks.bed	Osteobl	bone
282	1e-06	2.04894	1.67048	2.51315	5.79151e-12	141	13172	913	349263	wgEncodeOpenChromDnasePanisdAlnAllReps.30000000.hotspot.twopass.fdr0.01.merge.pks.bed	PanIsletD	pancreas
283	1e-06	2.22679	1.81449	2.73278	1.81339e-14	134	11774	913	349263	wgEncodeOpenChromDnasePanisletsAlnAllReps.30000000.hotspot.twopass.fdr0.01.merge.pks.bed	PanIslets	pancreas
284	1e-06	1.85358	1.52488	2.25315	5.78248e-10	159	17123	913	349263	wgEncodeOpenChromDnasePhteAlnAllReps.30000000.hotspot.twopass.fdr0.01.merge.pks.bed	pHTE	epithelium
285	1e-06	1.7083	1.38305	2.11003	6.7147e-07	126	13402	913	349263	wgEncodeOpenChromDnaseProgfibAlnAllReps.30000000.hotspot.twopass.fdr0.01.merge.pks.bed	ProgFib	skin
286	1e-06	1.99317	1.60396	2.47682	4.88738e-10	118	10387	913	349263	wgEncodeOpenChromDnaseStellateAlnAllReps.30000000.hotspot.twopass.fdr0.01.merge.pks.bed	Stellate	liver
287	1e-06	1.80624	1.43943	2.26652	3.3066e-07	103	9711	913	349263	wgEncodeOpenChromDnaseT47dAlnAllReps.30000000.hotspot.twopass.fdr0.01.merge.pks.bed	T-47D	breast
288	1e-06	1.94442	1.55515	2.43112	5.40255e-09	109	9962	913	349263	wgEncodeOpenChromDnaseUrotsaAlnAllReps.30000000.hotspot.twopass.fdr0.01.merge.pks.bed	Urothelia	urothelium
289	1e-06	2.05621	1.66757	2.53543	1.53872e-11	131	12059	913	349263	wgEncodeOpenChromDnaseUrotsaUt189AlnAllReps.30000000.hotspot.twopass.fdr0.01.merge.pks.bed	Urothelia	urothelium
290	1e-06	2.08885	1.67659	2.6025	5.13799e-11	116	10312	913	349263	WI_38-DS14315.hotspot.twopass.fdr0.01.merge.pks.bed	WI-38	embryonic_lung
291	1e-06	2.02376	1.64018	2.49706	4.87348e-11	134	12408	913	349263	WI_38_TAM-DS14323.hotspot.twopass.fdr0.01.merge.pks.bed	WI-38	embryonic_lung
591	1e-06	2.20614	1.78786	2.72228	1.61907e-13	138	11627	913	349263	UW.Breast_vHMEC.ChromatinAccessibility.RM035.DS18406.hotspot.twopass.fdr0.01.merge.pks.wig	Breast_vHMEC	breast
592	1e-06	2.2843	1.85098	2.81906	1.39013e-14	138	11332	913	349263	UW.Breast_vHMEC.ChromatinAccessibility.RM035.DS18438.hotspot.twopass.fdr0.01.merge.pks.wig	Breast_vHMEC	breast
593	1e-06	3.48071	2.81484	4.3041	1.1344e-30	130	6801	913	349263	UW.CD14_Primary_Cells.ChromatinAccessibility.RO_01689.DS17391.hotspot.twopass.fdr0.01.merge.pks.wig	CD14_Primary_Cells	blood
594	1e-06	3.04413	2.45883	3.76875	1.64135e-24	130	7707	913	349263	UW.CD14_Primary_Cells.ChromatinAccessibility.RO_01701.DS17889.hotspot.twopass.fdr0.01.merge.pks.wig	CD14_Primary_Cells	blood
595	1e-06	3.00582	2.41307	3.74417	9.18918e-23	115	6708	913	349263	UW.CD19_Primary_Cells.ChromatinAccessibility.RO_01679.DS17186.hotspot.twopass.fdr0.01.merge.pks.wig	CD19_Primary_Cells	blood
596	1e-06	3.24684	2.60543	4.04614	9.79896e-26	116	6273	913	349263	UW.CD19_Primary_Cells.ChromatinAccessibility.RO_01689.DS17281.hotspot.twopass.fdr0.01.merge.pks.wig	CD19_Primary_Cells	blood
597	1e-06	3.24255	2.60416	4.03744	7.27914e-26	118	6389	913	349263	UW.CD19_Primary_Cells.ChromatinAccessibility.RO_01701.DS17440.hotspot.twopass.fdr0.01.merge.pks.wig	CD19_Primary_Cells	blood
598	1e-06	2.08082	1.69049	2.56126	4.72788e-12	136	12139	913	349263	UW.CD20_Primary_Cells.ChromatinAccessibility.RO_01778.DS17371.hotspot.twopass.fdr0.01.merge.pks.wig	CD20_Primary_Cells	blood
599	1e-06	3.51051	2.79878	4.40324	1.73198e-27	107	5257	913	349263	UW.CD3_Primary_Cells.ChromatinAccessibility.CB1_1-3-2011.DS17702.hotspot.twopass.fdr0.01.merge.pks.wig	CD3_Primary_Cells	blood
600	1e-06	3.20503	2.56769	4.00056	7.31369e-25	112	6173	913	349263	UW.CD3_Primary_Cells.ChromatinAccessibility.CB6_1-4-2011.DS17706.hotspot.twopass.fdr0.01.merge.pks.wig	CD3_Primary_Cells	blood
601	1e-06	3.37982	2.72371	4.19398	1.9739e-28	125	6438	913	349263	UW.CD3_Primary_Cells.ChromatinAccessibility.RO_01679.DS17198.hotspot.twopass.fdr0.01.merge.pks.wig	CD3_Primary_Cells	blood
602	1e-06	3.35316	2.7171	4.13813	1.76021e-29	129	7067	913	349263	UW.CD3_Primary_Cells.ChromatinAccessibility.RO_01701.DS17534.hotspot.twopass.fdr0.01.merge.pks.wig	CD3_Primary_Cells	blood
603	1e-06	3.06916	2.46607	3.81974	9.51998e-24	118	6851	913	349263	UW.CD4_Primary_Cells.ChromatinAccessibility.RO_01549.DS15947.hotspot.twopass.fdr0.01.merge.pks.wig	CD4_Primary_Cells	blood
604	1e-06	3.71176	3.03056	4.54608	7.84256e-37	148	7562	913	349263	UW.CD4_Primary_Cells.ChromatinAccessibility.RO_01679.DS17212.hotspot.twopass.fdr0.01.merge.pks.wig	CD4_Primary_Cells	blood
605	1e-06	3.30827	2.65798	4.11765	8.68625e-27	119	6210	913	349263	UW.CD4_Primary_Cells.ChromatinAccessibility.RO_01689.DS17329.hotspot.twopass.fdr0.01.merge.pks.wig	CD4_Primary_Cells	blood
606	1e-06	3.69781	2.99931	4.559	1.83461e-34	135	6576	913	349263	UW.CD4_Primary_Cells.ChromatinAccessibility.RO_01701.DS17881.hotspot.twopass.fdr0.01.merge.pks.wig	CD4_Primary_Cells	blood
607	1e-06	3.35183	2.7095	4.14643	7.73198e-29	126	6881	913	349263	UW.CD56_Primary_Cells.ChromatinAccessibility.RO_01679.DS17189.hotspot.twopass.fdr0.01.merge.pks.wig	CD56_Primary_Cells	blood
608	1e-06	3.11743	2.49151	3.9006	2.6928e-23	109	6007	913	349263	UW.CD56_Primary_Cells.ChromatinAccessibility.RO_01701.DS17443.hotspot.twopass.fdr0.01.merge.pks.wig	CD56_Primary_Cells	blood
609	1e-06	3.22193	2.60285	3.98826	6.11449e-27	126	6987	913	349263	UW.CD8_Primary_Cells.ChromatinAccessibility.RO_01549.DS16012.hotspot.twopass.fdr0.01.merge.pks.wig	CD8_Primary_Cells	blood
610	1e-06	3.41265	2.76014	4.21941	8.56462e-30	126	6703	913	349263	UW.CD8_Primary_Cells.ChromatinAccessibility.RO_01679.DS17203.hotspot.twopass.fdr0.01.merge.pks.wig	CD8_Primary_Cells	blood
611	1e-06	3.37795	2.70622	4.21641	5.26807e-27	111	5842	913	349263	UW.CD8_Primary_Cells.ChromatinAccessibility.RO_01689.DS17332.hotspot.twopass.fdr0.01.merge.pks.wig	CD8_Primary_Cells	blood
612	1e-06	3.03705	2.42805	3.79881	2.26958e-22	110	6110	913	349263	UW.CD8_Primary_Cells.ChromatinAccessibility.RO_01701.DS17885.hotspot.twopass.fdr0.01.merge.pks.wig	CD8_Primary_Cells	blood
613	1e-06	1.60582	1.30168	1.98102	9.82026e-06	128	15163	913	349263	UW.Fetal_Adrenal_Gland.ChromatinAccessibility.H-22662.DS12528.hotspot.twopass.fdr0.01.merge.pks.wig	Fetal_Adrenal_Gland	fetal_adrenal_gland
614	1e-06	1.89959	1.51879	2.37586	1.89503e-08	109	10216	913	349263	UW.Fetal_Adrenal_Gland.ChromatinAccessibility.H-23769.DS17319.hotspot.twopass.fdr0.01.merge.pks.wig	Fetal_Adrenal_Gland	fetal_adrenal_gland
615	1e-06	1.7751	1.43552	2.19502	1.17599e-07	128	13751	913	349263	UW.Fetal_Adrenal_Gland.ChromatinAccessibility.H-24409.DS20343.hotspot.twopass.fdr0.01.merge.pks.wig	Fetal_Adrenal_Gland	fetal_adrenal_gland
616	1e-06	1.35476	1.06455	1.72407	0.013564	87	12491	913	349263	UW.Fetal_Brain.ChromatinAccessibility.H-22510.DS11872.hotspot.twopass.fdr0.01.merge.pks.wig	Fetal_Brain	fetal_brain
617	1e-06	1.4856	1.17767	1.87405	0.000837914	98	13122	913	349263	UW.Fetal_Brain.ChromatinAccessibility.H-22510.DS11877.hotspot.twopass.fdr0.01.merge.pks.wig	Fetal_Brain	fetal_brain
618	1e-06	1.31085	1.03323	1.66305	0.0257958	92	13460	913	349263	UW.Fetal_Brain.ChromatinAccessibility.H-22911.DS14464.hotspot.twopass.fdr0.01.merge.pks.wig	Fetal_Brain	fetal_brain
619	1e-06	1.21416	0.960802	1.53432	0.104137	94	15113	913	349263	UW.Fetal_Brain.ChromatinAccessibility.H-23266.DS14717.hotspot.twopass.fdr0.01.merge.pks.wig	Fetal_Brain	fetal_brain
620	1e-06	1.44349	1.15503	1.80398	0.00125047	106	14578	913	349263	UW.Fetal_Brain.ChromatinAccessibility.H-23266.DS14718.hotspot.twopass.fdr0.01.merge.pks.wig	Fetal_Brain	fetal_brain
621	1e-06	1.44572	1.14362	1.82762	0.00205569	94	12707	913	349263	UW.Fetal_Brain.ChromatinAccessibility.H-23284.DS14803.hotspot.twopass.fdr0.01.merge.pks.wig	Fetal_Brain	fetal_brain
622	1e-06	1.30296	1.02445	1.6572	0.031018	90	12855	913	349263	UW.Fetal_Brain.ChromatinAccessibility.H-23284.DS14815.hotspot.twopass.fdr0.01.merge.pks.wig	Fetal_Brain	fetal_brain
623	1e-06	1.50533	1.20947	1.87358	0.000248937	118	15296	913	349263	UW.Fetal_Brain.ChromatinAccessibility.H-23399.DS15453.hotspot.twopass.fdr0.01.merge.pks.wig	Fetal_Brain	fetal_brain
624	1e-06	1.23552	0.96799	1.57699	0.0893763	86	13133	913	349263	UW.Fetal_Brain.ChromatinAccessibility.H-23548.DS16302.hotspot.twopass.fdr0.01.merge.pks.wig	Fetal_Brain	fetal_brain
625	1e-06	1.51801	1.22379	1.88295	0.000146284	119	16078	913	349263	UW.Fetal_Brain.ChromatinAccessibility.H-24279.DS20221.hotspot.twopass.fdr0.01.merge.pks.wig	Fetal_Brain	fetal_brain
626	1e-06	1.426	1.13402	1.79315	0.00239733	99	13627	913	349263	UW.Fetal_Brain.ChromatinAccessibility.H-24297.DS20226.hotspot.twopass.fdr0.01.merge.pks.wig	Fetal_Brain	fetal_brain
627	1e-06	1.4252	1.12674	1.80272	0.00312389	96	12836	913	349263	UW.Fetal_Brain.ChromatinAccessibility.H-24381.DS20231.hotspot.twopass.fdr0.01.merge.pks.wig	Fetal_Brain	fetal_brain
628	1e-06	1.73466	1.39862	2.15144	5.33651e-07	120	12795	913	349263	UW.Fetal_Heart.ChromatinAccessibility.H-22662.DS12531.hotspot.twopass.fdr0.01.merge.pks.wig	Fetal_Heart	fetal_heart
629	1e-06	1.81138	1.48058	2.21608	7.72379e-09	144	16057	913	349263	UW.Fetal_Heart.ChromatinAccessibility.H-22727.DS12810.hotspot.twopass.fdr0.01.merge.pks.wig	Fetal_Heart	fetal_heart
630	1e-06	1.55005	1.26076	1.90573	3.20356e-05	137	16372	913	349263	UW.Fetal_Heart.ChromatinAccessibility.H-23468.DS15839.hotspot.twopass.fdr0.01.merge.pks.wig	Fetal_Heart	fetal_heart
631	1e-06	1.56494	1.25688	1.94849	6.2206e-05	115	13567	913	349263	UW.Fetal_Heart.ChromatinAccessibility.H-23500.DS16018.hotspot.twopass.fdr0.01.merge.pks.wig	Fetal_Heart	fetal_heart
632	1e-06	1.84592	1.49927	2.27273	7.64266e-09	130	13929	913	349263	UW.Fetal_Heart.ChromatinAccessibility.H-23524.DS16146.hotspot.twopass.fdr0.01.merge.pks.wig	Fetal_Heart	fetal_heart
633	1e-06	1.37021	1.09926	1.70795	0.00508107	117	15405	913	349263	UW.Fetal_Heart.ChromatinAccessibility.H-23589.DS16500.hotspot.twopass.fdr0.01.merge.pks.wig	Fetal_Heart	fetal_heart
634	1e-06	1.63286	1.32076	2.01871	5.88175e-06	122	14304	913	349263	UW.Fetal_Heart.ChromatinAccessibility.H-23604.DS16582.hotspot.twopass.fdr0.01.merge.pks.wig	Fetal_Heart	fetal_heart
635	1e-06	1.51863	1.2189	1.89206	0.000195548	114	13752	913	349263	UW.Fetal_Heart.ChromatinAccessibility.H-23617.DS16621.hotspot.twopass.fdr0.01.merge.pks.wig	Fetal_Heart	fetal_heart
636	1e-06	1.84464	1.51278	2.2493	1.44128e-09	150	16353	913	349263	UW.Fetal_Heart.ChromatinAccessibility.H-23663.DS16819.hotspot.twopass.fdr0.01.merge.pks.wig	Fetal_Heart	fetal_heart
637	1e-06	1.80912	1.47538	2.21835	1.21183e-08	140	15180	913	349263	UW.Fetal_Heart.ChromatinAccessibility.H-23744.DS19431.hotspot.twopass.fdr0.01.merge.pks.wig	Fetal_Heart	fetal_heart
638	1e-06	1.87508	1.53385	2.29221	8.56056e-10	146	15964	913	349263	UW.Fetal_Heart.ChromatinAccessibility.H-24042.DS19427.hotspot.twopass.fdr0.01.merge.pks.wig	Fetal_Heart	fetal_heart
639	1e-06	1.88306	1.51554	2.3397	1.10847e-08	118	11142	913	349263	UW.Fetal_Intestine_Large.ChromatinAccessibility.H-23500.DS16027.hotspot.twopass.fdr0.01.merge.pks.wig	Fetal_Intestine_Large	fetal_intestine,_large
640	1e-06	1.77677	1.43637	2.19785	1.1759e-07	123	12458	913	349263	UW.Fetal_Intestine_Large.ChromatinAccessibility.H-23524.DS16164.hotspot.twopass.fdr0.01.merge.pks.wig	Fetal_Intestine_Large	fetal_intestine,_large
641	1e-06	1.82536	1.47975	2.2517	1.91927e-08	135	13109	913	349263	UW.Fetal_Intestine_Large.ChromatinAccessibility.H-23604.DS16563.hotspot.twopass.fdr0.01.merge.pks.wig	Fetal_Intestine_Large	fetal_intestine,_large
642	1e-06	2.01498	1.63941	2.4766	2.79241e-11	136	12720	913	349263	UW.Fetal_Intestine_Large.ChromatinAccessibility.H-23744.DS17094.hotspot.twopass.fdr0.01.merge.pks.wig	Fetal_Intestine_Large	fetal_intestine,_large
643	1e-06	2.20097	1.78579	2.71267	1.39257e-13	134	11342	913	349263	UW.Fetal_Intestine_Large.ChromatinAccessibility.H-23758.DS17157.hotspot.twopass.fdr0.01.merge.pks.wig	Fetal_Intestine_Large	fetal_intestine,_large
644	1e-06	1.87611	1.51288	2.32655	9.98251e-09	125	11709	913	349263	UW.Fetal_Intestine_Large.ChromatinAccessibility.H-23769.DS17313.hotspot.twopass.fdr0.01.merge.pks.wig	Fetal_Intestine_Large	fetal_intestine,_large
645	1e-06	1.91468	1.53862	2.38264	5.80429e-09	116	10519	913	349263	UW.Fetal_Intestine_Large.ChromatinAccessibility.H-23808.DS17422.hotspot.twopass.fdr0.01.merge.pks.wig	Fetal_Intestine_Large	fetal_intestine,_large
646	1e-06	2.07314	1.688	2.54616	3.57704e-12	141	12609	913	349263	UW.Fetal_Intestine_Large.ChromatinAccessibility.H-23833.DS17462.hotspot.twopass.fdr0.01.merge.pks.wig	Fetal_Intestine_Large	fetal_intestine,_large
647	1e-06	2.99878	2.39314	3.75769	1.41177e-21	107	6143	913	349263	UW.Fetal_Intestine_Large.ChromatinAccessibility.H-23855.DS17502.hotspot.twopass.fdr0.01.merge.pks.wig	Fetal_Intestine_Large	fetal_intestine,_large
648	1e-06	1.98127	1.61752	2.42683	3.92921e-11	141	13501	913	349263	UW.Fetal_Intestine_Large.ChromatinAccessibility.H-23887.DS17647.hotspot.twopass.fdr0.01.merge.pks.wig	Fetal_Intestine_Large	fetal_intestine,_large
649	1e-06	2.07143	1.67673	2.55903	1.45654e-11	125	11201	913	349263	UW.Fetal_Intestine_Large.ChromatinAccessibility.H-23914.DS17748.hotspot.twopass.fdr0.01.merge.pks.wig	Fetal_Intestine_Large	fetal_intestine,_large
650	1e-06	1.99272	1.61104	2.46484	2.0717e-10	127	11492	913	349263	UW.Fetal_Intestine_Large.ChromatinAccessibility.H-23941.DS17785.hotspot.twopass.fdr0.01.merge.pks.wig	Fetal_Intestine_Large	fetal_intestine,_large
651	1e-06	1.82098	1.51174	2.19347	2.75225e-10	191	21511	913	349263	UW.Fetal_Intestine_Large.ChromatinAccessibility.H-23964.DS17841.hotspot.twopass.fdr0.01.merge.pks.wig	Fetal_Intestine_Large	fetal_intestine,_large
652	1e-06	2.02841	1.6524	2.48998	1.36844e-11	137	12817	913	349263	UW.Fetal_Intestine_Large.ChromatinAccessibility.H-24005.DS17990.hotspot.twopass.fdr0.01.merge.pks.wig	Fetal_Intestine_Large	fetal_intestine,_large
653	1e-06	1.8234	1.47048	2.26102	4.41638e-08	126	12158	913	349263	UW.Fetal_Intestine_Large.ChromatinAccessibility.H-24111.DS18499.hotspot.twopass.fdr0.01.merge.pks.wig	Fetal_Intestine_Large	fetal_intestine,_large
654	1e-06	1.9882	1.62389	2.43424	2.83635e-11	144	13905	913	349263	UW.Fetal_Intestine_Small.ChromatinAccessibility.H-23604.DS16559.hotspot.twopass.fdr0.01.merge.pks.wig	Fetal_Intestine_Small	fetal_intestine,_small
655	1e-06	1.88251	1.51243	2.34315	1.47429e-08	117	10584	913	349263	UW.Fetal_Intestine_Small.ChromatinAccessibility.H-23640.DS16712.hotspot.twopass.fdr0.01.merge.pks.wig	Fetal_Intestine_Small	fetal_intestine,_small
656	1e-06	1.92267	1.56419	2.36331	5.31848e-10	138	13584	913	349263	UW.Fetal_Intestine_Small.ChromatinAccessibility.H-23663.DS16822.hotspot.twopass.fdr0.01.merge.pks.wig	Fetal_Intestine_Small	fetal_intestine,_small
657	1e-06	2.0336	1.65567	2.49781	1.31918e-11	136	12646	913	349263	UW.Fetal_Intestine_Small.ChromatinAccessibility.H-23724.DS16975.hotspot.twopass.fdr0.01.merge.pks.wig	Fetal_Intestine_Small	fetal_intestine,_small
658	1e-06	1.81169	1.465	2.24042	4.16708e-08	125	12361	913	349263	UW.Fetal_Intestine_Small.ChromatinAccessibility.H-23744.DS17092.hotspot.twopass.fdr0.01.merge.pks.wig	Fetal_Intestine_Small	fetal_intestine,_small
659	1e-06	1.86063	1.50092	2.30654	1.47189e-08	121	11472	913	349263	UW.Fetal_Intestine_Small.ChromatinAccessibility.H-23758.DS17150.hotspot.twopass.fdr0.01.merge.pks.wig	Fetal_Intestine_Small	fetal_intestine,_small
660	1e-06	1.77568	1.42682	2.20984	2.67497e-07	117	11448	913	349263	UW.Fetal_Intestine_Small.ChromatinAccessibility.H-23769.DS17317.hotspot.twopass.fdr0.01.merge.pks.wig	Fetal_Intestine_Small	fetal_intestine,_small
661	1e-06	2.71623	2.171	3.3984	2.30894e-18	112	6889	913	349263	UW.Fetal_Intestine_Small.ChromatinAccessibility.H-23808.DS17425.hotspot.twopass.fdr0.01.merge.pks.wig	Fetal_Intestine_Small	fetal_intestine,_small
662	1e-06	2.16046	1.77135	2.63506	2.8935e-14	153	13560	913	349263	UW.Fetal_Intestine_Small.ChromatinAccessibility.H-23864.DS17844.hotspot.twopass.fdr0.01.merge.pks.wig	Fetal_Intestine_Small	fetal_intestine,_small
663	1e-06	1.88529	1.52842	2.32548	3.17228e-09	130	12636	913	349263	UW.Fetal_Intestine_Small.ChromatinAccessibility.H-23887.DS17643.hotspot.twopass.fdr0.01.merge.pks.wig	Fetal_Intestine_Small	fetal_intestine,_small
664	1e-06	1.99189	1.62194	2.44623	4.91219e-11	139	13054	913	349263	UW.Fetal_Intestine_Small.ChromatinAccessibility.H-23914.DS17763.hotspot.twopass.fdr0.01.merge.pks.wig	Fetal_Intestine_Small	fetal_intestine,_small
665	1e-06	2.14457	1.75772	2.61657	5.59185e-14	154	13817	913	349263	UW.Fetal_Intestine_Small.ChromatinAccessibility.H-23941.DS17808.hotspot.twopass.fdr0.01.merge.pks.wig	Fetal_Intestine_Small	fetal_intestine,_small
666	1e-06	1.95776	1.57419	2.43479	1.55666e-09	122	11040	913	349263	UW.Fetal_Intestine_Small.ChromatinAccessibility.H-24111.DS18495.hotspot.twopass.fdr0.01.merge.pks.wig	Fetal_Intestine_Small	fetal_intestine,_small
667	1e-06	1.79343	1.4599	2.20317	2.63483e-08	133	15295	913	349263	UW.Fetal_Kidney.ChromatinAccessibility.H-22337.DS10986.hotspot.twopass.fdr0.01.merge.pks.wig	Fetal_Kidney	fetal_kidney
668	1e-06	1.87833	1.52733	2.31	2.33276e-09	132	13530	913	349263	UW.Fetal_Kidney.ChromatinAccessibility.H-22676.DS12635.hotspot.twopass.fdr0.01.merge.pks.wig	Fetal_Kidney	fetal_kidney
669	1e-06	1.59529	1.30618	1.94839	4.68613e-06	151	18519	913	349263	UW.Fetal_Kidney.ChromatinAccessibility.H-23524.DS16139.hotspot.twopass.fdr0.01.merge.pks.wig	Fetal_Kidney	fetal_kidney
670	1e-06	2.06505	1.68766	2.52683	1.88487e-12	145	13912	913	349263	UW.Fetal_Kidney.ChromatinAccessibility.H-23663.DS16837.hotspot.twopass.fdr0.01.merge.pks.wig	Fetal_Kidney	fetal_kidney
671	1e-06	1.6289	1.32685	1.99971	3.12188e-06	138	16775	913	349263	UW.Fetal_Kidney.ChromatinAccessibility.H-23855.DS17522.hotspot.twopass.fdr0.01.merge.pks.wig	Fetal_Kidney	fetal_kidney
672	1e-06	1.925	1.56339	2.37026	6.86046e-10	131	12806	913	349263	UW.Fetal_Kidney.ChromatinAccessibility.H-23914.DS17753.hotspot.twopass.fdr0.01.merge.pks.wig	Fetal_Kidney	fetal_kidney
673	1e-06	1.85237	1.50975	2.27276	3.46921e-09	138	14668	913	349263	UW.Fetal_Kidney.ChromatinAccessibility.H-24507.DS20564.hotspot.twopass.fdr0.01.merge.pks.wig	Fetal_Kidney	fetal_kidney
674	1e-06	1.93561	1.57007	2.38625	6.23282e-10	135	13109	913	349263	UW.Fetal_Kidney_Left.ChromatinAccessibility.H-23589.DS16446.hotspot.twopass.fdr0.01.merge.pks.wig	Fetal_Kidney_Left	fetal_kidney
675	1e-06	1.77007	1.44629	2.16634	3.02269e-08	144	16314	913	349263	UW.Fetal_Kidney_Left.ChromatinAccessibility.H-23604.DS16579.hotspot.twopass.fdr0.01.merge.pks.wig	Fetal_Kidney_Left	fetal_kidney
676	1e-06	1.93887	1.59802	2.35243	1.91834e-11	160	16874	913	349263	UW.Fetal_Kidney_Left.ChromatinAccessibility.H-23640.DS16805.hotspot.twopass.fdr0.01.merge.pks.wig	Fetal_Kidney_Left	fetal_kidney
677	1e-06	1.69469	1.37006	2.09624	1.16134e-06	125	13623	913	349263	UW.Fetal_Kidney_Left.ChromatinAccessibility.H-23758.DS17140.hotspot.twopass.fdr0.01.merge.pks.wig	Fetal_Kidney_Left	fetal_kidney
678	1e-06	1.80815	1.47433	2.21755	1.28585e-08	140	15075	913	349263	UW.Fetal_Kidney_Left.ChromatinAccessibility.H-24089.DS18466.hotspot.twopass.fdr0.01.merge.pks.wig	Fetal_Kidney_Left	fetal_kidney
679	1e-06	1.60087	1.30089	1.97002	8.79878e-06	134	15867	913	349263	UW.Fetal_Kidney_Right.ChromatinAccessibility.H-23435.DS15651.hotspot.twopass.fdr0.01.merge.pks.wig	Fetal_Kidney_Right	fetal_kidney
680	1e-06	1.67617	1.36299	2.06131	9.85006e-07	134	15288	913	349263	UW.Fetal_Kidney_Right.ChromatinAccessibility.H-23589.DS16441.hotspot.twopass.fdr0.01.merge.pks.wig	Fetal_Kidney_Right	fetal_kidney
681	1e-06	2.12287	1.75622	2.56607	7.16864e-15	176	17729	913	349263	UW.Fetal_Kidney_Right.ChromatinAccessibility.H-23640.DS16801.hotspot.twopass.fdr0.01.merge.pks.wig	Fetal_Kidney_Right	fetal_kidney
682	1e-06	1.81025	1.47223	2.22587	1.82507e-08	137	14071	913	349263	UW.Fetal_Kidney_Right.ChromatinAccessibility.H-23758.DS17144.hotspot.twopass.fdr0.01.merge.pks.wig	Fetal_Kidney_Right	fetal_kidney
683	1e-06	1.8164	1.47506	2.23674	1.91131e-08	133	14095	913	349263	UW.Fetal_Kidney_Right.ChromatinAccessibility.H-24089.DS18463.hotspot.twopass.fdr0.01.merge.pks.wig	Fetal_Kidney_Right	fetal_kidney
684	1e-06	2.13065	1.72536	2.63116	2.11441e-12	129	11668	913	349263	UW.Fetal_Lung.ChromatinAccessibility.H-22676.DS12646.hotspot.twopass.fdr0.01.merge.pks.wig	Fetal_Lung	fetal_lung
685	1e-06	1.94074	1.59325	2.36402	4.48241e-11	158	16817	913	349263	UW.Fetal_Lung.ChromatinAccessibility.H-22727.DS12817.hotspot.twopass.fdr0.01.merge.pks.wig	Fetal_Lung	fetal_lung
686	1e-06	2.30306	1.8988	2.7934	2.42783e-17	166	15343	913	349263	UW.Fetal_Lung.ChromatinAccessibility.H-22934B.DS13507.hotspot.twopass.fdr0.01.merge.pks.wig	Fetal_Lung	fetal_lung
687	1e-06	1.71121	1.3857	2.11319	6.03235e-07	129	14687	913	349263	UW.Fetal_Lung.ChromatinAccessibility.H-23090.DS13985.hotspot.twopass.fdr0.01.merge.pks.wig	Fetal_Lung	fetal_lung
688	1e-06	1.80229	1.45618	2.23066	6.15181e-08	126	12991	913	349263	UW.Fetal_Lung.ChromatinAccessibility.H-23247.DS14666.hotspot.twopass.fdr0.01.merge.pks.wig	Fetal_Lung	fetal_lung
689	1e-06	1.82482	1.48983	2.23514	6.1537e-09	141	15658	913	349263	UW.Fetal_Lung.ChromatinAccessibility.H-23266.DS14724.hotspot.twopass.fdr0.01.merge.pks.wig	Fetal_Lung	fetal_lung
690	1e-06	2.00925	1.63905	2.46306	1.8717e-11	142	14642	913	349263	UW.Fetal_Lung.ChromatinAccessibility.H-23266.DS14751.hotspot.twopass.fdr0.01.merge.pks.wig	Fetal_Lung	fetal_lung
691	1e-06	1.94145	1.56455	2.40915	1.69585e-09	122	11827	913	349263	UW.Fetal_Lung.ChromatinAccessibility.H-23284.DS14809.hotspot.twopass.fdr0.01.merge.pks.wig	Fetal_Lung	fetal_lung
692	1e-06	2.15067	1.75242	2.63942	2.31076e-13	144	13325	913	349263	UW.Fetal_Lung.ChromatinAccessibility.H-23284.DS14820.hotspot.twopass.fdr0.01.merge.pks.wig	Fetal_Lung	fetal_lung
693	1e-06	2.09638	1.70156	2.5828	3.5807e-12	134	12563	913	349263	UW.Fetal_Lung.ChromatinAccessibility.H-23365.DS15227.hotspot.twopass.fdr0.01.merge.pks.wig	Fetal_Lung	fetal_lung
694	1e-06	1.97157	1.60806	2.41725	6.64633e-11	146	14808	913	349263	UW.Fetal_Lung.ChromatinAccessibility.H-23399.DS15461.hotspot.twopass.fdr0.01.merge.pks.wig	Fetal_Lung	fetal_lung
695	1e-06	1.67283	1.34767	2.07644	3.07452e-06	121	13939	913	349263	UW.Fetal_Lung.ChromatinAccessibility.H-23419.DS15573.hotspot.twopass.fdr0.01.merge.pks.wig	Fetal_Lung	fetal_lung
696	1e-06	1.89764	1.54463	2.33133	1.05872e-09	140	14374	913	349263	UW.Fetal_Lung_Left.ChromatinAccessibility.H-23435.DS15637.hotspot.twopass.fdr0.01.merge.pks.wig	Fetal_Lung_Left	fetal_lung
697	1e-06	1.85449	1.50758	2.28123	5.06724e-09	137	14482	913	349263	UW.Fetal_Lung_Left.ChromatinAccessibility.H-23604.DS16570.hotspot.twopass.fdr0.01.merge.pks.wig	Fetal_Lung_Left	fetal_lung
698	1e-06	1.98913	1.64244	2.40898	1.9478e-12	173	17714	913	349263	UW.Fetal_Lung_Left.ChromatinAccessibility.H-23640.DS18170.hotspot.twopass.fdr0.01.merge.pks.wig	Fetal_Lung_Left	fetal_lung
699	1e-06	1.99809	1.63288	2.44498	1.79906e-11	146	14625	913	349263	UW.Fetal_Lung_Left.ChromatinAccessibility.H-23744.DS17105.hotspot.twopass.fdr0.01.merge.pks.wig	Fetal_Lung_Left	fetal_lung
700	1e-06	1.7721	1.44707	2.17014	3.11872e-08	145	16049	913	349263	UW.Fetal_Lung_Left.ChromatinAccessibility.H-23758.DS17154.hotspot.twopass.fdr0.01.merge.pks.wig	Fetal_Lung_Left	fetal_lung
701	1e-06	1.96098	1.60274	2.3993	6.02616e-11	144	14713	913	349263	UW.Fetal_Lung_Left.ChromatinAccessibility.H-23833.DS17464.hotspot.twopass.fdr0.01.merge.pks.wig	Fetal_Lung_Left	fetal_lung
702	1e-06	1.99134	1.62324	2.44291	3.95933e-11	142	13937	913	349263	UW.Fetal_Lung_Left.ChromatinAccessibility.H-23887.DS17674.hotspot.twopass.fdr0.01.merge.pks.wig	Fetal_Lung_Left	fetal_lung
703	1e-06	2.03805	1.65676	2.5071	1.61418e-11	134	12736	913	349263	UW.Fetal_Lung_Left.ChromatinAccessibility.H-23914.DS17739.hotspot.twopass.fdr0.01.merge.pks.wig	Fetal_Lung_Left	fetal_lung
704	1e-06	2.16679	1.74746	2.68675	1.83569e-12	124	10842	913	349263	UW.Fetal_Lung_Left.ChromatinAccessibility.H-23964.DS17835.hotspot.twopass.fdr0.01.merge.pks.wig	Fetal_Lung_Left	fetal_lung
705	1e-06	1.90785	1.55023	2.34797	1.06302e-09	138	13803	913	349263	UW.Fetal_Lung_Left.ChromatinAccessibility.H-24005.DS17959.hotspot.twopass.fdr0.01.merge.pks.wig	Fetal_Lung_Left	fetal_lung
706	1e-06	1.85859	1.51659	2.27771	2.31409e-09	141	15227	913	349263	UW.Fetal_Lung_Left.ChromatinAccessibility.H-24089.DS18421.hotspot.twopass.fdr0.01.merge.pks.wig	Fetal_Lung_Left	fetal_lung
707	1e-06	1.82382	1.48897	2.23396	6.37876e-09	148	16555	913	349263	UW.Fetal_Lung_Left.ChromatinAccessibility.H-24111.DS18487.hotspot.twopass.fdr0.01.merge.pks.wig	Fetal_Lung_Left	fetal_lung
708	1e-06	1.81338	1.4678	2.24033	3.43633e-08	129	13474	913	349263	UW.Fetal_Lung_Right.ChromatinAccessibility.H-23435.DS15632.hotspot.twopass.fdr0.01.merge.pks.wig	Fetal_Lung_Right	fetal_lung
709	1e-06	1.62976	1.3163	2.01786	7.40191e-06	131	14498	913	349263	UW.Fetal_Lung_Right.ChromatinAccessibility.H-23604.DS16566.hotspot.twopass.fdr0.01.merge.pks.wig	Fetal_Lung_Right	fetal_lung
710	1e-06	1.90609	1.56036	2.32843	2.66436e-10	154	15737	913	349263	UW.Fetal_Lung_Right.ChromatinAccessibility.H-23640.DS16790.hotspot.twopass.fdr0.01.merge.pks.wig	Fetal_Lung_Right	fetal_lung
711	1e-06	1.97771	1.6164	2.41977	3.45978e-11	144	14796	913	349263	UW.Fetal_Lung_Right.ChromatinAccessibility.H-23744.DS17101.hotspot.twopass.fdr0.01.merge.pks.wig	Fetal_Lung_Right	fetal_lung
712	1e-06	1.75931	1.4228	2.17542	1.83313e-07	128	13442	913	349263	UW.Fetal_Lung_Right.ChromatinAccessibility.H-23758.DS17162.hotspot.twopass.fdr0.01.merge.pks.wig	Fetal_Lung_Right	fetal_lung
713	1e-06	2.09479	1.72191	2.54842	1.42622e-13	158	15934	913	349263	UW.Fetal_Lung_Right.ChromatinAccessibility.H-23887.DS17670.hotspot.twopass.fdr0.01.merge.pks.wig	Fetal_Lung_Right	fetal_lung
714	1e-06	1.99934	1.64538	2.42944	3.18591e-12	164	16747	913	349263	UW.Fetal_Lung_Right.ChromatinAccessibility.H-23964.DS17831.hotspot.twopass.fdr0.01.merge.pks.wig	Fetal_Lung_Right	fetal_lung
715	1e-06	1.87353	1.53079	2.29301	1.12554e-09	146	15310	913	349263	UW.Fetal_Lung_Right.ChromatinAccessibility.H-24005.DS17954.hotspot.twopass.fdr0.01.merge.pks.wig	Fetal_Lung_Right	fetal_lung
716	1e-06	1.54011	1.24413	1.90651	7.30729e-05	127	15219	913	349263	UW.Fetal_Lung_Right.ChromatinAccessibility.H-24089.DS18418.hotspot.twopass.fdr0.01.merge.pks.wig	Fetal_Lung_Right	fetal_lung
717	1e-06	1.74792	1.42439	2.14492	8.91747e-08	146	16281	913	349263	UW.Fetal_Lung_Right.ChromatinAccessibility.H-24111.DS18492.hotspot.twopass.fdr0.01.merge.pks.wig	Fetal_Lung_Right	fetal_lung
718	1e-06	1.72724	1.39798	2.13405	4.0883e-07	128	14748	913	349263	UW.Fetal_Muscle_Arm.ChromatinAccessibility.H-23808.DS17432.hotspot.twopass.fdr0.01.merge.pks.wig	Fetal_Muscle_Arm	fetal_muscle
719	1e-06	1.66788	1.39183	1.99869	3.00028e-08	209	29007	913	349263	UW.Fetal_Muscle_Arm.ChromatinAccessibility.H-23914.DS17765.hotspot.twopass.fdr0.01.merge.pks.wig	Fetal_Muscle_Arm	fetal_muscle
720	1e-06	2.09789	1.72397	2.5529	1.382e-13	152	15410	913	349263	UW.Fetal_Muscle_Arm.ChromatinAccessibility.H-23941.DS17825.hotspot.twopass.fdr0.01.merge.pks.wig	Fetal_Muscle_Arm	fetal_muscle
721	1e-06	1.87306	1.52494	2.30066	2.2031e-09	135	14693	913	349263	UW.Fetal_Muscle_Arm.ChromatinAccessibility.H-23964.DS17848.hotspot.twopass.fdr0.01.merge.pks.wig	Fetal_Muscle_Arm	fetal_muscle
722	1e-06	1.94519	1.60422	2.35863	1.31739e-11	167	18403	913	349263	UW.Fetal_Muscle_Arm.ChromatinAccessibility.H-24005.DS18080.hotspot.twopass.fdr0.01.merge.pks.wig	Fetal_Muscle_Arm	fetal_muscle
723	1e-06	2.07451	1.68909	2.54789	3.43724e-12	135	13358	913	349263	UW.Fetal_Muscle_Arm.ChromatinAccessibility.H-24042.DS18176.hotspot.twopass.fdr0.01.merge.pks.wig	Fetal_Muscle_Arm	fetal_muscle
724	1e-06	1.97889	1.58776	2.46636	1.23988e-09	113	10782	913	349263	UW.Fetal_Muscle_Arm.ChromatinAccessibility.H-24078.DS18379.hotspot.twopass.fdr0.01.merge.pks.wig	Fetal_Muscle_Arm	fetal_muscle
725	1e-06	1.82125	1.47689	2.2459	2.06186e-08	128	14065	913	349263	UW.Fetal_Muscle_Arm.ChromatinAccessibility.H-24089.DS18452.hotspot.twopass.fdr0.01.merge.pks.wig	Fetal_Muscle_Arm	fetal_muscle
726	1e-06	1.78585	1.44736	2.2035	6.36044e-08	126	14222	913	349263	UW.Fetal_Muscle_Arm.ChromatinAccessibility.H-24111.DS18473.hotspot.twopass.fdr0.01.merge.pks.wig	Fetal_Muscle_Arm	fetal_muscle
727	1e-06	1.85705	1.5006	2.29818	1.25224e-08	122	13245	913	349263	UW.Fetal_Muscle_Arm.ChromatinAccessibility.H-24125.DS18559.hotspot.twopass.fdr0.01.merge.pks.wig	Fetal_Muscle_Arm	fetal_muscle
728	1e-06	1.39794	1.10204	1.77329	0.00576715	96	11514	913	349263	UW.Fetal_Muscle_Arm.ChromatinAccessibility.H-24143.DS18992.hotspot.twopass.fdr0.01.merge.pks.wig	Fetal_Muscle_Arm	fetal_muscle
729	1e-06	1.79256	1.43809	2.23441	2.08126e-07	111	11839	913	349263	UW.Fetal_Muscle_Arm.ChromatinAccessibility.H-24198.DS19051.hotspot.twopass.fdr0.01.merge.pks.wig	Fetal_Muscle_Arm	fetal_muscle
730	1e-06	1.71876	1.38834	2.12783	6.61867e-07	121	13732	913	349263	UW.Fetal_Muscle_Arm.ChromatinAccessibility.H-24218.DS19053.hotspot.twopass.fdr0.01.merge.pks.wig	Fetal_Muscle_Arm	fetal_muscle
731	1e-06	1.91247	1.56008	2.34445	4.36937e-10	142	14885	913	349263	UW.Fetal_Muscle_Arm.ChromatinAccessibility.H-24244.DS19270.hotspot.twopass.fdr0.01.merge.pks.wig	Fetal_Muscle_Arm	fetal_muscle
732	1e-06	2.01076	1.64459	2.45846	9.72047e-12	146	15236	913	349263	UW.Fetal_Muscle_Arm.ChromatinAccessibility.H-24259.DS19295.hotspot.twopass.fdr0.01.merge.pks.wig	Fetal_Muscle_Arm	fetal_muscle
733	1e-06	1.94537	1.59342	2.37505	6.33579e-11	149	16014	913	349263	UW.Fetal_Muscle_Arm.ChromatinAccessibility.H-24272.DS19380.hotspot.twopass.fdr0.01.merge.pks.wig	Fetal_Muscle_Arm	fetal_muscle
734	1e-06	1.80552	1.45593	2.23906	7.39981e-08	122	12862	913	349263	UW.Fetal_Muscle_Arm.ChromatinAccessibility.H-24297.DS19646.hotspot.twopass.fdr0.01.merge.pks.wig	Fetal_Muscle_Arm	fetal_muscle
735	1e-06	1.66972	1.36962	2.03557	3.9446e-07	153	18486	913	349263	UW.Fetal_Muscle_Back.ChromatinAccessibility.H-23914.DS17767.hotspot.twopass.fdr0.01.merge.pks.wig	Fetal_Muscle_Back	fetal_muscle
736	1e-06	1.97463	1.61969	2.40736	1.69609e-11	150	16082	913	349263	UW.Fetal_Muscle_Back.ChromatinAccessibility.H-23964.DS17850.hotspot.twopass.fdr0.01.merge.pks.wig	Fetal_Muscle_Back	fetal_muscle
737	1e-06	2.06827	1.71272	2.49763	4.31718e-14	178	19001	913	349263	UW.Fetal_Muscle_Back.ChromatinAccessibility.H-24005.DS18083.hotspot.twopass.fdr0.01.merge.pks.wig	Fetal_Muscle_Back	fetal_muscle
738	1e-06	1.92402	1.55638	2.37851	1.46021e-09	125	12757	913	349263	UW.Fetal_Muscle_Back.ChromatinAccessibility.H-24078.DS18377.hotspot.twopass.fdr0.01.merge.pks.wig	Fetal_Muscle_Back	fetal_muscle
739	1e-06	1.67548	1.35296	2.07487	2.23081e-06	121	14021	913	349263	UW.Fetal_Muscle_Back.ChromatinAccessibility.H-24089.DS18454.hotspot.twopass.fdr0.01.merge.pks.wig	Fetal_Muscle_Back	fetal_muscle
740	1e-06	1.64212	1.32702	2.03203	5.04593e-06	125	14545	913	349263	UW.Fetal_Muscle_Back.ChromatinAccessibility.H-24111.DS18468.hotspot.twopass.fdr0.01.merge.pks.wig	Fetal_Muscle_Back	fetal_muscle
741	1e-06	1.98904	1.61466	2.45022	1.02372e-10	129	13269	913	349263	UW.Fetal_Muscle_Back.ChromatinAccessibility.H-24143.DS18842.hotspot.twopass.fdr0.01.merge.pks.wig	Fetal_Muscle_Back	fetal_muscle
742	1e-06	2.09167	1.69569	2.58013	5.51143e-12	131	12331	913	349263	UW.Fetal_Muscle_Back.ChromatinAccessibility.H-24218.DS19117.hotspot.twopass.fdr0.01.merge.pks.wig	Fetal_Muscle_Back	fetal_muscle
743	1e-06	1.78911	1.44129	2.22089	1.3344e-07	118	12924	913	349263	UW.Fetal_Muscle_Back.ChromatinAccessibility.H-24244.DS19283.hotspot.twopass.fdr0.01.merge.pks.wig	Fetal_Muscle_Back	fetal_muscle
744	1e-06	1.67565	1.36423	2.05815	8.62081e-07	135	16200	913	349263	UW.Fetal_Muscle_Back.ChromatinAccessibility.H-24272.DS19384.hotspot.twopass.fdr0.01.merge.pks.wig	Fetal_Muscle_Back	fetal_muscle
745	1e-06	2.02993	1.65528	2.48938	1.03661e-11	139	14210	913	349263	UW.Fetal_Muscle_Back.ChromatinAccessibility.H-24279.DS19441.hotspot.twopass.fdr0.01.merge.pks.wig	Fetal_Muscle_Back	fetal_muscle
746	1e-06	1.6304	1.33256	1.9948	2.03769e-06	147	18237	913	349263	UW.Fetal_Muscle_Back.ChromatinAccessibility.H-24297.DS19648.hotspot.twopass.fdr0.01.merge.pks.wig	Fetal_Muscle_Back	fetal_muscle
747	1e-06	2.019	1.64751	2.47424	1.26448e-11	140	14219	913	349263	UW.Fetal_Muscle_Back.ChromatinAccessibility.H-24409.DS20244.hotspot.twopass.fdr0.01.merge.pks.wig	Fetal_Muscle_Back	fetal_muscle
748	1e-06	1.79413	1.4466	2.22516	1.03117e-07	121	13358	913	349263	UW.Fetal_Muscle_Leg.ChromatinAccessibility.H-23808.DS17429.hotspot.twopass.fdr0.01.merge.pks.wig	Fetal_Muscle_Leg	fetal_muscle
749	1e-06	1.91099	1.55644	2.34631	6.20279e-10	135	14165	913	349263	UW.Fetal_Muscle_Leg.ChromatinAccessibility.H-24078.DS18386.hotspot.twopass.fdr0.01.merge.pks.wig	Fetal_Muscle_Leg	fetal_muscle
750	1e-06	1.4914	1.19397	1.86292	0.000428028	110	13645	913	349263	UW.Fetal_Muscle_Leg.ChromatinAccessibility.H-24089.DS18456.hotspot.twopass.fdr0.01.merge.pks.wig	Fetal_Muscle_Leg	fetal_muscle
751	1e-06	1.76037	1.43235	2.1635	7.64511e-08	136	15598	913	349263	UW.Fetal_Muscle_Leg.ChromatinAccessibility.H-24111.DS18471.hotspot.twopass.fdr0.01.merge.pks.wig	Fetal_Muscle_Leg	fetal_muscle
752	1e-06	1.65571	1.30596	2.09913	3.11573e-05	95	10251	913	349263	UW.Fetal_Muscle_Leg.ChromatinAccessibility.H-24143.DS18844.hotspot.twopass.fdr0.01.merge.pks.wig	Fetal_Muscle_Leg	fetal_muscle
753	1e-06	2.00783	1.64618	2.44894	6.01071e-12	153	16133	913	349263	UW.Fetal_Muscle_Leg.ChromatinAccessibility.H-24198.DS19158.hotspot.twopass.fdr0.01.merge.pks.wig	Fetal_Muscle_Leg	fetal_muscle
754	1e-06	1.86955	1.51678	2.30437	4.4996e-09	130	13899	913	349263	UW.Fetal_Muscle_Leg.ChromatinAccessibility.H-24218.DS19115.hotspot.twopass.fdr0.01.merge.pks.wig	Fetal_Muscle_Leg	fetal_muscle
755	1e-06	2.06723	1.69914	2.51507	3.90579e-13	158	16365	913	349263	UW.Fetal_Muscle_Leg.ChromatinAccessibility.H-24244.DS19272.hotspot.twopass.fdr0.01.merge.pks.wig	Fetal_Muscle_Leg	fetal_muscle
756	1e-06	1.80407	1.46788	2.21725	2.04789e-08	136	15253	913	349263	UW.Fetal_Muscle_Leg.ChromatinAccessibility.H-24259.DS19291.hotspot.twopass.fdr0.01.merge.pks.wig	Fetal_Muscle_Leg	fetal_muscle
757	1e-06	1.8058	1.47269	2.21425	1.34081e-08	140	15526	913	349263	UW.Fetal_Muscle_Leg.ChromatinAccessibility.H-24279.DS19436.hotspot.twopass.fdr0.01.merge.pks.wig	Fetal_Muscle_Leg	fetal_muscle
758	1e-06	1.92797	1.57452	2.36077	2.10672e-10	143	15348	913	349263	UW.Fetal_Muscle_Leg.ChromatinAccessibility.H-24297.DS19643.hotspot.twopass.fdr0.01.merge.pks.wig	Fetal_Muscle_Leg	fetal_muscle
759	1e-06	2.04504	1.68359	2.48409	5.60338e-13	158	16936	913	349263	UW.Fetal_Muscle_Leg.ChromatinAccessibility.H-24409.DS20239.hotspot.twopass.fdr0.01.merge.pks.wig	Fetal_Muscle_Leg	fetal_muscle
760	1e-06	1.94741	1.6165	2.34606	2.30927e-12	183	20500	913	349263	UW.Fetal_Muscle_Lower_Limb_Skeletal.ChromatinAccessibility.H-24042.DS18174.hotspot.twopass.fdr0.01.merge.pks.wig	Fetal_Muscle_Lower_Limb_Skeletal	fetal_muscle,_lower_limb
761	1e-06	2.0958	1.71897	2.55523	2.53723e-13	150	15009	913	349263	UW.Fetal_Muscle_Trunk.ChromatinAccessibility.H-23941.DS17827.hotspot.twopass.fdr0.01.merge.pks.wig	Fetal_Muscle_Trunk	fetal_muscle,_trunk
762	1e-06	2.02193	1.6584	2.46516	3.34661e-12	149	15733	913	349263	UW.Fetal_Muscle_Trunk.ChromatinAccessibility.H-24409.DS20242.hotspot.twopass.fdr0.01.merge.pks.wig	Fetal_Muscle_Trunk	fetal_muscle,_trunk
763	1e-06	2.18649	1.78881	2.67259	2.20602e-14	145	13904	913	349263	UW.Fetal_Muscle_Trunk.ChromatinAccessibility.H-24507.DS20544.hotspot.twopass.fdr0.01.merge.pks.wig	Fetal_Muscle_Trunk	fetal_muscle,_trunk
764	1e-06	2.06312	1.68028	2.53319	4.66381e-12	136	13514	913	349263	UW.Fetal_Muscle_Upper_Limb_Skeletal.ChromatinAccessibility.H-23887.DS17661.hotspot.twopass.fdr0.01.merge.pks.wig	Fetal_Muscle_Upper_Limb_Skeletal	fetal_muscle
765	1e-06	2.01361	1.6536	2.45201	3.29409e-12	156	16065	913	349263	UW.Fetal_Muscle_Upper_Trunk.ChromatinAccessibility.H-23887.DS17664.hotspot.twopass.fdr0.01.merge.pks.wig	Fetal_Muscle_Upper_Trunk	fetal_muscle,_upper_trunk
766	1e-06	1.7092	1.4013	2.08477	1.2277e-07	154	17279	913	349263	UW.Fetal_Placenta.ChromatinAccessibility.H-23887.DS17639.hotspot.twopass.fdr0.01.merge.pks.wig	Fetal_Placenta	fetal_placenta
767	1e-06	1.65459	1.33431	2.05175	4.48414e-06	124	13156	913	349263	UW.Fetal_Placenta.ChromatinAccessibility.H-23914.DS17744.hotspot.twopass.fdr0.01.merge.pks.wig	Fetal_Placenta	fetal_placenta
768	1e-06	1.48987	1.20174	1.84708	0.000276983	125	14475	913	349263	UW.Fetal_Placenta.ChromatinAccessibility.H-24272.DS19391.hotspot.twopass.fdr0.01.merge.pks.wig	Fetal_Placenta	fetal_placenta
769	1e-06	1.46448	1.17486	1.82551	0.000690491	117	13554	913	349263	UW.Fetal_Placenta.ChromatinAccessibility.H-24409.DS20346.hotspot.twopass.fdr0.01.merge.pks.wig	Fetal_Placenta	fetal_placenta
770	1e-06	1.67227	1.36311	2.05155	8.21627e-07	142	16152	913	349263	UW.Fetal_Renal_Cortex.ChromatinAccessibility.H-23769.DS17307.hotspot.twopass.fdr0.01.merge.pks.wig	Fetal_Renal_Cortex	fetal_renal_cortex
771	1e-06	1.8559	1.52067	2.26503	1.17343e-09	149	15921	913	349263	UW.Fetal_Renal_Cortex.ChromatinAccessibility.H-23790.DS17387.hotspot.twopass.fdr0.01.merge.pks.wig	Fetal_Renal_Cortex	fetal_renal_cortex
772	1e-06	2.0432	1.69162	2.46785	1.20223e-13	173	18362	913	349263	UW.Fetal_Renal_Cortex.ChromatinAccessibility.H-23833.DS17455.hotspot.twopass.fdr0.01.merge.pks.wig	Fetal_Renal_Cortex	fetal_renal_cortex
773	1e-06	2.00408	1.62953	2.46471	4.52335e-11	134	12871	913	349263	UW.Fetal_Renal_Cortex.ChromatinAccessibility.H-23914.DS17756.hotspot.twopass.fdr0.01.merge.pks.wig	Fetal_Renal_Cortex	fetal_renal_cortex
774	1e-06	1.6711	1.36182	2.05061	8.76148e-07	139	15858	913	349263	UW.Fetal_Renal_Cortex.ChromatinAccessibility.H-23941.DS17804.hotspot.twopass.fdr0.01.merge.pks.wig	Fetal_Renal_Cortex	fetal_renal_cortex
775	1e-06	1.5611	1.26057	1.93329	4.45495e-05	125	14633	913	349263	UW.Fetal_Renal_Cortex.ChromatinAccessibility.H-24078.DS18428.hotspot.twopass.fdr0.01.merge.pks.wig	Fetal_Renal_Cortex	fetal_renal_cortex
776	1e-06	1.91326	1.56279	2.34233	3.28061e-10	141	14598	913	349263	UW.Fetal_Renal_Cortex.ChromatinAccessibility.H-24259.DS19388.hotspot.twopass.fdr0.01.merge.pks.wig	Fetal_Renal_Cortex	fetal_renal_cortex
777	1e-06	1.86303	1.53216	2.26536	4.45617e-10	156	17477	913	349263	UW.Fetal_Renal_Cortex.ChromatinAccessibility.H-24493.DS20568.hotspot.twopass.fdr0.01.merge.pks.wig	Fetal_Renal_Cortex	fetal_renal_cortex
778	1e-06	1.81989	1.49002	2.22279	4.40062e-09	146	16389	913	349263	UW.Fetal_Renal_Cortex_Left.ChromatinAccessibility.H-23871.DS17550.hotspot.twopass.fdr0.01.merge.pks.wig	Fetal_Renal_Cortex_Left	fetal_renal_cortex
779	1e-06	1.63609	1.33032	2.01213	3.10135e-06	139	16243	913	349263	UW.Fetal_Renal_Cortex_Left.ChromatinAccessibility.H-24111.DS18542.hotspot.twopass.fdr0.01.merge.pks.wig	Fetal_Renal_Cortex_Left	fetal_renal_cortex
780	1e-06	1.79165	1.44622	2.21961	9.49275e-08	121	12581	913	349263	UW.Fetal_Renal_Cortex_Left.ChromatinAccessibility.H-24169.DS18931.hotspot.twopass.fdr0.01.merge.pks.wig	Fetal_Renal_Cortex_Left	fetal_renal_cortex
781	1e-06	1.89876	1.56504	2.30365	7.92972e-11	165	18079	913	349263	UW.Fetal_Renal_Cortex_Left.ChromatinAccessibility.H-24232.DS19257.hotspot.twopass.fdr0.01.merge.pks.wig	Fetal_Renal_Cortex_Left	fetal_renal_cortex
782	1e-06	1.72401	1.40262	2.11904	2.28684e-07	137	15256	913	349263	UW.Fetal_Renal_Cortex_Right.ChromatinAccessibility.H-23871.DS17545.hotspot.twopass.fdr0.01.merge.pks.wig	Fetal_Renal_Cortex_Right	fetal_renal_cortex
783	1e-06	1.65952	1.34212	2.05198	2.91234e-06	126	14125	913	349263	UW.Fetal_Renal_Cortex_Right.ChromatinAccessibility.H-24169.DS18928.hotspot.twopass.fdr0.01.merge.pks.wig	Fetal_Renal_Cortex_Right	fetal_renal_cortex
784	1e-06	1.86997	1.53466	2.27853	5.3596e-10	154	16627	913	349263	UW.Fetal_Renal_Cortex_Right.ChromatinAccessibility.H-24232.DS19254.hotspot.twopass.fdr0.01.merge.pks.wig	Fetal_Renal_Cortex_Right	fetal_renal_cortex
785	1e-06	1.76442	1.44621	2.15264	2.19095e-08	152	16660	913	349263	UW.Fetal_Renal_Pelvis.ChromatinAccessibility.H-23790.DS17381.hotspot.twopass.fdr0.01.merge.pks.wig	Fetal_Renal_Pelvis	fetal_renal_pelvis
786	1e-06	1.82881	1.49486	2.23735	4.4079e-09	145	15308	913	349263	UW.Fetal_Renal_Pelvis.ChromatinAccessibility.H-23833.DS17451.hotspot.twopass.fdr0.01.merge.pks.wig	Fetal_Renal_Pelvis	fetal_renal_pelvis
787	1e-06	1.95204	1.60402	2.37557	2.44875e-11	152	15742	913	349263	UW.Fetal_Renal_Pelvis.ChromatinAccessibility.H-23914.DS17760.hotspot.twopass.fdr0.01.merge.pks.wig	Fetal_Renal_Pelvis	fetal_renal_pelvis
788	1e-06	2.01331	1.60794	2.52087	1.05646e-09	104	9348	913	349263	UW.Fetal_Renal_Pelvis.ChromatinAccessibility.H-24005.DS18088.hotspot.twopass.fdr0.01.merge.pks.wig	Fetal_Renal_Pelvis	fetal_renal_pelvis
789	1e-06	1.74557	1.41102	2.15944	2.87059e-07	124	13291	913	349263	UW.Fetal_Renal_Pelvis.ChromatinAccessibility.H-24078.DS18431.hotspot.twopass.fdr0.01.merge.pks.wig	Fetal_Renal_Pelvis	fetal_renal_pelvis
790	1e-06	1.74461	1.42205	2.14035	9.51792e-08	137	15591	913	349263	UW.Fetal_Renal_Pelvis.ChromatinAccessibility.H-24259.DS19386.hotspot.twopass.fdr0.01.merge.pks.wig	Fetal_Renal_Pelvis	fetal_renal_pelvis
791	1e-06	1.79338	1.47788	2.17623	3.28436e-09	165	18966	913	349263	UW.Fetal_Renal_Pelvis.ChromatinAccessibility.H-24477.DS20448.hotspot.twopass.fdr0.01.merge.pks.wig	Fetal_Renal_Pelvis	fetal_renal_pelvis
792	1e-06	1.99336	1.63201	2.43473	1.38109e-11	151	15162	913	349263	UW.Fetal_Renal_Pelvis_Left.ChromatinAccessibility.H-23871.DS17553.hotspot.twopass.fdr0.01.merge.pks.wig	Fetal_Renal_Pelvis_Left	fetal_renal_pelvis
793	1e-06	1.82427	1.48262	2.24465	1.33016e-08	134	14079	913	349263	UW.Fetal_Renal_Pelvis_Left.ChromatinAccessibility.H-24111.DS18666.hotspot.twopass.fdr0.01.merge.pks.wig	Fetal_Renal_Pelvis_Left	fetal_renal_pelvis
794	1e-06	1.79518	1.45577	2.21371	4.44371e-08	130	13513	913	349263	UW.Fetal_Renal_Pelvis_Left.ChromatinAccessibility.H-24169.DS18964.hotspot.twopass.fdr0.01.merge.pks.wig	Fetal_Renal_Pelvis_Left	fetal_renal_pelvis
795	1e-06	1.81025	1.48377	2.20857	4.95489e-09	150	16489	913	349263	UW.Fetal_Renal_Pelvis_Left.ChromatinAccessibility.H-24232.DS19238.hotspot.twopass.fdr0.01.merge.pks.wig	Fetal_Renal_Pelvis_Left	fetal_renal_pelvis
796	1e-06	1.64892	1.3405	2.0283	2.20445e-06	134	15298	913	349263	UW.Fetal_Renal_Pelvis_Right.ChromatinAccessibility.H-23871.DS17548.hotspot.twopass.fdr0.01.merge.pks.wig	Fetal_Renal_Pelvis_Right	fetal_renal_pelvis
797	1e-06	1.90868	1.56517	2.32757	1.70885e-10	152	16310	913	349263	UW.Fetal_Renal_Pelvis_Right.ChromatinAccessibility.H-24111.DS18663.hotspot.twopass.fdr0.01.merge.pks.wig	Fetal_Renal_Pelvis_Right	fetal_renal_pelvis
798	1e-06	1.95319	1.59145	2.39716	1.48938e-10	139	13794	913	349263	UW.Fetal_Renal_Pelvis_Right.ChromatinAccessibility.H-24169.DS18961.hotspot.twopass.fdr0.01.merge.pks.wig	Fetal_Renal_Pelvis_Right	fetal_renal_pelvis
799	1e-06	2.04551	1.67387	2.49965	2.64046e-12	146	14266	913	349263	UW.Fetal_Renal_Pelvis_Right.ChromatinAccessibility.H-24232.DS19235.hotspot.twopass.fdr0.01.merge.pks.wig	Fetal_Renal_Pelvis_Right	fetal_renal_pelvis
800	1e-06	2.01319	1.61961	2.50241	2.88975e-10	120	11399	913	349263	UW.Fetal_Skin.ChromatinAccessibility.H-22337.DS10987.hotspot.twopass.fdr0.01.merge.pks.wig	Fetal_Skin	fetal_skin
801	1e-06	1.21999	0.980372	1.51818	0.0746977	116	18190	913	349263	UW.Fetal_Spinal_Cord.ChromatinAccessibility.H-24111.DS18501.hotspot.twopass.fdr0.01.merge.pks.wig	Fetal_Spinal_Cord	fetal_spinal_cord
802	1e-06	1.57094	1.26926	1.94433	3.30214e-05	121	15358	913	349263	UW.Fetal_Spinal_Cord.ChromatinAccessibility.H-24409.DS20351.hotspot.twopass.fdr0.01.merge.pks.wig	Fetal_Spinal_Cord	fetal_spinal_cord
803	1e-06	1.70183	1.37682	2.10356	8.76755e-07	123	14841	913	349263	UW.Fetal_Spinal_Cord.ChromatinAccessibility.H-24493.DS20530.hotspot.twopass.fdr0.01.merge.pks.wig	Fetal_Spinal_Cord	fetal_spinal_cord
804	1e-06	2.55895	2.10226	3.11485	7.38781e-21	162	12774	913	349263	UW.Fetal_Spleen.ChromatinAccessibility.H-23399.DS17448.hotspot.twopass.fdr0.01.merge.pks.wig	Fetal_Spleen	fetal_spleen
805	1e-06	2.16508	1.7614	2.66128	2.18222e-13	138	11709	913	349263	UW.Fetal_Stomach.ChromatinAccessibility.H-23589.DS16530.hotspot.twopass.fdr0.01.merge.pks.wig	Fetal_Stomach	fetal_stomach
806	1e-06	1.98489	1.61264	2.44307	9.81698e-11	131	12235	913	349263	UW.Fetal_Stomach.ChromatinAccessibility.H-23758.DS17172.hotspot.twopass.fdr0.01.merge.pks.wig	Fetal_Stomach	fetal_stomach
807	1e-06	2.06591	1.64825	2.5894	3.04294e-10	108	8598	913	349263	UW.Fetal_Stomach.ChromatinAccessibility.H-23769.DS17325.hotspot.twopass.fdr0.01.merge.pks.wig	Fetal_Stomach	fetal_stomach
808	1e-06	2.09699	1.70117	2.58491	3.96955e-12	132	11857	913	349263	UW.Fetal_Stomach.ChromatinAccessibility.H-23887.DS17659.hotspot.twopass.fdr0.01.merge.pks.wig	Fetal_Stomach	fetal_stomach
809	1e-06	2.16634	1.74869	2.68373	1.49936e-12	122	10337	913	349263	UW.Fetal_Stomach.ChromatinAccessibility.H-23914.DS17750.hotspot.twopass.fdr0.01.merge.pks.wig	Fetal_Stomach	fetal_stomach
810	1e-06	2.15352	1.77171	2.61761	1.31689e-14	162	14867	913	349263	UW.Fetal_Stomach.ChromatinAccessibility.H-23964.DS17878.hotspot.twopass.fdr0.01.merge.pks.wig	Fetal_Stomach	fetal_stomach
811	1e-06	1.84435	1.49285	2.2786	1.39257e-08	129	12605	913	349263	UW.Fetal_Stomach.ChromatinAccessibility.H-24005.DS17963.hotspot.twopass.fdr0.01.merge.pks.wig	Fetal_Stomach	fetal_stomach
812	1e-06	2.26476	1.84396	2.78158	6.45059e-15	141	11278	913	349263	UW.Fetal_Stomach.ChromatinAccessibility.H-24078.DS18389.hotspot.twopass.fdr0.01.merge.pks.wig	Fetal_Stomach	fetal_stomach
813	1e-06	1.93377	1.56474	2.38983	1.03304e-09	128	11952	913	349263	UW.Fetal_Stomach.ChromatinAccessibility.H-24125.DS18821.hotspot.twopass.fdr0.01.merge.pks.wig	Fetal_Stomach	fetal_stomach
814	1e-06	2.04389	1.66724	2.50563	6.03742e-12	143	13247	913	349263	UW.Fetal_Stomach.ChromatinAccessibility.H-24401.DS20349.hotspot.twopass.fdr0.01.merge.pks.wig	Fetal_Stomach	fetal_stomach
815	1e-06	2.24062	1.83732	2.73244	1.61025e-15	151	13297	913	349263	UW.Fetal_Stomach.ChromatinAccessibility.H-24507.DS20546.hotspot.twopass.fdr0.01.merge.pks.wig	Fetal_Stomach	fetal_stomach
816	1e-06	1.54835	1.24194	1.93035	0.000101952	114	13233	913	349263	UW.Fetal_Testes.ChromatinAccessibility.H24198_H23640_H24042.DS18942.hotspot.twopass.fdr0.01.merge.pks.wig	Fetal_Testes	fetal_testes
817	1e-06	2.64817	2.15048	3.26105	4.77769e-20	138	9636	913	349263	UW.Fetal_Thymus.ChromatinAccessibility.H-23589.DS16490.hotspot.twopass.fdr0.01.merge.pks.wig	Fetal_Thymus	fetal_thymus
818	1e-06	2.59704	2.09472	3.21982	3.25634e-18	124	8436	913	349263	UW.Fetal_Thymus.ChromatinAccessibility.H-23663.DS16841.hotspot.twopass.fdr0.01.merge.pks.wig	Fetal_Thymus	fetal_thymus
819	1e-06	2.12687	1.69339	2.67131	8.59984e-11	107	8496	913	349263	UW.Fetal_Thymus.ChromatinAccessibility.H-23769.DS17323.hotspot.twopass.fdr0.01.merge.pks.wig	Fetal_Thymus	fetal_thymus
820	1e-06	2.37758	1.91169	2.95702	7.06437e-15	121	8817	913	349263	UW.Fetal_Thymus.ChromatinAccessibility.H-23833.DS17474.hotspot.twopass.fdr0.01.merge.pks.wig	Fetal_Thymus	fetal_thymus
821	1e-06	2.68948	2.16547	3.34028	3.61789e-19	121	8044	913	349263	UW.Fetal_Thymus.ChromatinAccessibility.H-23964.DS17875.hotspot.twopass.fdr0.01.merge.pks.wig	Fetal_Thymus	fetal_thymus
822	1e-06	2.62541	2.15365	3.20051	1.27954e-21	154	11634	913	349263	UW.Fetal_Thymus.ChromatinAccessibility.H-23964.DS17876.hotspot.twopass.fdr0.01.merge.pks.wig	Fetal_Thymus	fetal_thymus
823	1e-06	2.4173	1.98786	2.9395	9.1514e-19	159	12977	913	349263	UW.Fetal_Thymus.ChromatinAccessibility.H-24078.DS18382.hotspot.twopass.fdr0.01.merge.pks.wig	Fetal_Thymus	fetal_thymus
824	1e-06	1.80262	1.44642	2.24653	1.55415e-07	113	11672	913	349263	UW.Fetal_Thymus.ChromatinAccessibility.H-24259.DS19287.hotspot.twopass.fdr0.01.merge.pks.wig	Fetal_Thymus	fetal_thymus
825	1e-06	2.75297	2.21757	3.41765	4.40688e-20	119	8090	913	349263	UW.Fetal_Thymus.ChromatinAccessibility.H-24401.DS20335.hotspot.twopass.fdr0.01.merge.pks.wig	Fetal_Thymus	fetal_thymus
826	1e-06	2.75775	2.22894	3.41203	9.70093e-21	126	8441	913	349263	UW.Fetal_Thymus.ChromatinAccessibility.H-24409.DS20341.hotspot.twopass.fdr0.01.merge.pks.wig	Fetal_Thymus	fetal_thymus
827	1e-06	1.9187	1.5384	2.39301	7.3898e-09	115	11621	913	349263	UW.Fibroblasts_Fetal_Skin_Abdomen.ChromatinAccessibility.H-24259.DS19558.hotspot.twopass.fdr0.01.merge.pks.wig	Fibroblasts_Fetal_Skin_Abdomen	fibroblast
828	1e-06	1.9717	1.59635	2.43531	2.95538e-10	130	13196	913	349263	UW.Fibroblasts_Fetal_Skin_Abdomen.ChromatinAccessibility.H-24259.DS19561.hotspot.twopass.fdr0.01.merge.pks.wig	Fibroblasts_Fetal_Skin_Abdomen	fibroblast
829	1e-06	1.88651	1.51492	2.34924	1.41732e-08	116	11979	913	349263	UW.Fibroblasts_Fetal_Skin_Back.ChromatinAccessibility.H-24218.DS19233.hotspot.twopass.fdr0.01.merge.pks.wig	Fibroblasts_Fetal_Skin_Back	fibroblast
830	1e-06	1.75477	1.40175	2.19669	9.24881e-07	111	11939	913	349263	UW.Fibroblasts_Fetal_Skin_Biceps_Left.ChromatinAccessibility.H-24259.DS19857.hotspot.twopass.fdr0.01.merge.pks.wig	Fibroblasts_Fetal_Skin_Biceps_Left	fibroblast
831	1e-06	1.72329	1.3747	2.16026	2.3586e-06	111	11763	913	349263	UW.Fibroblasts_Fetal_Skin_Biceps_Left.ChromatinAccessibility.H-24259.DS19867.hotspot.twopass.fdr0.01.merge.pks.wig	Fibroblasts_Fetal_Skin_Biceps_Left	fibroblast
832	1e-06	2.12236	1.71072	2.63306	7.88331e-12	121	11421	913	349263	UW.Fibroblasts_Fetal_Skin_Biceps_Right.ChromatinAccessibility.H-24259.DS19745.hotspot.twopass.fdr0.01.merge.pks.wig	Fibroblasts_Fetal_Skin_Biceps_Right	fibroblast
833	1e-06	2.00787	1.61937	2.48957	2.10311e-10	123	12268	913	349263	UW.Fibroblasts_Fetal_Skin_Biceps_Right.ChromatinAccessibility.H-24259.DS19761.hotspot.twopass.fdr0.01.merge.pks.wig	Fibroblasts_Fetal_Skin_Biceps_Right	fibroblast
834	1e-06	1.81933	1.4683	2.25428	4.45046e-08	125	13465	913	349263	UW.Fibroblasts_Fetal_Skin_Quadriceps_Left.ChromatinAccessibility.H-24259.DS20046.hotspot.twopass.fdr0.01.merge.pks.wig	Fibroblasts_Fetal_Skin_Quadriceps_Left	fibroblast
835	1e-06	2.06273	1.67211	2.5446	1.38532e-11	134	13256	913	349263	UW.Fibroblasts_Fetal_Skin_Quadriceps_Left.ChromatinAccessibility.H-24259.DS20056.hotspot.twopass.fdr0.01.merge.pks.wig	Fibroblasts_Fetal_Skin_Quadriceps_Left	fibroblast
836	1e-06	2.09302	1.68524	2.59946	2.37962e-11	121	11369	913	349263	UW.Fibroblasts_Fetal_Skin_Quadriceps_Right.ChromatinAccessibility.H-24259.DS19943.hotspot.twopass.fdr0.01.merge.pks.wig	Fibroblasts_Fetal_Skin_Quadriceps_Right	fibroblast
837	1e-06	2.04734	1.6593	2.52614	2.34074e-11	132	12896	913	349263	UW.Fibroblasts_Fetal_Skin_Quadriceps_Right.ChromatinAccessibility.H-24259.DS19948.hotspot.twopass.fdr0.01.merge.pks.wig	Fibroblasts_Fetal_Skin_Quadriceps_Right	fibroblast
838	1e-06	2.24634	1.81693	2.77723	7.61224e-14	127	11277	913	349263	UW.Fibroblasts_Fetal_Skin_Scalp.ChromatinAccessibility.H-24259.DS19444.hotspot.twopass.fdr0.01.merge.pks.wig	Fibroblasts_Fetal_Skin_Scalp	fibroblast
839	1e-06	2.06482	1.66638	2.55854	3.39275e-11	124	11796	913	349263	UW.Fibroblasts_Fetal_Skin_Scalp.ChromatinAccessibility.H-24259.DS19449.hotspot.twopass.fdr0.01.merge.pks.wig	Fibroblasts_Fetal_Skin_Scalp	fibroblast
840	1e-06	1.91514	1.53838	2.38417	6.10482e-09	118	11953	913	349263	UW.Fibroblasts_Fetal_Skin_Upper_Back.ChromatinAccessibility.H-24259.DS19696.hotspot.twopass.fdr0.01.merge.pks.wig	Fibroblasts_Fetal_Skin_Upper_Back	fibroblast
841	1e-06	1.94995	1.58344	2.4013	3.2439e-10	139	14117	913	349263	UW.Fibroblasts_Fetal_Skin_Upper_Back.ChromatinAccessibility.H-24259.DS19706.hotspot.twopass.fdr0.01.merge.pks.wig	Fibroblasts_Fetal_Skin_Upper_Back	fibroblast
842	1e-06	1.54228	1.22528	1.94128	0.000223635	101	12121	913	349263	UW.H1_BMP4_Derived_Mesendoderm_Cultured_Cells.ChromatinAccessibility.DS18732.hotspot.twopass.fdr0.01.merge.pks.wig	H1_BMP4_Derived_Mesendoderm_Cultured_Cells	es_cell
843	1e-06	1.48878	1.20205	1.8439	0.000266225	122	15483	913	349263	UW.H1_BMP4_Derived_Mesendoderm_Cultured_Cells.ChromatinAccessibility.DS19310.hotspot.twopass.fdr0.01.merge.pks.wig	H1_BMP4_Derived_Mesendoderm_Cultured_Cells	es_cell
844	1e-06	1.80735	1.41457	2.30918	2.19896e-06	86	8792	913	349263	UW.H1_BMP4_Derived_Trophoblast_Cultured_Cells.ChromatinAccessibility.DS18736.hotspot.twopass.fdr0.01.merge.pks.wig	H1_BMP4_Derived_Trophoblast_Cultured_Cells	es_cell
845	1e-06	1.58129	1.24827	2.00315	0.000145871	95	10666	913	349263	UW.H1_BMP4_Derived_Trophoblast_Cultured_Cells.ChromatinAccessibility.DS19317.hotspot.twopass.fdr0.01.merge.pks.wig	H1_BMP4_Derived_Trophoblast_Cultured_Cells	es_cell
846	1e-06	1.6921	1.37283	2.08563	8.21545e-07	131	14557	913	349263	UW.H1.ChromatinAccessibility.DS18873.hotspot.twopass.fdr0.01.merge.pks.wig	H1	es_cell
847	1e-06	1.773	1.4004	2.24474	1.95705e-06	91	9359	913	349263	UW.H1.ChromatinAccessibility.DS19100.hotspot.twopass.fdr0.01.merge.pks.wig	H1	es_cell
848	1e-06	2.64221	2.15888	3.23374	4.24363e-21	147	11461	913	349263	UW.H1_Derived_Mesenchymal_Stem_Cells.ChromatinAccessibility.DS20671.hotspot.twopass.fdr0.01.merge.pks.wig	H1_Derived_Mesenchymal_Stem_Cells	es_cell
849	1e-06	2.40026	1.95995	2.93948	2.49267e-17	146	12374	913	349263	UW.H1_Derived_Mesenchymal_Stem_Cells.ChromatinAccessibility.DS21042.hotspot.twopass.fdr0.01.merge.pks.wig	H1_Derived_Mesenchymal_Stem_Cells	es_cell
850	1e-06	1.74448	1.3573	2.24212	1.3872e-05	81	7768	913	349263	UW.H1_Derived_Neuronal_Progenitor_Cultured_Cells.ChromatinAccessibility.DS18739.hotspot.twopass.fdr0.01.merge.pks.wig	H1_Derived_Neuronal_Progenitor_Cultured_Cells	es_cell
851	1e-06	1.70314	1.359	2.13443	3.77165e-06	105	11085	913	349263	UW.H1_Derived_Neuronal_Progenitor_Cultured_Cells.ChromatinAccessibility.DS20153.hotspot.twopass.fdr0.01.merge.pks.wig	H1_Derived_Neuronal_Progenitor_Cultured_Cells	es_cell
852	1e-06	1.67618	1.35109	2.07949	2.6597e-06	119	13399	913	349263	UW.H9.ChromatinAccessibility.DS18517.hotspot.twopass.fdr0.01.merge.pks.wig	H9	es_cell
853	1e-06	1.80895	1.44916	2.25807	1.61569e-07	109	11093	913	349263	UW.H9.ChromatinAccessibility.DS18522.hotspot.twopass.fdr0.01.merge.pks.wig	H9	es_cell
854	1e-06	2.04553	1.64249	2.54747	1.63777e-10	117	10562	913	349263	UW.IMR90.ChromatinAccessibility.DS11759.hotspot.twopass.fdr0.01.merge.pks.wig	IMR90	lung
855	1e-06	1.8739	1.49607	2.34714	4.59046e-08	107	10369	913	349263	UW.IMR90.ChromatinAccessibility.DS11764.hotspot.twopass.fdr0.01.merge.pks.wig	IMR90	lung
856	1e-06	2.29444	1.877	2.80471	5.23659e-16	153	13414	913	349263	UW.IMR90.ChromatinAccessibility.DS13219.hotspot.twopass.fdr0.01.merge.pks.wig	IMR90	lung
857	1e-06	2.2147	1.79991	2.72507	5.69379e-14	139	12010	913	349263	UW.IMR90.ChromatinAccessibility.DS13229.hotspot.twopass.fdr0.01.merge.pks.wig	IMR90	lung
858	1e-06	1.49847	1.20794	1.85888	0.000235101	123	14495	913	349263	UW.iPS_DF_19.11.ChromatinAccessibility.DS15153.hotspot.twopass.fdr0.01.merge.pks.wig	iPS_DF_19.11	ips_cell
859	1e-06	1.53924	1.23152	1.92383	0.000150593	112	12733	913	349263	UW.iPS_DF_19.7.ChromatinAccessibility.DS15148.hotspot.twopass.fdr0.01.merge.pks.wig	iPS_DF_19.7	ips_cell
860	1e-06	1.75494	1.42006	2.16881	1.92682e-07	127	13640	913	349263	UW.iPS_DF_4.7.ChromatinAccessibility.DS15169.hotspot.twopass.fdr0.01.merge.pks.wig	iPS_DF_4.7	ips_cell
861	1e-06	1.74809	1.41906	2.1534	1.52322e-07	132	14160	913	349263	UW.iPS_DF_6.9.ChromatinAccessibility.DS15164.hotspot.twopass.fdr0.01.merge.pks.wig	iPS_DF_6.9	ips_cell
862	1e-06	2.39299	1.92524	2.97439	3.74465e-15	120	8958	913	349263	UW.Mobilized_CD34_Primary_Cells.ChromatinAccessibility.RO_00738.DS13199.hotspot.twopass.fdr0.01.merge.pks.wig	Mobilized_CD34_Primary_Cells	blood
863	1e-06	2.10372	1.7013	2.60132	6.61828e-12	132	10815	913	349263	UW.Mobilized_CD34_Primary_Cells.ChromatinAccessibility.RO_01480.DS12771.hotspot.twopass.fdr0.01.merge.pks.wig	Mobilized_CD34_Primary_Cells	blood
864	1e-06	2.33333	1.89159	2.87824	2.52002e-15	133	10253	913	349263	UW.Mobilized_CD34_Primary_Cells.ChromatinAccessibility.RO_01492.DS12774.hotspot.twopass.fdr0.01.merge.pks.wig	Mobilized_CD34_Primary_Cells	blood
865	1e-06	2.10084	1.67883	2.62895	8.67549e-11	111	8964	913	349263	UW.Mobilized_CD34_Primary_Cells.ChromatinAccessibility.RO_01492.DS14206.hotspot.twopass.fdr0.01.merge.pks.wig	Mobilized_CD34_Primary_Cells	blood
866	1e-06	2.30181	1.85058	2.86306	6.94911e-14	120	9165	913	349263	UW.Mobilized_CD34_Primary_Cells.ChromatinAccessibility.RO_01508.DS11202.hotspot.twopass.fdr0.01.merge.pks.wig	Mobilized_CD34_Primary_Cells	blood
867	1e-06	2.44644	1.97579	3.0292	2.27384e-16	131	9559	913	349263	UW.Mobilized_CD34_Primary_Cells.ChromatinAccessibility.RO_01517.DS14129.hotspot.twopass.fdr0.01.merge.pks.wig	Mobilized_CD34_Primary_Cells	blood
868	1e-06	2.24651	1.82108	2.77133	4.15758e-14	133	10580	913	349263	UW.Mobilized_CD34_Primary_Cells.ChromatinAccessibility.RO_01520.DS12785.hotspot.twopass.fdr0.01.merge.pks.wig	Mobilized_CD34_Primary_Cells	blood
869	1e-06	2.39903	1.94235	2.96308	4.57866e-16	130	10077	913	349263	UW.Mobilized_CD34_Primary_Cells.ChromatinAccessibility.RO_01527.DS11666.hotspot.twopass.fdr0.01.merge.pks.wig	Mobilized_CD34_Primary_Cells	blood
870	1e-06	2.45217	1.9983	3.00913	8.7345e-18	146	10907	913	349263	UW.Mobilized_CD34_Primary_Cells.ChromatinAccessibility.RO_01535.DS12274.hotspot.twopass.fdr0.01.merge.pks.wig	Mobilized_CD34_Primary_Cells	blood
871	1e-06	2.61316	2.10768	3.23985	1.9881e-18	127	8717	913	349263	UW.Mobilized_CD34_Primary_Cells.ChromatinAccessibility.RO_01535.DS14197.hotspot.twopass.fdr0.01.merge.pks.wig	Mobilized_CD34_Primary_Cells	blood
872	1e-06	2.61742	2.11613	3.23745	7.26871e-19	128	8846	913	349263	UW.Mobilized_CD34_Primary_Cells.ChromatinAccessibility.RO_01536.DS12339.hotspot.twopass.fdr0.01.merge.pks.wig	Mobilized_CD34_Primary_Cells	blood
873	1e-06	2.19963	1.79359	2.6976	3.70158e-14	149	12242	913	349263	UW.Mobilized_CD34_Primary_Cells.ChromatinAccessibility.RO_01549.DS12734.hotspot.twopass.fdr0.01.merge.pks.wig	Mobilized_CD34_Primary_Cells	blood
874	1e-06	2.60812	2.11448	3.21702	3.40623e-19	136	9265	913	349263	UW.Mobilized_CD34_Primary_Cells.ChromatinAccessibility.RO_01562.DS13196.hotspot.twopass.fdr0.01.merge.pks.wig	Mobilized_CD34_Primary_Cells	blood
875	1e-06	2.35183	1.90124	2.90922	3.25053e-15	125	9577	913	349263	UW.Mobilized_CD34_Primary_Cells.ChromatinAccessibility.RO_01701.DS17112.hotspot.twopass.fdr0.01.merge.pks.wig	Mobilized_CD34_Primary_Cells	blood
876	1e-06	3.22415	2.6096	3.98342	1.99005e-27	131	7233	913	349263	UW.Mobilized_CD4_Primary_Cells.ChromatinAccessibility.RO_01679.DS16955.hotspot.twopass.fdr0.01.merge.pks.wig	Mobilized_CD4_Primary_Cells	blood
877	1e-06	3.45219	2.7848	4.27953	1.25594e-29	126	6450	913	349263	UW.Mobilized_CD4_Primary_Cells.ChromatinAccessibility.RO_01701.DS17175.hotspot.twopass.fdr0.01.merge.pks.wig	Mobilized_CD4_Primary_Cells	blood
878	1e-06	3.46201	2.81615	4.25601	4.4944e-32	143	7596	913	349263	UW.Mobilized_CD56_Primary_Cells.ChromatinAccessibility.RO_01689.DS16376.hotspot.twopass.fdr0.01.merge.pks.wig	Mobilized_CD56_Primary_Cells	blood
879	1e-06	2.99568	2.40604	3.72981	1.00929e-22	116	6961	913	349263	UW.Mobilized_CD8_Primary_Cells.ChromatinAccessibility.RO_01679.DS16962.hotspot.twopass.fdr0.01.merge.pks.wig	Mobilized_CD8_Primary_Cells	blood
880	1e-06	2.34341	1.94048	2.83	8.99665e-19	189	17432	913	349263	UW.Penis_Foreskin_Fibroblast_Primary_Cells.ChromatinAccessibility.skin01.DS18224.hotspot.twopass.fdr0.01.merge.pks.wig	Penis_Foreskin_Fibroblast_Primary_Cells	fibroblast
881	1e-06	2.11672	1.73937	2.57593	7.12749e-14	163	15527	913	349263	UW.Penis_Foreskin_Fibroblast_Primary_Cells.ChromatinAccessibility.skin01.DS18229.hotspot.twopass.fdr0.01.merge.pks.wig	Penis_Foreskin_Fibroblast_Primary_Cells	fibroblast
882	1e-06	2.28682	1.87561	2.78817	2.8691e-16	154	14193	913	349263	UW.Penis_Foreskin_Fibroblast_Primary_Cells.ChromatinAccessibility.skin02.DS18252.hotspot.twopass.fdr0.01.merge.pks.wig	Penis_Foreskin_Fibroblast_Primary_Cells	fibroblast
883	1e-06	2.29507	1.88145	2.79963	2.53066e-16	154	13911	913	349263	UW.Penis_Foreskin_Fibroblast_Primary_Cells.ChromatinAccessibility.skin02.DS18256.hotspot.twopass.fdr0.01.merge.pks.wig	Penis_Foreskin_Fibroblast_Primary_Cells	fibroblast
884	1e-06	2.04126	1.66324	2.5052	8.54531e-12	150	14279	913	349263	UW.Penis_Foreskin_Keratinocyte_Primary_Cells.ChromatinAccessibility.skin01.DS18692.hotspot.twopass.fdr0.01.merge.pks.wig	Penis_Foreskin_Keratinocyte_Primary_Cells	skin
885	1e-06	2.15952	1.75523	2.65695	3.3496e-13	143	13077	913	349263	UW.Penis_Foreskin_Keratinocyte_Primary_Cells.ChromatinAccessibility.skin01.DS18695.hotspot.twopass.fdr0.01.merge.pks.wig	Penis_Foreskin_Keratinocyte_Primary_Cells	skin
886	1e-06	2.22457	1.80811	2.73696	4.01853e-14	142	12609	913	349263	UW.Penis_Foreskin_Keratinocyte_Primary_Cells.ChromatinAccessibility.skin02.DS18714.hotspot.twopass.fdr0.01.merge.pks.wig	Penis_Foreskin_Keratinocyte_Primary_Cells	skin
887	1e-06	2.07151	1.6817	2.55167	7.53927e-12	137	13085	913	349263	UW.Penis_Foreskin_Keratinocyte_Primary_Cells.ChromatinAccessibility.skin02.DS18718.hotspot.twopass.fdr0.01.merge.pks.wig	Penis_Foreskin_Keratinocyte_Primary_Cells	skin
888	1e-06	1.88483	1.51337	2.34747	1.51606e-08	116	11659	913	349263	UW.Penis_Foreskin_Melanocyte_Primary_Cells.ChromatinAccessibility.skin01.DS18590.hotspot.twopass.fdr0.01.merge.pks.wig	Penis_Foreskin_Melanocyte_Primary_Cells	skin
889	1e-06	2.00765	1.62747	2.47663	7.66697e-11	133	12908	913	349263	UW.Penis_Foreskin_Melanocyte_Primary_Cells.ChromatinAccessibility.skin01.DS18601.hotspot.twopass.fdr0.01.merge.pks.wig	Penis_Foreskin_Melanocyte_Primary_Cells	skin
167	1e-05	1.97669	1.64997	2.36811	1.43999e-13	173	10848	1279	349263	A549-all.fdr0.01.bed	A549	epithelium
168	1e-05	2.50504	2.13049	2.94544	1.0773e-28	240	13189	1279	349263	Adult_Th0_AllReps.30000000.hotspot.twopass.fdr0.01.merge.pks.bed	Adult_CD4+	blood
169	1e-05	1.91263	1.58199	2.31239	2.13222e-11	152	10231	1279	349263	AG04449-DS12319.hotspot.twopass.fdr0.01.merge.pks.bed	AG04449	skin
170	1e-05	1.80639	1.48388	2.199	3.78913e-09	140	9236	1279	349263	AG04450-DS12270.hotspot.twopass.fdr0.01.merge.pks.bed	AG04450	lung
171	1e-05	2.0316	1.70103	2.42641	5.15636e-15	189	12243	1279	349263	AG09309-DS12352.hotspot.twopass.fdr0.01.merge.pks.bed	AG09309	skin
172	1e-05	2.04612	1.68703	2.48166	3.55381e-13	145	8906	1279	349263	AG09319-DS12291.hotspot.twopass.fdr0.01.merge.pks.bed	AG09319	gingival
173	1e-05	1.87498	1.5549	2.26095	4.6442e-11	159	10723	1279	349263	AG10803-DS12384.hotspot.twopass.fdr0.01.merge.pks.bed	AG10803	skin
174	1e-05	1.84547	1.53016	2.22575	1.45702e-10	160	10782	1279	349263	AoAF-DS13523.hotspot.twopass.fdr0.01.merge.pks.bed	AoAF	blood_vessel
175	1e-05	1.56565	1.29005	1.90012	5.67456e-06	142	11624	1279	349263	BE_2_C-DS14625.hotspot.twopass.fdr0.01.merge.pks.bed	BE2_C	brain
176	1e-05	2.09083	1.73458	2.52025	1.0015e-14	164	10000	1279	349263	BJ-DS10081.hotspot.twopass.fdr0.01.merge.pks.bed	BJ	skin
177	1e-05	1.57994	1.29037	1.93449	9.51248e-06	126	9112	1279	349263	CACO2-DS8235.hotspot.twopass.fdr0.01.merge.pks.bed	Caco-2	colon
178	1e-05	2.75909	2.28935	3.32523	1.59574e-26	164	7081	1279	349263	CD20-DS17541.hg19.hotspot.twopass.fdr0.01.merge.pks.bed	CD20+	blood
179	1e-05	2.35578	1.98118	2.80121	3.07683e-22	205	10772	1279	349263	CD34-DS16814.hg19.hotspot.twopass.fdr0.01.merge.pks.bed	CD34+	blood
180	1e-05	2.20606	1.82967	2.65988	1.13499e-16	159	8847	1279	349263	CMK-DS12393.hotspot.twopass.fdr0.01.merge.pks.bed	CMK	blood
181	1e-05	2.03334	1.6799	2.46114	3.22502e-13	148	8750	1279	349263	E_myoblast_AllReps.30000000.hotspot.twopass.fdr0.01.merge.pks.bed	E_myoblast	muscle
182	1e-05	3.07429	2.54114	3.7193	6.77493e-31	158	6085	1279	349263	GM06990-DS7748.hotspot.twopass.fdr0.01.merge.pks.bed	GM06990	blood
183	1e-05	2.63518	2.20431	3.15027	1.99759e-26	182	8845	1279	349263	GM12864-DS12431.hotspot.twopass.fdr0.01.merge.pks.bed	GM12864	blood
184	1e-05	2.85588	2.40038	3.39783	2.50303e-32	195	9301	1279	349263	GM12865-DS12436.hotspot.twopass.fdr0.01.merge.pks.bed	GM12865	blood
185	1e-05	3.18155	2.70705	3.73923	8.24788e-45	249	11069	1279	349263	GM12878-all.fdr0.01.bed	GM12878	blood
186	1e-05	1.74572	1.44636	2.10705	6.43479e-09	160	11364	1279	349263	HAc-DS14765.hotspot.twopass.fdr0.01.merge.pks.bed	HAc	cerebellar
187	1e-05	2.29801	1.93647	2.72705	1.61865e-21	213	12753	1279	349263	HAEpiC-DS12663.hotspot.twopass.fdr0.01.merge.pks.bed	HAEpiC	epithelium
188	1e-05	1.76836	1.47331	2.12251	9.31308e-10	175	12568	1279	349263	HAh-DS15192.hotspot.twopass.fdr0.01.merge.pks.bed	HA-h	brain_hippocampus
189	1e-05	1.6674	1.37538	2.02141	1.94291e-07	153	11358	1279	349263	HAsp-DS14790.hotspot.twopass.fdr0.01.merge.pks.bed	HA-sp	spinal_cord
190	1e-05	1.96939	1.64775	2.35381	9.37242e-14	188	12464	1279	349263	HBMEC-DS13817.hotspot.twopass.fdr0.01.merge.pks.bed	HBMEC	blood_vessel
191	1e-05	2.07762	1.73183	2.49246	3.46899e-15	183	11130	1279	349263	HCFaa-DS13480.hotspot.twopass.fdr0.01.merge.pks.bed	HCFaa	heart
192	1e-05	1.99513	1.66187	2.39522	1.28906e-13	171	10908	1279	349263	HCF-DS12501.hotspot.twopass.fdr0.01.merge.pks.bed	HCF	heart
193	1e-05	2.08179	1.74629	2.48176	2.89153e-16	196	12187	1279	349263	HCM-DS12599.hotspot.twopass.fdr0.01.merge.pks.bed	HCM	heart
194	1e-05	1.81468	1.49515	2.2025	1.63566e-09	147	9685	1279	349263	HConF-DS11642.hotspot.twopass.fdr0.01.merge.pks.bed	HConF	eye
195	1e-05	2.06231	1.732	2.45563	4.37905e-16	202	12865	1279	349263	HCPEpiC-DS12447.hotspot.twopass.fdr0.01.merge.pks.bed	HCPEpiC	epithelium
196	1e-05	1.90468	1.55541	2.33239	4.54725e-10	129	7738	1279	349263	HCT116-DS13551.hotspot.twopass.fdr0.01.merge.pks.bed	HCT-116	colon
197	1e-05	2.07149	1.74148	2.46405	1.94407e-16	212	13250	1279	349263	HEEpiC-DS12763.hotspot.twopass.fdr0.01.merge.pks.bed	HEEpiC	epithelium
198	1e-05	1.73122	1.44443	2.07496	2.8609e-09	174	12350	1279	349263	Hela-all.fdr0.01.bed	HeLa-S3	cervix
199	1e-05	1.89207	1.58964	2.25204	7.16272e-13	188	12837	1279	349263	HepG2-all.fdr0.01.bed	HepG2	liver
200	1e-05	1.61607	1.36778	1.90943	1.70092e-08	212	17219	1279	349263	HESC-all.fdr0.01.bed	HESC	es_cell
201	1e-05	1.4508	1.21903	1.72662	2.7858e-05	192	17751	1279	349263	hESCT0-DS11909.hotspot.twopass.fdr0.01.merge.pks.bed	hESCT0	es_cell
202	1e-05	2.04207	1.70863	2.44058	4.17178e-15	183	11831	1279	349263	HFF-DS15115.hotspot.twopass.fdr0.01.merge.pks.bed	HFF	foreskin
203	1e-05	2.26241	1.90794	2.68273	5.96563e-21	212	12878	1279	349263	HFF_MyC-DS15079.hotspot.twopass.fdr0.01.merge.pks.bed	HFF-Myc	foreskin
204	1e-05	2.05461	1.69459	2.4911	2.36389e-13	149	9061	1279	349263	HGF-DS11752.hotspot.twopass.fdr0.01.merge.pks.bed	HGF	gingival
205	1e-05	2.28536	1.92969	2.70658	1.00421e-21	223	13468	1279	349263	HIPEpiC-DS12684.hotspot.twopass.fdr0.01.merge.pks.bed	HIPEpiC	epithelium
206	1e-05	2.46115	2.06568	2.93234	6.97062e-24	199	9961	1279	349263	HL60-DS11809.hotspot.twopass.fdr0.01.merge.pks.bed	HL-60	blood
207	1e-05	1.88531	1.6135	2.20291	1.43026e-15	279	20828	1279	349263	HMEC-all.fdr0.01.bed	HMEC	breast
208	1e-05	2.12965	1.78162	2.54566	1.00834e-16	186	11240	1279	349263	HMF-DS13363.hotspot.twopass.fdr0.01.merge.pks.bed	HMF	breast
209	1e-05	2.18936	1.805	2.65556	1.77869e-15	148	8106	1279	349263	HMVEC_dAd-DS12957.hg19.hotspot.twopass.fdr0.01.merge.pks.bed	HMVEC-dAd	blood_vessel
210	1e-05	2.40345	2.01451	2.86748	2.11183e-22	188	10304	1279	349263	HMVEC_dBlAd-DS13337.hotspot.twopass.fdr0.01.merge.pks.bed	HMVEC-dBl-Ad	blood_vessel
211	1e-05	2.30387	1.92906	2.7515	3.18033e-20	185	10440	1279	349263	HMVEC_dBlNeo-DS13242.hotspot.twopass.fdr0.01.merge.pks.bed	HMVEC-dBl-Neo	blood_vessel
212	1e-05	1.87012	1.53228	2.28246	7.36977e-10	138	8395	1279	349263	HMVEC_dLyAd-DS13261.hotspot.twopass.fdr0.01.merge.pks.bed	HMVEC-dLy-Ad	blood_vessel
213	1e-05	2.05614	1.70595	2.47821	3.81871e-14	161	9620	1279	349263	HMVEC_dLyNeo-DS13150.hotspot.twopass.fdr0.01.merge.pks.bed	HMVEC-dLy-Neo	blood_vessel
214	1e-05	1.9433	1.6027	2.35629	1.40276e-11	150	9095	1279	349263	HMVEC_dNeo-DS12937.hotspot.twopass.fdr0.01.merge.pks.bed	HMVEC-dNeo	blood_vessel
215	1e-05	2.0691	1.72465	2.48235	5.01482e-15	175	10532	1279	349263	HMVEC_LBl-DS13372.hotspot.twopass.fdr0.01.merge.pks.bed	HMVEC-LBl	blood_vessel
216	1e-05	1.93337	1.59585	2.34228	1.63901e-11	152	9179	1279	349263	HMVEC_LLy-DS13185.hotspot.twopass.fdr0.01.merge.pks.bed	HMVEC-LLy	blood_vessel
217	1e-05	1.97603	1.6562	2.35763	4.01478e-14	196	13121	1279	349263	HNPCEpiC-DS12467.hotspot.twopass.fdr0.01.merge.pks.bed	HNPCEpiC	epithelium
218	1e-05	2.21416	1.82334	2.68874	1.03754e-15	142	7947	1279	349263	HPAEC-DS12916.hg19.hotspot.twopass.fdr0.01.merge.pks.bed	HPAEC	blood_vessel
219	1e-05	2.00419	1.67692	2.39532	2.11518e-14	187	11810	1279	349263	HPAF-DS13411.hotspot.twopass.fdr0.01.merge.pks.bed	HPAF	blood_vessel
220	1e-05	2.01444	1.67098	2.4285	2.08643e-13	160	10302	1279	349263	HPdLF-DS13573.hotspot.twopass.fdr0.01.merge.pks.bed	HPdLF	epithelium
221	1e-05	2.03713	1.68791	2.45861	1.20587e-13	157	9853	1279	349263	HPF-DS13390.hotspot.twopass.fdr0.01.merge.pks.bed	HPF	lung
222	1e-05	2.05299	1.71922	2.45155	1.92652e-15	188	12020	1279	349263	HRCE-DS10666.hotspot.twopass.fdr0.01.merge.pks.bed	HRCEpiC	epithelium
223	1e-05	2.12084	1.77856	2.52899	5.66459e-17	195	11959	1279	349263	HRE-DS10641.hotspot.twopass.fdr0.01.merge.pks.bed	HRE	epithelium
224	1e-05	1.9886	1.63506	2.41858	5.85906e-12	142	8633	1279	349263	HRGEC-DS13716.hotspot.twopass.fdr0.01.merge.pks.bed	HRGEC	kidney
225	1e-05	1.64964	1.37649	1.97699	5.96646e-08	176	14025	1279	349263	HRPEpiC-DS12583.hotspot.twopass.fdr0.01.merge.pks.bed	HRPEpiC	epithelium
226	1e-05	1.79289	1.52261	2.11115	2.50569e-12	239	18066	1279	349263	HSMM-all.fdr0.01.bed	HSMM	muscle
227	1e-05	1.85405	1.58171	2.17327	2.59924e-14	261	19712	1279	349263	HSMM_D-all.fdr0.01.bed	HSMM	muscle
228	1e-05	2.24053	1.92472	2.60816	2.30509e-25	291	19185	1279	349263	hTH1-all.fdr0.01.bed	Th1	blood
229	1e-05	2.61638	2.14287	3.19453	3.6467e-21	141	5948	1279	349263	hTH2-DS7842.hotspot.twopass.fdr0.01.merge.pks.bed	Th2	blood
230	1e-05	2.20594	1.85818	2.61878	1.58278e-19	202	11834	1279	349263	HUVEC-all.fdr0.01.bed	HUVEC	blood_vessel
231	1e-05	2.07791	1.72874	2.4976	6.59823e-15	166	10421	1279	349263	HVMF-DS13981.hotspot.twopass.fdr0.01.merge.pks.bed	HVMF	connective
232	1e-05	1.87886	1.55125	2.27565	1.10831e-10	147	9563	1279	349263	Ishikawa_E_AllReps.30000000.hotspot.twopass.fdr0.01.merge.pks.bed	Ishikawa	uterus
233	1e-05	1.75404	1.44451	2.12989	1.40506e-08	142	9605	1279	349263	Ishikawa_T_AllReps.30000000.hotspot.twopass.fdr0.01.merge.pks.bed	Ishikawa	uterus
234	1e-05	2.28488	1.90972	2.73375	1.71995e-19	179	10424	1279	349263	Jurkat-DS12659.hotspot.twopass.fdr0.01.merge.pks.bed	Jurkat	blood
235	1e-05	2.0751	1.74648	2.46556	1.05006e-16	198	12224	1279	349263	K562-all.fdr0.01.bed	K562	blood
236	1e-05	1.5591	1.32156	1.83935	1.39507e-07	226	19044	1279	349263	LNCap-all.fdr0.01.bed	LNCaP	prostate
237	1e-05	1.90971	1.60247	2.27586	4.86179e-13	194	12863	1279	349263	MCF7-all.fdr0.01.bed	MCF-7	breast
238	1e-05	1.4686	1.27756	1.6882	6.47503e-08	747	112010	1279	349263	multi-tissue.master.ntypes.simple.hg19.bed	All	multi-tissue
239	1e-05	2.52847	2.11996	3.01569	5.87397e-25	188	9571	1279	349263	NB4-DS12543.hotspot.twopass.fdr0.01.merge.pks.bed	NB4	blood
240	1e-05	2.05308	1.71576	2.45672	3.99069e-15	183	11844	1279	349263	NHA-DS12800.hotspot.twopass.fdr0.01.merge.pks.bed	NH-A	nervous
241	1e-05	2.18672	1.84442	2.59254	2.0961e-19	212	13739	1279	349263	NHDF_Ad-DS12863.hotspot.twopass.fdr0.01.merge.pks.bed	NHDF-Ad	skin
242	1e-05	2.02254	1.68788	2.42354	2.30355e-14	177	11520	1279	349263	NHDF_Neo-DS11923.hotspot.twopass.fdr0.01.merge.pks.bed	NHDF-neo	skin
243	1e-05	2.07987	1.75445	2.46565	3.29397e-17	212	13290	1279	349263	NHEK-all.fdr0.01.bed	NHEK	skin
244	1e-05	1.90566	1.59359	2.27884	1.58339e-12	186	12703	1279	349263	NHLF-DS12829.hotspot.twopass.fdr0.01.merge.pks.bed	NHLF	lung
245	1e-05	1.41656	1.16946	1.71587	0.00037	147	12626	1279	349263	NT2_D1-DS14575.hg19.hotspot.twopass.fdr0.01.merge.pks.bed	NT2-D1	testis
246	1e-05	2.30983	1.89832	2.81053	6.10679e-17	144	7320	1279	349263	PANC1-DS9955.hotspot.twopass.fdr0.01.merge.pks.bed	PANC-1	pancreas
247	1e-05	1.95839	1.62573	2.3591	1.47908e-12	170	10779	1279	349263	PrEC-DS12098.hg19.hotspot.twopass.fdr0.01.merge.pks.bed	PrEC	prostate
248	1e-05	1.9057	1.58004	2.29848	1.5366e-11	163	10559	1279	349263	RPTEC-DS14061.hotspot.twopass.fdr0.01.merge.pks.bed	RPTEC	epithelium
249	1e-05	2.00063	1.66148	2.409	2.53362e-13	166	10002	1279	349263	RWPE_AllReps.30000000.hotspot.twopass.fdr0.01.merge.pks.bed	RWPE1	prostate
250	1e-05	2.11454	1.7751	2.51887	4.94105e-17	208	12623	1279	349263	SAEC-DS10518.hotspot.twopass.fdr0.01.merge.pks.bed	SAEC	epithelium
251	1e-05	1.85176	1.54709	2.21642	1.84127e-11	182	12833	1279	349263	SkMC-DS11949.hotspot.twopass.fdr0.01.merge.pks.bed	SKMC	muscle
252	1e-05	1.69388	1.37568	2.0857	6.89493e-07	124	8999	1279	349263	SK_N_MC-DS14408.hotspot.twopass.fdr0.01.merge.pks.bed	SK-N-MC	brain
253	1e-05	1.74076	1.38839	2.18254	1.5574e-06	97	6264	1279	349263	SKNSH-DS8482.hotspot.twopass.fdr0.01.merge.pks.bed	SK-N-SH	brain
254	1e-05	1.48304	1.22628	1.79356	4.84403e-05	146	12953	1279	349263	WERI_Rb1-DS13681.hotspot.twopass.fdr0.01.merge.pks.bed	WERI-Rb-1	eye
255	1e-05	1.84265	1.54657	2.1954	7.96505e-12	184	12679	1279	349263	wgEncodeOpenChromDnase8988tAlnAllReps.30000000.hotspot.twopass.fdr0.01.merge.pks.bed	8988T	liver
256	1e-05	1.88406	1.56025	2.27508	4.59884e-11	156	10301	1279	349263	wgEncodeOpenChromDnaseAosmcSerumfreeAlnAllReps.30000000.hotspot.twopass.fdr0.01.merge.pks.bed	AoSMC	blood_vessel
257	1e-05	1.66997	1.38993	2.00645	4.35778e-08	161	11648	1279	349263	wgEncodeOpenChromDnaseChorionAlnAllReps.30000000.hotspot.twopass.fdr0.01.merge.pks.bed	Chorion	fetal_membrane
258	1e-05	2.23537	1.82739	2.73443	5.12236e-15	130	6623	1279	349263	wgEncodeOpenChromDnaseCllAlnAllReps.30000000.hotspot.twopass.fdr0.01.merge.pks.bed	CLL	blood
259	1e-05	1.73165	1.48526	2.01891	2.35446e-12	281	24098	1279	349263	wgEncodeOpenChromDnaseFibroblAlnAllReps.30000000.hotspot.twopass.fdr0.01.merge.pks.bed	Fibrobl	skin
260	1e-05	1.75086	1.47748	2.07482	1.00283e-10	210	16113	1279	349263	wgEncodeOpenChromDnaseFibropAlnAllReps.30000000.hotspot.twopass.fdr0.01.merge.pks.bed	FibroP	skin
261	1e-05	1.75731	1.45758	2.11869	3.44388e-09	156	10644	1279	349263	wgEncodeOpenChromDnaseGlioblaAlnAllReps.30000000.hotspot.twopass.fdr0.01.merge.pks.bed	Gliobla	brain
262	1e-05	2.10463	1.75522	2.52361	9.45877e-16	167	9661	1279	349263	wgEncodeOpenChromDnaseGm12891AlnAllReps.30000000.hotspot.twopass.fdr0.01.merge.pks.bed	GM12891	blood
263	1e-05	2.28087	1.91877	2.71132	8.88517e-21	185	10883	1279	349263	wgEncodeOpenChromDnaseGm12892AlnAllReps.30000000.hotspot.twopass.fdr0.01.merge.pks.bed	GM12892	blood
264	1e-05	2.31459	1.9143	2.79859	4.60471e-18	156	7752	1279	349263	wgEncodeOpenChromDnaseGm18507AlnAllReps.30000000.hotspot.twopass.fdr0.01.merge.pks.bed	GM18507	blood
265	1e-05	2.4926	2.09698	2.96286	3.85624e-25	195	10069	1279	349263	wgEncodeOpenChromDnaseGm19238AlnAllReps.30000000.hotspot.twopass.fdr0.01.merge.pks.bed	GM19238	blood
266	1e-05	2.26127	1.87785	2.72297	7.48762e-18	157	8448	1279	349263	wgEncodeOpenChromDnaseGm19239AlnAllReps.30000000.hotspot.twopass.fdr0.01.merge.pks.bed	GM19239	blood
267	1e-05	2.3148	1.95456	2.74144	2.35906e-22	207	11922	1279	349263	wgEncodeOpenChromDnaseGm19240AlnAllReps.30000000.hotspot.twopass.fdr0.01.merge.pks.bed	GM19240	blood
268	1e-05	1.68751	1.40043	2.03343	3.80003e-08	153	11416	1279	349263	wgEncodeOpenChromDnaseH9esAlnAllReps.30000000.hotspot.twopass.fdr0.01.merge.pks.bed	H9ES	es_cell
269	1e-05	1.60583	1.29609	1.98959	1.47608e-05	114	7674	1279	349263	wgEncodeOpenChromDnaseHelas3Ifna4hAlnAllReps.30000000.hotspot.twopass.fdr0.01.merge.pks.bed	HeLa-S3	cervix
270	1e-05	1.61256	1.33258	1.95136	9.06787e-07	147	10529	1279	349263	wgEncodeOpenChromDnaseHepatocytesAlnAllReps.30000000.hotspot.twopass.fdr0.01.merge.pks.bed	Hepatocytes	liver
271	1e-05	2.01841	1.66779	2.44274	5.43048e-13	153	9079	1279	349263	wgEncodeOpenChromDnaseHpde6e6e7AlnAllReps.30000000.hotspot.twopass.fdr0.01.merge.pks.bed	HPDE6-E6E7	pancreatic_duct
272	1e-05	2.02204	1.66575	2.45454	1.08036e-12	144	8500	1279	349263	wgEncodeOpenChromDnaseHtr8AlnAllReps.30000000.hotspot.twopass.fdr0.01.merge.pks.bed	HTR8svn	blastula
273	1e-05	1.58813	1.31857	1.91279	1.09334e-06	159	11710	1279	349263	wgEncodeOpenChromDnaseHuh75AlnAllReps.30000000.hotspot.twopass.fdr0.01.merge.pks.bed	Huh-7.5	liver
274	1e-05	1.68622	1.39109	2.04397	1.02317e-07	142	9986	1279	349263	wgEncodeOpenChromDnaseHuh7AlnAllReps.30000000.hotspot.twopass.fdr0.01.merge.pks.bed	Huh-7	liver
275	1e-05	1.76019	1.48587	2.08515	6.09775e-11	196	14828	1279	349263	wgEncodeOpenChromDnaseIpsAlnAllReps.30000000.hotspot.twopass.fdr0.01.merge.pks.bed	iPS	ips_cell
276	1e-05	1.77148	1.46376	2.14388	4.25814e-09	149	9667	1279	349263	wgEncodeOpenChromDnaseLncapAndroAlnAllReps.30000000.hotspot.twopass.fdr0.01.merge.pks.bed	LNCaP	prostate
277	1e-05	2.13969	1.78407	2.5662	2.35615e-16	172	9962	1279	349263	wgEncodeOpenChromDnaseMcf7HypoxlacAlnAllReps.30000000.hotspot.twopass.fdr0.01.merge.pks.bed	MCF-7	breast
278	1e-05	1.64332	1.3802	1.9566	2.4113e-08	183	14678	1279	349263	wgEncodeOpenChromDnaseMedulloAlnAllReps.30000000.hotspot.twopass.fdr0.01.merge.pks.bed	Medullo	brain
279	1e-05	1.69622	1.43604	2.00355	4.98366e-10	224	17984	1279	349263	wgEncodeOpenChromDnaseMelanoAlnAllReps.30000000.hotspot.twopass.fdr0.01.merge.pks.bed	Melano	skin
280	1e-05	2.06972	1.73024	2.47581	1.74686e-15	176	10726	1279	349263	wgEncodeOpenChromDnaseMyometrAlnAllReps.30000000.hotspot.twopass.fdr0.01.merge.pks.bed	Myometr	myometrium
281	1e-05	1.55541	1.32885	1.8206	3.80437e-08	258	22849	1279	349263	wgEncodeOpenChromDnaseOsteoblAlnAllReps.30000000.hotspot.twopass.fdr0.01.merge.pks.bed	Osteobl	bone
282	1e-05	2.06551	1.74163	2.44963	7.69851e-17	206	13172	1279	349263	wgEncodeOpenChromDnasePanisdAlnAllReps.30000000.hotspot.twopass.fdr0.01.merge.pks.bed	PanIsletD	pancreas
283	1e-05	2.00296	1.67943	2.38881	1.09144e-14	181	11774	1279	349263	wgEncodeOpenChromDnasePanisletsAlnAllReps.30000000.hotspot.twopass.fdr0.01.merge.pks.bed	PanIslets	pancreas
284	1e-05	1.8896	1.60597	2.22333	1.73335e-14	232	17123	1279	349263	wgEncodeOpenChromDnasePhteAlnAllReps.30000000.hotspot.twopass.fdr0.01.merge.pks.bed	pHTE	epithelium
285	1e-05	1.75412	1.47153	2.09098	3.60414e-10	184	13402	1279	349263	wgEncodeOpenChromDnaseProgfibAlnAllReps.30000000.hotspot.twopass.fdr0.01.merge.pks.bed	ProgFib	skin
286	1e-05	2.06507	1.72409	2.47348	3.38243e-15	172	10387	1279	349263	wgEncodeOpenChromDnaseStellateAlnAllReps.30000000.hotspot.twopass.fdr0.01.merge.pks.bed	Stellate	liver
287	1e-05	1.83503	1.51849	2.21755	3.29924e-10	150	9711	1279	349263	wgEncodeOpenChromDnaseT47dAlnAllReps.30000000.hotspot.twopass.fdr0.01.merge.pks.bed	T-47D	breast
288	1e-05	1.99731	1.65858	2.40522	2.95818e-13	158	9962	1279	349263	wgEncodeOpenChromDnaseUrotsaAlnAllReps.30000000.hotspot.twopass.fdr0.01.merge.pks.bed	Urothelia	urothelium
289	1e-05	1.95808	1.63965	2.33835	1.16351e-13	182	12059	1279	349263	wgEncodeOpenChromDnaseUrotsaUt189AlnAllReps.30000000.hotspot.twopass.fdr0.01.merge.pks.bed	Urothelia	urothelium
290	1e-05	2.02566	1.68357	2.43727	7.46336e-14	163	10312	1279	349263	WI_38-DS14315.hotspot.twopass.fdr0.01.merge.pks.bed	WI-38	embryonic_lung
291	1e-05	2.06566	1.73474	2.45971	3.82712e-16	196	12408	1279	349263	WI_38_TAM-DS14323.hotspot.twopass.fdr0.01.merge.pks.bed	WI-38	embryonic_lung
591	1e-05	2.16882	1.81831	2.5869	7.42912e-18	197	11627	1279	349263	UW.Breast_vHMEC.ChromatinAccessibility.RM035.DS18406.hotspot.twopass.fdr0.01.merge.pks.wig	Breast_vHMEC	breast
592	1e-05	2.24487	1.88187	2.67789	2.56434e-19	197	11332	1279	349263	UW.Breast_vHMEC.ChromatinAccessibility.RM035.DS18438.hotspot.twopass.fdr0.01.merge.pks.wig	Breast_vHMEC	breast
593	1e-05	3.27366	2.73118	3.92389	1.12029e-37	182	6801	1279	349263	UW.CD14_Primary_Cells.ChromatinAccessibility.RO_01689.DS17391.hotspot.twopass.fdr0.01.merge.pks.wig	CD14_Primary_Cells	blood
594	1e-05	2.94563	2.45877	3.5289	1.00217e-31	185	7707	1279	349263	UW.CD14_Primary_Cells.ChromatinAccessibility.RO_01701.DS17889.hotspot.twopass.fdr0.01.merge.pks.wig	CD14_Primary_Cells	blood
595	1e-05	2.63795	2.1794	3.19299	2.36591e-23	150	6708	1279	349263	UW.CD19_Primary_Cells.ChromatinAccessibility.RO_01679.DS17186.hotspot.twopass.fdr0.01.merge.pks.wig	CD19_Primary_Cells	blood
596	1e-05	2.74697	2.26409	3.33285	1.25038e-24	148	6273	1279	349263	UW.CD19_Primary_Cells.ChromatinAccessibility.RO_01689.DS17281.hotspot.twopass.fdr0.01.merge.pks.wig	CD19_Primary_Cells	blood
597	1e-05	2.91027	2.40799	3.51734	2.15739e-28	156	6389	1279	349263	UW.CD19_Primary_Cells.ChromatinAccessibility.RO_01701.DS17440.hotspot.twopass.fdr0.01.merge.pks.wig	CD19_Primary_Cells	blood
598	1e-05	2.10403	1.76921	2.5022	4.03155e-17	196	12139	1279	349263	UW.CD20_Primary_Cells.ChromatinAccessibility.RO_01778.DS17371.hotspot.twopass.fdr0.01.merge.pks.wig	CD20_Primary_Cells	blood
599	1e-05	3.25211	2.67708	3.95066	1.51669e-32	145	5257	1279	349263	UW.CD3_Primary_Cells.ChromatinAccessibility.CB1_1-3-2011.DS17702.hotspot.twopass.fdr0.01.merge.pks.wig	CD3_Primary_Cells	blood
600	1e-05	2.85976	2.36006	3.46526	7.89466e-27	149	6173	1279	349263	UW.CD3_Primary_Cells.ChromatinAccessibility.CB6_1-4-2011.DS17706.hotspot.twopass.fdr0.01.merge.pks.wig	CD3_Primary_Cells	blood
601	1e-05	3.29392	2.74373	3.95445	2.00928e-37	174	6438	1279	349263	UW.CD3_Primary_Cells.ChromatinAccessibility.RO_01679.DS17198.hotspot.twopass.fdr0.01.merge.pks.wig	CD3_Primary_Cells	blood
602	1e-05	3.14188	2.62546	3.75989	7.8618e-36	177	7067	1279	349263	UW.CD3_Primary_Cells.ChromatinAccessibility.RO_01701.DS17534.hotspot.twopass.fdr0.01.merge.pks.wig	CD3_Primary_Cells	blood
603	1e-05	2.86114	2.3735	3.44897	2.84118e-28	162	6851	1279	349263	UW.CD4_Primary_Cells.ChromatinAccessibility.RO_01549.DS15947.hotspot.twopass.fdr0.01.merge.pks.wig	CD4_Primary_Cells	blood
604	1e-05	3.46732	2.91636	4.12236	4.82311e-45	203	7562	1279	349263	UW.CD4_Primary_Cells.ChromatinAccessibility.RO_01679.DS17212.hotspot.twopass.fdr0.01.merge.pks.wig	CD4_Primary_Cells	blood
605	1e-05	3.11637	2.58476	3.75732	1.0321e-32	162	6210	1279	349263	UW.CD4_Primary_Cells.ChromatinAccessibility.RO_01689.DS17329.hotspot.twopass.fdr0.01.merge.pks.wig	CD4_Primary_Cells	blood
606	1e-05	3.34869	2.7959	4.01079	2.23087e-39	179	6576	1279	349263	UW.CD4_Primary_Cells.ChromatinAccessibility.RO_01701.DS17881.hotspot.twopass.fdr0.01.merge.pks.wig	CD4_Primary_Cells	blood
607	1e-05	3.22862	2.6953	3.86747	4.36207e-37	180	6881	1279	349263	UW.CD56_Primary_Cells.ChromatinAccessibility.RO_01679.DS17189.hotspot.twopass.fdr0.01.merge.pks.wig	CD56_Primary_Cells	blood
608	1e-05	2.89133	2.38573	3.50407	2.57661e-27	150	6007	1279	349263	UW.CD56_Primary_Cells.ChromatinAccessibility.RO_01701.DS17443.hotspot.twopass.fdr0.01.merge.pks.wig	CD56_Primary_Cells	blood
609	1e-05	3.09019	2.57825	3.70379	2.78207e-34	175	6987	1279	349263	UW.CD8_Primary_Cells.ChromatinAccessibility.RO_01549.DS16012.hotspot.twopass.fdr0.01.merge.pks.wig	CD8_Primary_Cells	blood
610	1e-05	3.24929	2.71187	3.8932	2.2497e-37	175	6703	1279	349263	UW.CD8_Primary_Cells.ChromatinAccessibility.RO_01679.DS17203.hotspot.twopass.fdr0.01.merge.pks.wig	CD8_Primary_Cells	blood
611	1e-05	2.96243	2.44333	3.59183	2.21941e-28	146	5842	1279	349263	UW.CD8_Primary_Cells.ChromatinAccessibility.RO_01689.DS17332.hotspot.twopass.fdr0.01.merge.pks.wig	CD8_Primary_Cells	blood
612	1e-05	3.01887	2.49953	3.64611	1.83512e-30	156	6110	1279	349263	UW.CD8_Primary_Cells.ChromatinAccessibility.RO_01701.DS17885.hotspot.twopass.fdr0.01.merge.pks.wig	CD8_Primary_Cells	blood
613	1e-05	1.76167	1.48358	2.09189	1.04704e-10	200	15163	1279	349263	UW.Fetal_Adrenal_Gland.ChromatinAccessibility.H-22662.DS12528.hotspot.twopass.fdr0.01.merge.pks.wig	Fetal_Adrenal_Gland	fetal_adrenal_gland
614	1e-05	1.79767	1.48686	2.17344	1.39718e-09	152	10216	1279	349263	UW.Fetal_Adrenal_Gland.ChromatinAccessibility.H-23769.DS17319.hotspot.twopass.fdr0.01.merge.pks.wig	Fetal_Adrenal_Gland	fetal_adrenal_gland
615	1e-05	1.76025	1.47376	2.10244	4.40384e-10	185	13751	1279	349263	UW.Fetal_Adrenal_Gland.ChromatinAccessibility.H-24409.DS20343.hotspot.twopass.fdr0.01.merge.pks.wig	Fetal_Adrenal_Gland	fetal_adrenal_gland
616	1e-05	1.29885	1.05974	1.59191	0.0117683	123	12491	1279	349263	UW.Fetal_Brain.ChromatinAccessibility.H-22510.DS11872.hotspot.twopass.fdr0.01.merge.pks.wig	Fetal_Brain	fetal_brain
617	1e-05	1.36931	1.12328	1.66923	0.00186783	134	13122	1279	349263	UW.Fetal_Brain.ChromatinAccessibility.H-22510.DS11877.hotspot.twopass.fdr0.01.merge.pks.wig	Fetal_Brain	fetal_brain
618	1e-05	1.30625	1.07109	1.59303	0.0083356	135	13460	1279	349263	UW.Fetal_Brain.ChromatinAccessibility.H-22911.DS14464.hotspot.twopass.fdr0.01.merge.pks.wig	Fetal_Brain	fetal_brain
619	1e-05	1.2287	1.01175	1.49217	0.0377246	138	15113	1279	349263	UW.Fetal_Brain.ChromatinAccessibility.H-23266.DS14717.hotspot.twopass.fdr0.01.merge.pks.wig	Fetal_Brain	fetal_brain
620	1e-05	1.4319	1.18843	1.72525	0.000159634	152	14578	1279	349263	UW.Fetal_Brain.ChromatinAccessibility.H-23266.DS14718.hotspot.twopass.fdr0.01.merge.pks.wig	Fetal_Brain	fetal_brain
621	1e-05	1.33283	1.09117	1.62801	0.00488043	130	12707	1279	349263	UW.Fetal_Brain.ChromatinAccessibility.H-23284.DS14803.hotspot.twopass.fdr0.01.merge.pks.wig	Fetal_Brain	fetal_brain
622	1e-05	1.25664	1.02624	1.53875	0.0270573	126	12855	1279	349263	UW.Fetal_Brain.ChromatinAccessibility.H-23284.DS14815.hotspot.twopass.fdr0.01.merge.pks.wig	Fetal_Brain	fetal_brain
623	1e-05	1.49022	1.24107	1.78939	1.92218e-05	169	15296	1279	349263	UW.Fetal_Brain.ChromatinAccessibility.H-23399.DS15453.hotspot.twopass.fdr0.01.merge.pks.wig	Fetal_Brain	fetal_brain
624	1e-05	1.17274	0.953941	1.44172	0.130423	120	13133	1279	349263	UW.Fetal_Brain.ChromatinAccessibility.H-23548.DS16302.hotspot.twopass.fdr0.01.merge.pks.wig	Fetal_Brain	fetal_brain
625	1e-05	1.49355	1.24698	1.78888	1.31444e-05	174	16078	1279	349263	UW.Fetal_Brain.ChromatinAccessibility.H-24279.DS20221.hotspot.twopass.fdr0.01.merge.pks.wig	Fetal_Brain	fetal_brain
626	1e-05	1.35674	1.11776	1.64682	0.00202803	143	13627	1279	349263	UW.Fetal_Brain.ChromatinAccessibility.H-24297.DS20226.hotspot.twopass.fdr0.01.merge.pks.wig	Fetal_Brain	fetal_brain
627	1e-05	1.38929	1.14043	1.69245	0.00109549	137	12836	1279	349263	UW.Fetal_Brain.ChromatinAccessibility.H-24381.DS20231.hotspot.twopass.fdr0.01.merge.pks.wig	Fetal_Brain	fetal_brain
628	1e-05	1.78792	1.49526	2.13786	1.87643e-10	176	12795	1279	349263	UW.Fetal_Heart.ChromatinAccessibility.H-22662.DS12531.hotspot.twopass.fdr0.01.merge.pks.wig	Fetal_Heart	fetal_heart
629	1e-05	1.90757	1.61471	2.25354	3.08864e-14	215	16057	1279	349263	UW.Fetal_Heart.ChromatinAccessibility.H-22727.DS12810.hotspot.twopass.fdr0.01.merge.pks.wig	Fetal_Heart	fetal_heart
630	1e-05	1.42854	1.19789	1.70359	7.19194e-05	185	16372	1279	349263	UW.Fetal_Heart.ChromatinAccessibility.H-23468.DS15839.hotspot.twopass.fdr0.01.merge.pks.wig	Fetal_Heart	fetal_heart
631	1e-05	1.52862	1.27156	1.83764	6.25725e-06	164	13567	1279	349263	UW.Fetal_Heart.ChromatinAccessibility.H-23500.DS16018.hotspot.twopass.fdr0.01.merge.pks.wig	Fetal_Heart	fetal_heart
632	1e-05	1.80345	1.51421	2.14794	3.79325e-11	185	13929	1279	349263	UW.Fetal_Heart.ChromatinAccessibility.H-23524.DS16146.hotspot.twopass.fdr0.01.merge.pks.wig	Fetal_Heart	fetal_heart
633	1e-05	1.34636	1.11936	1.61938	0.00159431	166	15405	1279	349263	UW.Fetal_Heart.ChromatinAccessibility.H-23589.DS16500.hotspot.twopass.fdr0.01.merge.pks.wig	Fetal_Heart	fetal_heart
634	1e-05	1.721	1.44471	2.05014	1.19755e-09	183	14304	1279	349263	UW.Fetal_Heart.ChromatinAccessibility.H-23604.DS16582.hotspot.twopass.fdr0.01.merge.pks.wig	Fetal_Heart	fetal_heart
635	1e-05	1.56247	1.30218	1.8748	1.58712e-06	166	13752	1279	349263	UW.Fetal_Heart.ChromatinAccessibility.H-23617.DS16621.hotspot.twopass.fdr0.01.merge.pks.wig	Fetal_Heart	fetal_heart
636	1e-05	1.79524	1.51936	2.1212	6.2478e-12	213	16353	1279	349263	UW.Fetal_Heart.ChromatinAccessibility.H-23663.DS16819.hotspot.twopass.fdr0.01.merge.pks.wig	Fetal_Heart	fetal_heart
637	1e-05	1.74036	1.46542	2.06688	2.68647e-10	197	15180	1279	349263	UW.Fetal_Heart.ChromatinAccessibility.H-23744.DS19431.hotspot.twopass.fdr0.01.merge.pks.wig	Fetal_Heart	fetal_heart
638	1e-05	1.83742	1.55224	2.17498	1.55233e-12	209	15964	1279	349263	UW.Fetal_Heart.ChromatinAccessibility.H-24042.DS19427.hotspot.twopass.fdr0.01.merge.pks.wig	Fetal_Heart	fetal_heart
639	1e-05	2.00439	1.67587	2.39732	2.67096e-14	176	11142	1279	349263	UW.Fetal_Intestine_Large.ChromatinAccessibility.H-23500.DS16027.hotspot.twopass.fdr0.01.merge.pks.wig	Fetal_Intestine_Large	fetal_intestine,_large
640	1e-05	1.85366	1.55415	2.2109	6.70945e-12	183	12458	1279	349263	UW.Fetal_Intestine_Large.ChromatinAccessibility.H-23524.DS16164.hotspot.twopass.fdr0.01.merge.pks.wig	Fetal_Intestine_Large	fetal_intestine,_large
641	1e-05	1.84794	1.55129	2.20132	6.06161e-12	194	13109	1279	349263	UW.Fetal_Intestine_Large.ChromatinAccessibility.H-23604.DS16563.hotspot.twopass.fdr0.01.merge.pks.wig	Fetal_Intestine_Large	fetal_intestine,_large
642	1e-05	2.06639	1.74037	2.45347	1.18026e-16	200	12720	1279	349263	UW.Fetal_Intestine_Large.ChromatinAccessibility.H-23744.DS17094.hotspot.twopass.fdr0.01.merge.pks.wig	Fetal_Intestine_Large	fetal_intestine,_large
643	1e-05	2.21117	1.85656	2.63351	5.69307e-19	194	11342	1279	349263	UW.Fetal_Intestine_Large.ChromatinAccessibility.H-23758.DS17157.hotspot.twopass.fdr0.01.merge.pks.wig	Fetal_Intestine_Large	fetal_intestine,_large
644	1e-05	2.01767	1.69054	2.40811	7.4026e-15	189	11709	1279	349263	UW.Fetal_Intestine_Large.ChromatinAccessibility.H-23769.DS17313.hotspot.twopass.fdr0.01.merge.pks.wig	Fetal_Intestine_Large	fetal_intestine,_large
645	1e-05	2.00602	1.67377	2.40422	4.86614e-14	173	10519	1279	349263	UW.Fetal_Intestine_Large.ChromatinAccessibility.H-23808.DS17422.hotspot.twopass.fdr0.01.merge.pks.wig	Fetal_Intestine_Large	fetal_intestine,_large
646	1e-05	2.11652	1.78358	2.5116	8.97694e-18	204	12609	1279	349263	UW.Fetal_Intestine_Large.ChromatinAccessibility.H-23833.DS17462.hotspot.twopass.fdr0.01.merge.pks.wig	Fetal_Intestine_Large	fetal_intestine,_large
647	1e-05	2.74401	2.25984	3.33192	2.16115e-24	143	6143	1279	349263	UW.Fetal_Intestine_Large.ChromatinAccessibility.H-23855.DS17502.hotspot.twopass.fdr0.01.merge.pks.wig	Fetal_Intestine_Large	fetal_intestine,_large
648	1e-05	1.97643	1.66755	2.34252	3.90533e-15	205	13501	1279	349263	UW.Fetal_Intestine_Large.ChromatinAccessibility.H-23887.DS17647.hotspot.twopass.fdr0.01.merge.pks.wig	Fetal_Intestine_Large	fetal_intestine,_large
649	1e-05	2.01417	1.68511	2.40749	1.42666e-14	177	11201	1279	349263	UW.Fetal_Intestine_Large.ChromatinAccessibility.H-23914.DS17748.hotspot.twopass.fdr0.01.merge.pks.wig	Fetal_Intestine_Large	fetal_intestine,_large
650	1e-05	2.05127	1.71905	2.4477	1.58834e-15	187	11492	1279	349263	UW.Fetal_Intestine_Large.ChromatinAccessibility.H-23941.DS17785.hotspot.twopass.fdr0.01.merge.pks.wig	Fetal_Intestine_Large	fetal_intestine,_large
651	1e-05	1.8246	1.56143	2.13212	3.80672e-14	278	21511	1279	349263	UW.Fetal_Intestine_Large.ChromatinAccessibility.H-23964.DS17841.hotspot.twopass.fdr0.01.merge.pks.wig	Fetal_Intestine_Large	fetal_intestine,_large
652	1e-05	2.0519	1.72894	2.43519	1.93488e-16	200	12817	1279	349263	UW.Fetal_Intestine_Large.ChromatinAccessibility.H-24005.DS17990.hotspot.twopass.fdr0.01.merge.pks.wig	Fetal_Intestine_Large	fetal_intestine,_large
653	1e-05	1.76283	1.47051	2.11327	8.87373e-10	175	12158	1279	349263	UW.Fetal_Intestine_Large.ChromatinAccessibility.H-24111.DS18499.hotspot.twopass.fdr0.01.merge.pks.wig	Fetal_Intestine_Large	fetal_intestine,_large
654	1e-05	1.90049	1.60185	2.25481	1.81322e-13	202	13905	1279	349263	UW.Fetal_Intestine_Small.ChromatinAccessibility.H-23604.DS16559.hotspot.twopass.fdr0.01.merge.pks.wig	Fetal_Intestine_Small	fetal_intestine,_small
655	1e-05	1.95198	1.62778	2.34076	5.29077e-13	170	10584	1279	349263	UW.Fetal_Intestine_Small.ChromatinAccessibility.H-23640.DS16712.hotspot.twopass.fdr0.01.merge.pks.wig	Fetal_Intestine_Small	fetal_intestine,_small
656	1e-05	1.93463	1.62857	2.29821	5.88496e-14	201	13584	1279	349263	UW.Fetal_Intestine_Small.ChromatinAccessibility.H-23663.DS16822.hotspot.twopass.fdr0.01.merge.pks.wig	Fetal_Intestine_Small	fetal_intestine,_small
657	1e-05	2.01573	1.69635	2.39524	1.65699e-15	196	12646	1279	349263	UW.Fetal_Intestine_Small.ChromatinAccessibility.H-23724.DS16975.hotspot.twopass.fdr0.01.merge.pks.wig	Fetal_Intestine_Small	fetal_intestine,_small
658	1e-05	1.78496	1.49317	2.13378	1.98954e-10	179	12361	1279	349263	UW.Fetal_Intestine_Small.ChromatinAccessibility.H-23744.DS17092.hotspot.twopass.fdr0.01.merge.pks.wig	Fetal_Intestine_Small	fetal_intestine,_small
659	1e-05	1.92575	1.61103	2.30195	6.10788e-13	179	11472	1279	349263	UW.Fetal_Intestine_Small.ChromatinAccessibility.H-23758.DS17150.hotspot.twopass.fdr0.01.merge.pks.wig	Fetal_Intestine_Small	fetal_intestine,_small
660	1e-05	1.86021	1.55249	2.22892	1.72458e-11	174	11448	1279	349263	UW.Fetal_Intestine_Small.ChromatinAccessibility.H-23769.DS17317.hotspot.twopass.fdr0.01.merge.pks.wig	Fetal_Intestine_Small	fetal_intestine,_small
661	1e-05	2.73834	2.26915	3.30454	8.1789e-26	159	6889	1279	349263	UW.Fetal_Intestine_Small.ChromatinAccessibility.H-23808.DS17425.hotspot.twopass.fdr0.01.merge.pks.wig	Fetal_Intestine_Small	fetal_intestine,_small
662	1e-05	2.09907	1.77546	2.48165	3.95377e-18	216	13560	1279	349263	UW.Fetal_Intestine_Small.ChromatinAccessibility.H-23864.DS17844.hotspot.twopass.fdr0.01.merge.pks.wig	Fetal_Intestine_Small	fetal_intestine,_small
663	1e-05	2.02194	1.70106	2.40335	1.39978e-15	196	12636	1279	349263	UW.Fetal_Intestine_Small.ChromatinAccessibility.H-23887.DS17643.hotspot.twopass.fdr0.01.merge.pks.wig	Fetal_Intestine_Small	fetal_intestine,_small
664	1e-05	2.0036	1.68754	2.37884	2.11581e-15	201	13054	1279	349263	UW.Fetal_Intestine_Small.ChromatinAccessibility.H-23914.DS17763.hotspot.twopass.fdr0.01.merge.pks.wig	Fetal_Intestine_Small	fetal_intestine,_small
665	1e-05	2.02917	1.71441	2.40171	1.89676e-16	215	13817	1279	349263	UW.Fetal_Intestine_Small.ChromatinAccessibility.H-23941.DS17808.hotspot.twopass.fdr0.01.merge.pks.wig	Fetal_Intestine_Small	fetal_intestine,_small
666	1e-05	2.04069	1.70373	2.44429	9.42069e-15	180	11040	1279	349263	UW.Fetal_Intestine_Small.ChromatinAccessibility.H-24111.DS18495.hotspot.twopass.fdr0.01.merge.pks.wig	Fetal_Intestine_Small	fetal_intestine,_small
667	1e-05	1.7878	1.50516	2.12352	3.66023e-11	195	15295	1279	349263	UW.Fetal_Kidney.ChromatinAccessibility.H-22337.DS10986.hotspot.twopass.fdr0.01.merge.pks.wig	Fetal_Kidney	fetal_kidney
668	1e-05	1.83638	1.54275	2.18589	8.06337e-12	188	13530	1279	349263	UW.Fetal_Kidney.ChromatinAccessibility.H-22676.DS12635.hotspot.twopass.fdr0.01.merge.pks.wig	Fetal_Kidney	fetal_kidney
669	1e-05	1.62699	1.37761	1.92153	9.83228e-09	221	18519	1279	349263	UW.Fetal_Kidney.ChromatinAccessibility.H-23524.DS16139.hotspot.twopass.fdr0.01.merge.pks.wig	Fetal_Kidney	fetal_kidney
670	1e-05	2.05028	1.7311	2.42831	9.0962e-17	205	13912	1279	349263	UW.Fetal_Kidney.ChromatinAccessibility.H-23663.DS16837.hotspot.twopass.fdr0.01.merge.pks.wig	Fetal_Kidney	fetal_kidney
671	1e-05	1.51546	1.27351	1.80336	2.80691e-06	189	16775	1279	349263	UW.Fetal_Kidney.ChromatinAccessibility.H-23855.DS17522.hotspot.twopass.fdr0.01.merge.pks.wig	Fetal_Kidney	fetal_kidney
672	1e-05	1.9558	1.64411	2.32659	3.63442e-14	189	12806	1279	349263	UW.Fetal_Kidney.ChromatinAccessibility.H-23914.DS17753.hotspot.twopass.fdr0.01.merge.pks.wig	Fetal_Kidney	fetal_kidney
673	1e-05	1.79472	1.51072	2.13211	2.84344e-11	194	14668	1279	349263	UW.Fetal_Kidney.ChromatinAccessibility.H-24507.DS20564.hotspot.twopass.fdr0.01.merge.pks.wig	Fetal_Kidney	fetal_kidney
674	1e-05	1.81311	1.51792	2.16569	5.26374e-11	183	13109	1279	349263	UW.Fetal_Kidney_Left.ChromatinAccessibility.H-23589.DS16446.hotspot.twopass.fdr0.01.merge.pks.wig	Fetal_Kidney_Left	fetal_kidney
675	1e-05	1.7635	1.48928	2.0882	4.73203e-11	206	16314	1279	349263	UW.Fetal_Kidney_Left.ChromatinAccessibility.H-23604.DS16579.hotspot.twopass.fdr0.01.merge.pks.wig	Fetal_Kidney_Left	fetal_kidney
676	1e-05	1.84762	1.56882	2.17596	1.89527e-13	222	16874	1279	349263	UW.Fetal_Kidney_Left.ChromatinAccessibility.H-23640.DS16805.hotspot.twopass.fdr0.01.merge.pks.wig	Fetal_Kidney_Left	fetal_kidney
677	1e-05	1.66282	1.39065	1.98826	2.46122e-08	176	13623	1279	349263	UW.Fetal_Kidney_Left.ChromatinAccessibility.H-23758.DS17140.hotspot.twopass.fdr0.01.merge.pks.wig	Fetal_Kidney_Left	fetal_kidney
678	1e-05	1.70716	1.436	2.02951	1.35684e-09	194	15075	1279	349263	UW.Fetal_Kidney_Left.ChromatinAccessibility.H-24089.DS18466.hotspot.twopass.fdr0.01.merge.pks.wig	Fetal_Kidney_Left	fetal_kidney
679	1e-05	1.53685	1.29011	1.83079	1.48835e-06	187	15867	1279	349263	UW.Fetal_Kidney_Right.ChromatinAccessibility.H-23435.DS15651.hotspot.twopass.fdr0.01.merge.pks.wig	Fetal_Kidney_Right	fetal_kidney
680	1e-05	1.58575	1.33089	1.88942	2.50084e-07	186	15288	1279	349263	UW.Fetal_Kidney_Right.ChromatinAccessibility.H-23589.DS16441.hotspot.twopass.fdr0.01.merge.pks.wig	Fetal_Kidney_Right	fetal_kidney
681	1e-05	1.94072	1.65139	2.28074	8.27529e-16	240	17729	1279	349263	UW.Fetal_Kidney_Right.ChromatinAccessibility.H-23640.DS16801.hotspot.twopass.fdr0.01.merge.pks.wig	Fetal_Kidney_Right	fetal_kidney
682	1e-05	1.84311	1.55157	2.18943	3.39849e-12	197	14071	1279	349263	UW.Fetal_Kidney_Right.ChromatinAccessibility.H-23758.DS17144.hotspot.twopass.fdr0.01.merge.pks.wig	Fetal_Kidney_Right	fetal_kidney
683	1e-05	1.65705	1.3869	1.97981	2.66411e-08	177	14095	1279	349263	UW.Fetal_Kidney_Right.ChromatinAccessibility.H-24089.DS18463.hotspot.twopass.fdr0.01.merge.pks.wig	Fetal_Kidney_Right	fetal_kidney
684	1e-05	2.07177	1.73441	2.47476	9.55538e-16	180	11668	1279	349263	UW.Fetal_Lung.ChromatinAccessibility.H-22676.DS12646.hotspot.twopass.fdr0.01.merge.pks.wig	Fetal_Lung	fetal_lung
685	1e-05	1.84612	1.56304	2.18048	5.23255e-13	222	16817	1279	349263	UW.Fetal_Lung.ChromatinAccessibility.H-22727.DS12817.hotspot.twopass.fdr0.01.merge.pks.wig	Fetal_Lung	fetal_lung
686	1e-05	2.05007	1.73761	2.41871	1.75827e-17	223	15343	1279	349263	UW.Fetal_Lung.ChromatinAccessibility.H-22934B.DS13507.hotspot.twopass.fdr0.01.merge.pks.wig	Fetal_Lung	fetal_lung
687	1e-05	1.71418	1.43759	2.04398	1.93798e-09	185	14687	1279	349263	UW.Fetal_Lung.ChromatinAccessibility.H-23090.DS13985.hotspot.twopass.fdr0.01.merge.pks.wig	Fetal_Lung	fetal_lung
688	1e-05	1.82365	1.52687	2.17811	3.35201e-11	182	12991	1279	349263	UW.Fetal_Lung.ChromatinAccessibility.H-23247.DS14666.hotspot.twopass.fdr0.01.merge.pks.wig	Fetal_Lung	fetal_lung
689	1e-05	1.83669	1.55072	2.1754	1.9133e-12	207	15658	1279	349263	UW.Fetal_Lung.ChromatinAccessibility.H-23266.DS14724.hotspot.twopass.fdr0.01.merge.pks.wig	Fetal_Lung	fetal_lung
690	1e-05	1.91336	1.61121	2.27216	1.36739e-13	198	14642	1279	349263	UW.Fetal_Lung.ChromatinAccessibility.H-23266.DS14751.hotspot.twopass.fdr0.01.merge.pks.wig	Fetal_Lung	fetal_lung
691	1e-05	1.86863	1.55734	2.24214	1.76043e-11	170	11827	1279	349263	UW.Fetal_Lung.ChromatinAccessibility.H-23284.DS14809.hotspot.twopass.fdr0.01.merge.pks.wig	Fetal_Lung	fetal_lung
692	1e-05	1.9504	1.63741	2.32322	7.13097e-14	191	13325	1279	349263	UW.Fetal_Lung.ChromatinAccessibility.H-23284.DS14820.hotspot.twopass.fdr0.01.merge.pks.wig	Fetal_Lung	fetal_lung
693	1e-05	2.00136	1.67774	2.38741	1.25676e-14	184	12563	1279	349263	UW.Fetal_Lung.ChromatinAccessibility.H-23365.DS15227.hotspot.twopass.fdr0.01.merge.pks.wig	Fetal_Lung	fetal_lung
694	1e-05	1.81657	1.52752	2.16032	1.46588e-11	199	14808	1279	349263	UW.Fetal_Lung.ChromatinAccessibility.H-23399.DS15461.hotspot.twopass.fdr0.01.merge.pks.wig	Fetal_Lung	fetal_lung
695	1e-05	1.7133	1.43208	2.04975	3.95953e-09	178	13939	1279	349263	UW.Fetal_Lung.ChromatinAccessibility.H-23419.DS15573.hotspot.twopass.fdr0.01.merge.pks.wig	Fetal_Lung	fetal_lung
696	1e-05	1.77858	1.49374	2.11773	1.00381e-10	193	14374	1279	349263	UW.Fetal_Lung_Left.ChromatinAccessibility.H-23435.DS15637.hotspot.twopass.fdr0.01.merge.pks.wig	Fetal_Lung_Left	fetal_lung
697	1e-05	1.85798	1.5631	2.2085	2.12977e-12	198	14482	1279	349263	UW.Fetal_Lung_Left.ChromatinAccessibility.H-23604.DS16570.hotspot.twopass.fdr0.01.merge.pks.wig	Fetal_Lung_Left	fetal_lung
698	1e-05	1.92101	1.63477	2.25737	2.18293e-15	243	17714	1279	349263	UW.Fetal_Lung_Left.ChromatinAccessibility.H-23640.DS18170.hotspot.twopass.fdr0.01.merge.pks.wig	Fetal_Lung_Left	fetal_lung
699	1e-05	1.82298	1.53452	2.16566	8.33878e-12	197	14625	1279	349263	UW.Fetal_Lung_Left.ChromatinAccessibility.H-23744.DS17105.hotspot.twopass.fdr0.01.merge.pks.wig	Fetal_Lung_Left	fetal_lung
700	1e-05	1.76416	1.48918	2.08991	5.15624e-11	207	16049	1279	349263	UW.Fetal_Lung_Left.ChromatinAccessibility.H-23758.DS17154.hotspot.twopass.fdr0.01.merge.pks.wig	Fetal_Lung_Left	fetal_lung
701	1e-05	1.99011	1.68197	2.35469	1.07138e-15	210	14713	1279	349263	UW.Fetal_Lung_Left.ChromatinAccessibility.H-23833.DS17464.hotspot.twopass.fdr0.01.merge.pks.wig	Fetal_Lung_Left	fetal_lung
702	1e-05	1.82806	1.53575	2.17599	1.15101e-11	193	13937	1279	349263	UW.Fetal_Lung_Left.ChromatinAccessibility.H-23887.DS17674.hotspot.twopass.fdr0.01.merge.pks.wig	Fetal_Lung_Left	fetal_lung
703	1e-05	1.95039	1.63721	2.32349	7.41092e-14	187	12736	1279	349263	UW.Fetal_Lung_Left.ChromatinAccessibility.H-23914.DS17739.hotspot.twopass.fdr0.01.merge.pks.wig	Fetal_Lung_Left	fetal_lung
704	1e-05	1.99945	1.66433	2.40204	1.33347e-13	168	10842	1279	349263	UW.Fetal_Lung_Left.ChromatinAccessibility.H-23964.DS17835.hotspot.twopass.fdr0.01.merge.pks.wig	Fetal_Lung_Left	fetal_lung
705	1e-05	1.87837	1.57833	2.23545	1.2515e-12	194	13803	1279	349263	UW.Fetal_Lung_Left.ChromatinAccessibility.H-24005.DS17959.hotspot.twopass.fdr0.01.merge.pks.wig	Fetal_Lung_Left	fetal_lung
706	1e-05	1.78861	1.5069	2.12297	2.93783e-11	198	15227	1279	349263	UW.Fetal_Lung_Left.ChromatinAccessibility.H-24089.DS18421.hotspot.twopass.fdr0.01.merge.pks.wig	Fetal_Lung_Left	fetal_lung
707	1e-05	1.71036	1.44082	2.03032	8.56127e-10	204	16555	1279	349263	UW.Fetal_Lung_Left.ChromatinAccessibility.H-24111.DS18487.hotspot.twopass.fdr0.01.merge.pks.wig	Fetal_Lung_Left	fetal_lung
708	1e-05	1.71313	1.4323	2.04902	3.78908e-09	179	13474	1279	349263	UW.Fetal_Lung_Right.ChromatinAccessibility.H-23435.DS15632.hotspot.twopass.fdr0.01.merge.pks.wig	Fetal_Lung_Right	fetal_lung
709	1e-05	1.64438	1.37646	1.96444	4.22353e-08	187	14498	1279	349263	UW.Fetal_Lung_Right.ChromatinAccessibility.H-23604.DS16566.hotspot.twopass.fdr0.01.merge.pks.wig	Fetal_Lung_Right	fetal_lung
710	1e-05	1.85134	1.56444	2.19085	7.53602e-13	216	15737	1279	349263	UW.Fetal_Lung_Right.ChromatinAccessibility.H-23640.DS16790.hotspot.twopass.fdr0.01.merge.pks.wig	Fetal_Lung_Right	fetal_lung
711	1e-05	1.94881	1.64527	2.30835	1.12993e-14	204	14796	1279	349263	UW.Fetal_Lung_Right.ChromatinAccessibility.H-23744.DS17101.hotspot.twopass.fdr0.01.merge.pks.wig	Fetal_Lung_Right	fetal_lung
712	1e-05	1.71101	1.43104	2.04576	3.83146e-09	179	13442	1279	349263	UW.Fetal_Lung_Right.ChromatinAccessibility.H-23758.DS17162.hotspot.twopass.fdr0.01.merge.pks.wig	Fetal_Lung_Right	fetal_lung
713	1e-05	1.91765	1.62291	2.26592	2.05405e-14	218	15934	1279	349263	UW.Fetal_Lung_Right.ChromatinAccessibility.H-23887.DS17670.hotspot.twopass.fdr0.01.merge.pks.wig	Fetal_Lung_Right	fetal_lung
714	1e-05	1.92757	1.63576	2.27143	4.66011e-15	230	16747	1279	349263	UW.Fetal_Lung_Right.ChromatinAccessibility.H-23964.DS17831.hotspot.twopass.fdr0.01.merge.pks.wig	Fetal_Lung_Right	fetal_lung
715	1e-05	1.79443	1.51306	2.12813	1.82648e-11	204	15310	1279	349263	UW.Fetal_Lung_Right.ChromatinAccessibility.H-24005.DS17954.hotspot.twopass.fdr0.01.merge.pks.wig	Fetal_Lung_Right	fetal_lung
716	1e-05	1.557	1.30348	1.85983	1.04529e-06	183	15219	1279	349263	UW.Fetal_Lung_Right.ChromatinAccessibility.H-24089.DS18418.hotspot.twopass.fdr0.01.merge.pks.wig	Fetal_Lung_Right	fetal_lung
717	1e-05	1.77321	1.49557	2.10238	4.31089e-11	210	16281	1279	349263	UW.Fetal_Lung_Right.ChromatinAccessibility.H-24111.DS18492.hotspot.twopass.fdr0.01.merge.pks.wig	Fetal_Lung_Right	fetal_lung
718	1e-05	1.70617	1.42961	2.03623	3.19976e-09	184	14748	1279	349263	UW.Fetal_Muscle_Arm.ChromatinAccessibility.H-23808.DS17432.hotspot.twopass.fdr0.01.merge.pks.wig	Fetal_Muscle_Arm	fetal_muscle
719	1e-05	1.72369	1.48271	2.00382	1.37637e-12	312	29007	1279	349263	UW.Fetal_Muscle_Arm.ChromatinAccessibility.H-23914.DS17765.hotspot.twopass.fdr0.01.merge.pks.wig	Fetal_Muscle_Arm	fetal_muscle
720	1e-05	1.92083	1.62471	2.27092	2.14857e-14	209	15410	1279	349263	UW.Fetal_Muscle_Arm.ChromatinAccessibility.H-23941.DS17825.hotspot.twopass.fdr0.01.merge.pks.wig	Fetal_Muscle_Arm	fetal_muscle
721	1e-05	1.9042	1.60463	2.2597	1.64505e-13	200	14693	1279	349263	UW.Fetal_Muscle_Arm.ChromatinAccessibility.H-23964.DS17848.hotspot.twopass.fdr0.01.merge.pks.wig	Fetal_Muscle_Arm	fetal_muscle
722	1e-05	1.97702	1.68357	2.32161	9.21237e-17	244	18403	1279	349263	UW.Fetal_Muscle_Arm.ChromatinAccessibility.H-24005.DS18080.hotspot.twopass.fdr0.01.merge.pks.wig	Fetal_Muscle_Arm	fetal_muscle
723	1e-05	1.86438	1.56308	2.22375	4.31236e-12	185	13358	1279	349263	UW.Fetal_Muscle_Arm.ChromatinAccessibility.H-24042.DS18176.hotspot.twopass.fdr0.01.merge.pks.wig	Fetal_Muscle_Arm	fetal_muscle
724	1e-05	1.8359	1.52143	2.21536	2.32961e-10	154	10782	1279	349263	UW.Fetal_Muscle_Arm.ChromatinAccessibility.H-24078.DS18379.hotspot.twopass.fdr0.01.merge.pks.wig	Fetal_Muscle_Arm	fetal_muscle
725	1e-05	1.79772	1.50802	2.14309	6.07402e-11	185	14065	1279	349263	UW.Fetal_Muscle_Arm.ChromatinAccessibility.H-24089.DS18452.hotspot.twopass.fdr0.01.merge.pks.wig	Fetal_Muscle_Arm	fetal_muscle
726	1e-05	1.83574	1.54207	2.18534	8.5019e-12	186	14222	1279	349263	UW.Fetal_Muscle_Arm.ChromatinAccessibility.H-24111.DS18473.hotspot.twopass.fdr0.01.merge.pks.wig	Fetal_Muscle_Arm	fetal_muscle
727	1e-05	1.83975	1.53906	2.1992	2.1504e-11	177	13245	1279	349263	UW.Fetal_Muscle_Arm.ChromatinAccessibility.H-24125.DS18559.hotspot.twopass.fdr0.01.merge.pks.wig	Fetal_Muscle_Arm	fetal_muscle
728	1e-05	1.38621	1.136	1.69152	0.00130191	134	11514	1279	349263	UW.Fetal_Muscle_Arm.ChromatinAccessibility.H-24143.DS18992.hotspot.twopass.fdr0.01.merge.pks.wig	Fetal_Muscle_Arm	fetal_muscle
729	1e-05	1.70636	1.41598	2.0563	1.97127e-08	155	11839	1279	349263	UW.Fetal_Muscle_Arm.ChromatinAccessibility.H-24198.DS19051.hotspot.twopass.fdr0.01.merge.pks.wig	Fetal_Muscle_Arm	fetal_muscle
730	1e-05	1.64828	1.37641	1.97383	5.50955e-08	172	13732	1279	349263	UW.Fetal_Muscle_Arm.ChromatinAccessibility.H-24218.DS19053.hotspot.twopass.fdr0.01.merge.pks.wig	Fetal_Muscle_Arm	fetal_muscle
731	1e-05	1.88296	1.58722	2.23379	3.87806e-13	205	14885	1279	349263	UW.Fetal_Muscle_Arm.ChromatinAccessibility.H-24244.DS19270.hotspot.twopass.fdr0.01.merge.pks.wig	Fetal_Muscle_Arm	fetal_muscle
732	1e-05	1.92023	1.62049	2.27541	4.88957e-14	207	15236	1279	349263	UW.Fetal_Muscle_Arm.ChromatinAccessibility.H-24259.DS19295.hotspot.twopass.fdr0.01.merge.pks.wig	Fetal_Muscle_Arm	fetal_muscle
733	1e-05	1.83854	1.55306	2.1765	1.51385e-12	209	16014	1279	349263	UW.Fetal_Muscle_Arm.ChromatinAccessibility.H-24272.DS19380.hotspot.twopass.fdr0.01.merge.pks.wig	Fetal_Muscle_Arm	fetal_muscle
734	1e-05	1.72068	1.43428	2.06427	5.13068e-09	172	12862	1279	349263	UW.Fetal_Muscle_Arm.ChromatinAccessibility.H-24297.DS19646.hotspot.twopass.fdr0.01.merge.pks.wig	Fetal_Muscle_Arm	fetal_muscle
735	1e-05	1.62549	1.37615	1.92001	1.07744e-08	217	18486	1279	349263	UW.Fetal_Muscle_Back.ChromatinAccessibility.H-23914.DS17767.hotspot.twopass.fdr0.01.merge.pks.wig	Fetal_Muscle_Back	fetal_muscle
736	1e-05	1.88537	1.59493	2.22871	1.09243e-13	212	16082	1279	349263	UW.Fetal_Muscle_Back.ChromatinAccessibility.H-23964.DS17850.hotspot.twopass.fdr0.01.merge.pks.wig	Fetal_Muscle_Back	fetal_muscle
737	1e-05	2.05223	1.75214	2.40372	4.95913e-19	256	19001	1279	349263	UW.Fetal_Muscle_Back.ChromatinAccessibility.H-24005.DS18083.hotspot.twopass.fdr0.01.merge.pks.wig	Fetal_Muscle_Back	fetal_muscle
738	1e-05	1.78967	1.49408	2.14373	2.62379e-10	173	12757	1279	349263	UW.Fetal_Muscle_Back.ChromatinAccessibility.H-24078.DS18377.hotspot.twopass.fdr0.01.merge.pks.wig	Fetal_Muscle_Back	fetal_muscle
739	1e-05	1.61219	1.34615	1.93081	2.09721e-07	169	14021	1279	349263	UW.Fetal_Muscle_Back.ChromatinAccessibility.H-24089.DS18454.hotspot.twopass.fdr0.01.merge.pks.wig	Fetal_Muscle_Back	fetal_muscle
740	1e-05	1.76205	1.47934	2.09879	2.16915e-10	192	14545	1279	349263	UW.Fetal_Muscle_Back.ChromatinAccessibility.H-24111.DS18468.hotspot.twopass.fdr0.01.merge.pks.wig	Fetal_Muscle_Back	fetal_muscle
741	1e-05	1.94142	1.62936	2.31324	1.16665e-13	187	13269	1279	349263	UW.Fetal_Muscle_Back.ChromatinAccessibility.H-24143.DS18842.hotspot.twopass.fdr0.01.merge.pks.wig	Fetal_Muscle_Back	fetal_muscle
742	1e-05	1.92032	1.6053	2.29714	9.50362e-13	178	12331	1279	349263	UW.Fetal_Muscle_Back.ChromatinAccessibility.H-24218.DS19117.hotspot.twopass.fdr0.01.merge.pks.wig	Fetal_Muscle_Back	fetal_muscle
743	1e-05	1.6935	1.41017	2.03376	1.70597e-08	166	12924	1279	349263	UW.Fetal_Muscle_Back.ChromatinAccessibility.H-24244.DS19283.hotspot.twopass.fdr0.01.merge.pks.wig	Fetal_Muscle_Back	fetal_muscle
744	1e-05	1.65674	1.39461	1.96815	9.19316e-09	194	16200	1279	349263	UW.Fetal_Muscle_Back.ChromatinAccessibility.H-24272.DS19384.hotspot.twopass.fdr0.01.merge.pks.wig	Fetal_Muscle_Back	fetal_muscle
745	1e-05	1.90748	1.60449	2.26767	2.52582e-13	194	14210	1279	349263	UW.Fetal_Muscle_Back.ChromatinAccessibility.H-24279.DS19441.hotspot.twopass.fdr0.01.merge.pks.wig	Fetal_Muscle_Back	fetal_muscle
746	1e-05	1.62838	1.37592	1.92717	1.40536e-08	217	18237	1279	349263	UW.Fetal_Muscle_Back.ChromatinAccessibility.H-24297.DS19648.hotspot.twopass.fdr0.01.merge.pks.wig	Fetal_Muscle_Back	fetal_muscle
747	1e-05	1.94033	1.63431	2.30365	3.74926e-14	197	14219	1279	349263	UW.Fetal_Muscle_Back.ChromatinAccessibility.H-24409.DS20244.hotspot.twopass.fdr0.01.merge.pks.wig	Fetal_Muscle_Back	fetal_muscle
748	1e-05	1.68754	1.4064	2.02489	1.82539e-08	170	13358	1279	349263	UW.Fetal_Muscle_Leg.ChromatinAccessibility.H-23808.DS17429.hotspot.twopass.fdr0.01.merge.pks.wig	Fetal_Muscle_Leg	fetal_muscle
749	1e-05	1.88319	1.5851	2.23734	6.0433e-13	195	14165	1279	349263	UW.Fetal_Muscle_Leg.ChromatinAccessibility.H-24078.DS18386.hotspot.twopass.fdr0.01.merge.pks.wig	Fetal_Muscle_Leg	fetal_muscle
750	1e-05	1.62223	1.3527	1.94547	1.80086e-07	170	13645	1279	349263	UW.Fetal_Muscle_Leg.ChromatinAccessibility.H-24089.DS18456.hotspot.twopass.fdr0.01.merge.pks.wig	Fetal_Muscle_Leg	fetal_muscle
751	1e-05	1.74991	1.47283	2.07912	1.9863e-10	198	15598	1279	349263	UW.Fetal_Muscle_Leg.ChromatinAccessibility.H-24111.DS18471.hotspot.twopass.fdr0.01.merge.pks.wig	Fetal_Muscle_Leg	fetal_muscle
752	1e-05	1.72104	1.41467	2.09375	5.68422e-08	142	10251	1279	349263	UW.Fetal_Muscle_Leg.ChromatinAccessibility.H-24143.DS18844.hotspot.twopass.fdr0.01.merge.pks.wig	Fetal_Muscle_Leg	fetal_muscle
753	1e-05	1.95461	1.65425	2.30952	3.46446e-15	219	16133	1279	349263	UW.Fetal_Muscle_Leg.ChromatinAccessibility.H-24198.DS19158.hotspot.twopass.fdr0.01.merge.pks.wig	Fetal_Muscle_Leg	fetal_muscle
754	1e-05	1.88233	1.58097	2.24112	1.1973e-12	188	13899	1279	349263	UW.Fetal_Muscle_Leg.ChromatinAccessibility.H-24218.DS19115.hotspot.twopass.fdr0.01.merge.pks.wig	Fetal_Muscle_Leg	fetal_muscle
755	1e-05	1.90259	1.61031	2.24792	4.07511e-14	218	16365	1279	349263	UW.Fetal_Muscle_Leg.ChromatinAccessibility.H-24244.DS19272.hotspot.twopass.fdr0.01.merge.pks.wig	Fetal_Muscle_Leg	fetal_muscle
756	1e-05	1.71501	1.44064	2.04163	1.32178e-09	191	15253	1279	349263	UW.Fetal_Muscle_Leg.ChromatinAccessibility.H-24259.DS19291.hotspot.twopass.fdr0.01.merge.pks.wig	Fetal_Muscle_Leg	fetal_muscle
757	1e-05	1.77672	1.49739	2.10817	4.51491e-11	200	15526	1279	349263	UW.Fetal_Muscle_Leg.ChromatinAccessibility.H-24279.DS19436.hotspot.twopass.fdr0.01.merge.pks.wig	Fetal_Muscle_Leg	fetal_muscle
758	1e-05	1.79481	1.51118	2.13168	2.65073e-11	197	15348	1279	349263	UW.Fetal_Muscle_Leg.ChromatinAccessibility.H-24297.DS19643.hotspot.twopass.fdr0.01.merge.pks.wig	Fetal_Muscle_Leg	fetal_muscle
759	1e-05	1.93775	1.64381	2.28425	3.2326e-15	225	16936	1279	349263	UW.Fetal_Muscle_Leg.ChromatinAccessibility.H-24409.DS20239.hotspot.twopass.fdr0.01.merge.pks.wig	Fetal_Muscle_Leg	fetal_muscle
760	1e-05	1.82182	1.55588	2.1332	9.27337e-14	255	20500	1279	349263	UW.Fetal_Muscle_Lower_Limb_Skeletal.ChromatinAccessibility.H-24042.DS18174.hotspot.twopass.fdr0.01.merge.pks.wig	Fetal_Muscle_Lower_Limb_Skeletal	fetal_muscle,_lower_limb
761	1e-05	2.00022	1.6916	2.36515	5.14024e-16	214	15009	1279	349263	UW.Fetal_Muscle_Trunk.ChromatinAccessibility.H-23941.DS17827.hotspot.twopass.fdr0.01.merge.pks.wig	Fetal_Muscle_Trunk	fetal_muscle,_trunk
762	1e-05	1.82876	1.54365	2.16652	2.93727e-12	204	15733	1279	349263	UW.Fetal_Muscle_Trunk.ChromatinAccessibility.H-24409.DS20242.hotspot.twopass.fdr0.01.merge.pks.wig	Fetal_Muscle_Trunk	fetal_muscle,_trunk
763	1e-05	2.10756	1.77935	2.49632	6.0391e-18	205	13904	1279	349263	UW.Fetal_Muscle_Trunk.ChromatinAccessibility.H-24507.DS20544.hotspot.twopass.fdr0.01.merge.pks.wig	Fetal_Muscle_Trunk	fetal_muscle,_trunk
764	1e-05	1.99827	1.68106	2.37535	4.17679e-15	195	13514	1279	349263	UW.Fetal_Muscle_Upper_Limb_Skeletal.ChromatinAccessibility.H-23887.DS17661.hotspot.twopass.fdr0.01.merge.pks.wig	Fetal_Muscle_Upper_Limb_Skeletal	fetal_muscle
765	1e-05	1.94678	1.64926	2.29798	3.46733e-15	221	16065	1279	349263	UW.Fetal_Muscle_Upper_Trunk.ChromatinAccessibility.H-23887.DS17664.hotspot.twopass.fdr0.01.merge.pks.wig	Fetal_Muscle_Upper_Trunk	fetal_muscle,_upper_trunk
766	1e-05	1.74754	1.48136	2.06155	3.56947e-11	228	17279	1279	349263	UW.Fetal_Placenta.ChromatinAccessibility.H-23887.DS17639.hotspot.twopass.fdr0.01.merge.pks.wig	Fetal_Placenta	fetal_placenta
[truncated: 1,395 more rows]
