# Supplementary material for: Genome-wide analysis highlights contribution of immune system pathways to the genetic architecture of asthma
Source: Nat Commun. 2020 Apr 15;11:1776. doi: 10.1038/s41467-020-15649-3 (PMC7160128; doi:10.1038/s41467-020-15649-3)
Supplement: Supplementary file 13 — Supplementary Data 11 [file 41467_2020_15649_MOESM13_ESM.xlsx]

## Sheet: SD11
Supplementary Data 11. Results of DEPICT gene set enrichment analysis with SNPs significantly associated with asthma in GWAS meta-analysis of the UK Biobank and TAGC.
Statistical significance was determined by enrichment analyses, as implemented in DEPICT.
Original gene set description	Nominal P	FDR < 5%
hemopoietic or lymphoid organ development	2.93456e-22	Yes
regulation of cell activation	4.33234e-22	Yes
hemopoiesis	4.93576e-22	Yes
enlarged spleen	5.52665e-22	Yes
leukocyte differentiation	5.81107e-22	Yes
spleen hyperplasia	7.89074e-22	Yes
enlarged lymph nodes	1.09095e-21	Yes
regulation of T cell activation	1.32638e-21	Yes
regulation of lymphocyte activation	1.79761e-21	Yes
regulation of lymphocyte differentiation	2.3927e-21	Yes
increased T cell proliferation	2.72568e-21	Yes
regulation of leukocyte activation	4.19668e-21	Yes
abnormal CD4-positive T cell physiology	5.3326e-21	Yes
decreased T cell proliferation	6.70596e-21	Yes
T cell activation	7.57223e-21	Yes
T cell activation involved in immune response	1.21319e-20	Yes
lymphocyte activation	1.38737e-20	Yes
leukocyte activation	2.11357e-20	Yes
cytokine production	2.6881e-20	Yes
regulation of cytokine production	3.04303e-20	Yes
abnormal spleen morphology	4.83056e-20	Yes
lymphocyte differentiation	6.87148e-20	Yes
regulation of T cell differentiation	7.19301e-20	Yes
abnormal T cell physiology	7.61787e-20	Yes
alpha-beta T cell activation	1.06176e-19	Yes
abnormal lymphocyte morphology	1.19073e-19	Yes
mononuclear cell proliferation	1.59584e-19	Yes
alpha-beta T cell differentiation	2.01021e-19	Yes
thymus hyperplasia	2.86421e-19	Yes
positive regulation of immune system process	3.42476e-19	Yes
leukocyte proliferation	3.58003e-19	Yes
lymphocyte proliferation	4.391e-19	Yes
T cell proliferation	4.89588e-19	Yes
decreased IgE level	8.83046e-19	Yes
induction of apoptosis	9.19538e-19	Yes
increased interferon-gamma secretion	9.78051e-19	Yes
abnormal CD4-positive T cell morphology	1.1178e-18	Yes
decreased interleukin-4 secretion	1.37848e-18	Yes
REACTOME_INTERLEUKIN:2_SIGNALING	1.38963e-18	Yes
abnormal cytokine secretion	1.51866e-18	Yes
regulation of alpha-beta T cell activation	1.60717e-18	Yes
T cell differentiation	1.92819e-18	Yes
increased susceptibility to parasitic infection	2.33722e-18	Yes
lymphocyte activation involved in immune response	2.61589e-18	Yes
abnormal immune system physiology	2.90037e-18	Yes
induction of programmed cell death	2.99459e-18	Yes
positive regulation of cell activation	4.36491e-18	Yes
decreased interferon-gamma secretion	5.22749e-18	Yes
increased lymphocyte cell number	5.48433e-18	Yes
decreased interleukin-2 secretion	5.59987e-18	Yes
increased IgG2a level	5.82273e-18	Yes
increased monocyte cell number	6.20952e-18	Yes
abnormal T cell activation	6.4533e-18	Yes
CD4-positive, alpha-beta T cell activation	6.80486e-18	Yes
positive regulation of lymphocyte activation	7.62133e-18	Yes
positive regulation of leukocyte activation	9.04774e-18	Yes
positive regulation of T cell activation	9.29339e-18	Yes
abnormal Peyer's patch germinal center morphology	1.1485e-17	Yes
increased T cell number	1.19203e-17	Yes
abnormal lymphocyte physiology	1.70223e-17	Yes
negative regulation of lymphocyte activation	2.14626e-17	Yes
abnormal T-helper 2 physiology	2.2567e-17	Yes
REACTOME_SIGNALING_BY_INTERLEUKINS	2.41247e-17	Yes
REACTOME_INTERLEUKIN_RECEPTOR_SHC_SIGNALING	3.09238e-17	Yes
lymph node hyperplasia	3.70496e-17	Yes
decreased double-positive T cell number	4.08556e-17	Yes
increased granulocyte number	4.42979e-17	Yes
KEGG_T_CELL_RECEPTOR_SIGNALING_PATHWAY	4.43635e-17	Yes
CD4-positive, alpha-beta T cell differentiation	4.47757e-17	Yes
decreased dendritic cell number	5.7794e-17	Yes
regulation of immune response	6.09503e-17	Yes
increased neutrophil cell number	7.05228e-17	Yes
abnormal spleen white pulp morphology	7.82716e-17	Yes
increased inflammatory response	1.04124e-16	Yes
increased IgG level	1.45136e-16	Yes
increased interleukin-2 secretion	1.47151e-16	Yes
regulation of immune effector process	1.61672e-16	Yes
increased IgE level	1.80004e-16	Yes
regulation of B cell activation	1.80753e-16	Yes
negative regulation of immune system process	2.30494e-16	Yes
abnormal response to infection	2.44014e-16	Yes
lung inflammation	2.50393e-16	Yes
abnormal T-helper 1 physiology	2.78319e-16	Yes
increased leukocyte cell number	3.25212e-16	Yes
T cell differentiation involved in immune response	3.61548e-16	Yes
increased interleukin-4 secretion	3.72159e-16	Yes
decreased immunoglobulin level	4.55814e-16	Yes
increased memory T cell number	5.36238e-16	Yes
decreased IgG level	5.38467e-16	Yes
abnormal CD8-positive T cell physiology	5.4686e-16	Yes
STAT6 subnetwork	5.94404e-16	Yes
abnormal thymus medulla morphology	6.81137e-16	Yes
abnormal immune system organ morphology	6.98925e-16	Yes
increased eosinophil cell number	7.0808e-16	Yes
abnormal immune system cell morphology	7.33513e-16	Yes
increased CD4-positive T cell number	7.35985e-16	Yes
TRAF2 subnetwork	7.71176e-16	Yes
abnormal T cell proliferation	7.85719e-16	Yes
regulation of defense response	9.39697e-16	Yes
regulation of CD4-positive, alpha-beta T cell activation	9.46517e-16	Yes
increased B cell number	1.01583e-15	Yes
regulation of mononuclear cell proliferation	1.03488e-15	Yes
abnormal dendritic cell physiology	1.20911e-15	Yes
abnormal inflammatory response	1.26641e-15	Yes
regulation of alpha-beta T cell differentiation	1.42408e-15	Yes
regulation of leukocyte proliferation	1.66093e-15	Yes
alpha-beta T cell differentiation involved in immune response	1.7119e-15	Yes
alpha-beta T cell activation involved in immune response	1.7119e-15	Yes
CTLA4 subnetwork	1.72213e-15	Yes
immune effector process	1.84009e-15	Yes
regulation of lymphocyte proliferation	1.93233e-15	Yes
leukocyte activation involved in immune response	2.41362e-15	Yes
cell activation involved in immune response	2.41362e-15	Yes
abnormal T cell differentiation	2.6601e-15	Yes
decreased regulatory T cell number	2.72131e-15	Yes
negative regulation of T cell activation	2.7873e-15	Yes
decreased IgM level	3.36856e-15	Yes
abnormal lymph node morphology	3.41406e-15	Yes
kinase binding	3.58524e-15	Yes
decreased circulating interleukin-4 level	4.03685e-15	Yes
increased IgA level	4.09156e-15	Yes
negative regulation of cell activation	4.40462e-15	Yes
salivary gland inflammation	4.43153e-15	Yes
increased susceptibility to autoimmune disorder	5.16202e-15	Yes
KEGG_JAK_STAT_SIGNALING_PATHWAY	5.25701e-15	Yes
abnormal thymocyte activation	5.26262e-15	Yes
regulation of CD4-positive, alpha-beta T cell differentiation	5.35971e-15	Yes
CD4-positive, alpha-beta T cell differentiation involved in immune response	5.52273e-15	Yes
T-helper cell differentiation	5.52273e-15	Yes
REACTOME_INTERLEUKIN:3_5_AND_GM:CSF_SIGNALING	5.52893e-15	Yes
abnormal lymphocyte cell number	5.97471e-15	Yes
abnormal spleen red pulp morphology	6.04949e-15	Yes
decreased susceptibility to type IV hypersensitivity reaction	6.74282e-15	Yes
increased double-negative T cell number	7.74867e-15	Yes
decreased IgG1 level	7.92246e-15	Yes
decreased interleukin-10 secretion	8.32002e-15	Yes
abnormal splenic cell ratio	8.61705e-15	Yes
negative regulation of leukocyte activation	8.81927e-15	Yes
absent spleen germinal center	1.00915e-14	Yes
abnormal dendritic cell differentiation	1.04961e-14	Yes
tumor necrosis factor-activated receptor activity	1.13126e-14	Yes
regulation of T cell proliferation	1.13723e-14	Yes
abnormal humoral immune response	1.25534e-14	Yes
STAT3 subnetwork	1.26843e-14	Yes
decreased spleen germinal center number	1.27943e-14	Yes
abnormal immune system morphology	1.4491e-14	Yes
abnormal leukocyte migration	1.50956e-14	Yes
decreased T cell number	1.80147e-14	Yes
regulation of adaptive immune response	1.89397e-14	Yes
positive regulation of mononuclear cell proliferation	1.94983e-14	Yes
KEGG_CHEMOKINE_SIGNALING_PATHWAY	1.98941e-14	Yes
MAPK8 subnetwork	2.09706e-14	Yes
colitis	2.13966e-14	Yes
extramedullary hematopoiesis	2.22451e-14	Yes
decreased susceptibility to experimental autoimmune encephalomyelitis	2.3409e-14	Yes
positive regulation of T cell differentiation	2.62416e-14	Yes
positive regulation of immune response	2.81267e-14	Yes
decreased NK T cell number	2.95707e-14	Yes
positive regulation of lymphocyte proliferation	3.1391e-14	Yes
liver inflammation	3.59026e-14	Yes
increased IgG1 level	3.82659e-14	Yes
KEGG_CYTOKINE_CYTOKINE_RECEPTOR_INTERACTION	4.09741e-14	Yes
positive regulation of lymphocyte differentiation	4.36941e-14	Yes
cytokine metabolic process	4.60815e-14	Yes
increased immunoglobulin level	4.88225e-14	Yes
regulation of adaptive immune response based on somatic recombination of immune receptors built from immunoglobulin superfamily domains	5.08847e-14	Yes
leukocyte homeostasis	5.48217e-14	Yes
KEGG_APOPTOSIS	5.80148e-14	Yes
positive regulation of leukocyte proliferation	6.19949e-14	Yes
abnormal class switch recombination	6.27929e-14	Yes
decreased NK cell number	6.41654e-14	Yes
regulation of cytokine biosynthetic process	6.98264e-14	Yes
JAK3 subnetwork	7.74406e-14	Yes
TRAF1 subnetwork	7.91871e-14	Yes
cytokine biosynthetic process	7.94091e-14	Yes
decreased CD4-positive T cell number	8.12993e-14	Yes
increased plasma cell number	8.88033e-14	Yes
small thymus	8.8985e-14	Yes
external side of plasma membrane	9.66533e-14	Yes
anemia	9.96218e-14	Yes
death receptor activity	1.05633e-13	Yes
B cell activation	1.13352e-13	Yes
IL2RB subnetwork	1.17544e-13	Yes
T cell homeostasis	1.27064e-13	Yes
abnormal thymus cell ratio	1.36637e-13	Yes
abnormal leukocyte physiology	1.50046e-13	Yes
TRAF3 subnetwork	1.59484e-13	Yes
lymphocyte homeostasis	1.67698e-13	Yes
IL2RG subnetwork	1.74462e-13	Yes
increased thymocyte number	1.91208e-13	Yes
IL3RA subnetwork	2.01355e-13	Yes
increased double-positive T cell number	2.09675e-13	Yes
decreased IgG2a level	2.43013e-13	Yes
IL2RA subnetwork	2.4414e-13	Yes
positive regulation of cytokine production	2.69869e-13	Yes
increased T cell apoptosis	2.97509e-13	Yes
immune response-regulating signaling pathway	3.03804e-13	Yes
CASP8 subnetwork	3.17931e-13	Yes
protein kinase binding	3.43409e-13	Yes
decreased IgA level	3.52529e-13	Yes
adaptive immune response	3.53134e-13	Yes
enlarged thymus	3.70529e-13	Yes
positive regulation of protein metabolic process	3.80803e-13	Yes
IL4R subnetwork	4.17358e-13	Yes
JAK2 subnetwork	4.17456e-13	Yes
abnormal B cell physiology	4.35245e-13	Yes
small lymph nodes	4.42722e-13	Yes
IL7R subnetwork	4.44701e-13	Yes
abnormal lymphopoiesis	4.98915e-13	Yes
CSF2RB subnetwork	5.12078e-13	Yes
MAP2K4 subnetwork	5.18116e-13	Yes
thymus hypoplasia	5.28252e-13	Yes
decreased double-negative T cell number	5.5143e-13	Yes
TRAF3IP2 subnetwork	5.61452e-13	Yes
decreased B cell number	5.80129e-13	Yes
abnormal thymus cortex morphology	5.96704e-13	Yes
STAT4 subnetwork	6.12227e-13	Yes
CASP10 subnetwork	6.20367e-13	Yes
abnormal spleen B cell follicle morphology	6.35142e-13	Yes
TYK2 subnetwork	6.6705e-13	Yes
decreased tumor incidence	6.75137e-13	Yes
IL12A subnetwork	6.75548e-13	Yes
activated T cell proliferation	6.79453e-13	Yes
immune response-activating signal transduction	6.8681e-13	Yes
CD2 subnetwork	7.94316e-13	Yes
small Peyer's patches	8.14731e-13	Yes
abnormal regulatory T cell physiology	8.16068e-13	Yes
positive regulation of T cell proliferation	8.57197e-13	Yes
regulation of leukocyte mediated immunity	8.74433e-13	Yes
ERLIN1 subnetwork	9.01581e-13	Yes
abnormal immunoglobulin level	9.69868e-13	Yes
increased CD8-positive T cell number	1.00585e-12	Yes
increased follicular B cell number	1.05573e-12	Yes
increased autoantibody level	1.06027e-12	Yes
STAT5B subnetwork	1.0625e-12	Yes
absent lymph nodes	1.09037e-12	Yes
EPOR subnetwork	1.11901e-12	Yes
lymph node hypoplasia	1.13759e-12	Yes
regulation of lymphocyte mediated immunity	1.168e-12	Yes
regulation of production of molecular mediator of immune response	1.20812e-12	Yes
abnormal T-helper 1 cell differentiation	1.30996e-12	Yes
increased susceptibility to bacterial infection	1.40233e-12	Yes
increased splenocyte number	1.40525e-12	Yes
chronic inflammation	1.45875e-12	Yes
KEGG_HEMATOPOIETIC_CELL_LINEAGE	1.65144e-12	Yes
intestinal inflammation	1.80026e-12	Yes
dermatitis	1.80936e-12	Yes
JAK1 subnetwork	1.86844e-12	Yes
regulation of immunoglobulin production	1.96105e-12	Yes
abnormal myelopoiesis	1.9685e-12	Yes
increased IgG2b level	2.281e-12	Yes
positive regulation of B cell activation	2.29109e-12	Yes
REACTOME_ADAPTIVE_IMMUNE_SYSTEM	2.30895e-12	Yes
thymus cortex hypoplasia	2.31574e-12	Yes
lymphoid hyperplasia	2.41212e-12	Yes
granulomatous inflammation	2.58491e-12	Yes
decreased interleukin-12 secretion	2.5956e-12	Yes
decreased thymocyte number	2.68448e-12	Yes
STAT1 subnetwork	2.71299e-12	Yes
SYK subnetwork	2.76203e-12	Yes
decreased single-positive T cell number	2.88488e-12	Yes
LCK subnetwork	2.92115e-12	Yes
increased IgM level	3.03146e-12	Yes
IFNAR1 subnetwork	3.14313e-12	Yes
increased tumor necrosis factor secretion	3.18303e-12	Yes
abnormal thymus morphology	3.24856e-12	Yes
T cell costimulation	3.3387e-12	Yes
lymphocyte costimulation	3.3387e-12	Yes
interferon-gamma production	3.40357e-12	Yes
myeloid cell differentiation	3.48335e-12	Yes
increased spleen red pulp amount	3.53599e-12	Yes
decreased circulating interferon-gamma level	3.53944e-12	Yes
abnormal Peyer's patch morphology	3.82863e-12	Yes
adaptive immune response based on somatic recombination of immune receptors built from immunoglobulin superfamily domains	3.9617e-12	Yes
decreased interleukin-17 secretion	4.03507e-12	Yes
decreased susceptibility to autoimmune diabetes	4.17153e-12	Yes
regulation of B cell proliferation	4.28377e-12	Yes
MAPK14 subnetwork	4.39681e-12	Yes
GHR subnetwork	4.43307e-12	Yes
abnormal dendritic cell antigen presentation	4.71607e-12	Yes
VAV1 subnetwork	4.71966e-12	Yes
positive regulation of defense response	4.86277e-12	Yes
abnormal lymph node germinal center morphology	5.42051e-12	Yes
REACTOME_CD28_CO:STIMULATION	5.44729e-12	Yes
REACTOME_COSTIMULATION_BY_THE_CD28_FAMILY	5.76743e-12	Yes
abnormal cytotoxic T cell physiology	5.77903e-12	Yes
increased anti-nuclear antigen antibody level	5.79147e-12	Yes
diarrhea	5.84333e-12	Yes
leukocyte mediated immunity	6.02176e-12	Yes
production of molecular mediator of immune response	6.19721e-12	Yes
CSF3R subnetwork	6.46351e-12	Yes
IL12RB2 subnetwork	6.644e-12	Yes
PIK3R2 subnetwork	6.93162e-12	Yes
regulation of T-helper cell differentiation	7.22057e-12	Yes
CAD subnetwork	7.37977e-12	Yes
SPI1 subnetwork	7.50019e-12	Yes
IL12B subnetwork	7.62297e-12	Yes
protease binding	7.75876e-12	Yes
IL15RA subnetwork	8.46242e-12	Yes
decreased IgG2b level	8.72616e-12	Yes
increased B cell proliferation	9.07171e-12	Yes
CNTFR subnetwork	9.08463e-12	Yes
activation of immune response	9.13524e-12	Yes
abnormal hematopoiesis	9.63643e-12	Yes
IL9R subnetwork	9.8914e-12	Yes
negative regulation of cytokine production	1.00281e-11	Yes
TUBA3C subnetwork	1.00687e-11	Yes
TUBA3D subnetwork	1.00687e-11	Yes
abnormal cytokine level	1.03569e-11	Yes
IL5RA subnetwork	1.11518e-11	Yes
SOCS1 subnetwork	1.1284e-11	Yes
decreased lymphocyte cell number	1.14113e-11	Yes
BHLHE40 subnetwork	1.19291e-11	Yes
regulation of intracellular protein kinase cascade	1.20725e-11	Yes
regulation of interleukin-2 production	1.22087e-11	Yes
IL6R subnetwork	1.26529e-11	Yes
regulation of interferon-gamma production	1.29763e-11	Yes
myeloid leukocyte differentiation	1.319e-11	Yes
glomerulonephritis	1.32157e-11	Yes
tumor necrosis factor receptor superfamily binding	1.35421e-11	Yes
decreased IgG3 level	1.40506e-11	Yes
abnormal spleen marginal zone morphology	1.41124e-11	Yes
IFNGR2 subnetwork	1.43657e-11	Yes
cell surface	1.5423e-11	Yes
ENSG00000147507 subnetwork	1.71785e-11	Yes
LEPR subnetwork	1.79014e-11	Yes
REACTOME_SIGNALING_BY_SCF:KIT	1.79152e-11	Yes
IL11RA subnetwork	2.20343e-11	Yes
OSMR subnetwork	2.20343e-11	Yes
PRLR subnetwork	2.43762e-11	Yes
abnormal B cell morphology	2.55849e-11	Yes
tumor necrosis factor receptor binding	2.5899e-11	Yes
IFNAR2 subnetwork	2.6231e-11	Yes
positive regulation of immune effector process	2.63398e-11	Yes
IL23R subnetwork	2.63642e-11	Yes
B cell proliferation	2.71222e-11	Yes
T cell receptor signaling pathway	2.74017e-11	Yes
KEGG_INTESTINAL_IMMUNE_NETWORK_FOR_IGA_PRODUCTION	2.75181e-11	Yes
increased susceptibility to experimental autoimmune encephalomyelitis	2.98708e-11	Yes
ENSG00000159113 subnetwork	3.01062e-11	Yes
IL13RA1 subnetwork	3.12558e-11	Yes
abnormal interleukin level	3.16289e-11	Yes
SOCS5 subnetwork	3.16874e-11	Yes
IL10RA subnetwork	3.1821e-11	Yes
abnormal CD4-positive T cell differentiation	3.18345e-11	Yes
decreased leukocyte cell number	3.27209e-11	Yes
lymphocyte mediated immunity	3.33724e-11	Yes
PTPN6 subnetwork	3.37171e-11	Yes
large intestinal inflammation	3.44377e-11	Yes
MPL subnetwork	3.47016e-11	Yes
KEGG_FC_EPSILON_RI_SIGNALING_PATHWAY	3.61523e-11	Yes
IL28RA subnetwork	3.72274e-11	Yes
regulation of myeloid cell differentiation	3.79214e-11	Yes
regulation of interleukin-10 production	3.80803e-11	Yes
stomach inflammation	3.89109e-11	Yes
FASLG subnetwork	3.89222e-11	Yes
KEGG_SMALL_CELL_LUNG_CANCER	4.04084e-11	Yes
decreased memory T cell number	4.1489e-11	Yes
REACTOME_CD28_DEPENDENT_PI3KAKT_SIGNALING	4.26258e-11	Yes
IL6ST subnetwork	4.45387e-11	Yes
IL22RA2 subnetwork	4.46461e-11	Yes
IL13RA2 subnetwork	4.46461e-11	Yes
IL21R subnetwork	4.46461e-11	Yes
REACTOME_CYTOKINE_SIGNALING_IN_IMMUNE_SYSTEM	4.49312e-11	Yes
IL22RA1 subnetwork	4.66954e-11	Yes
MAP3K5 subnetwork	5.00184e-11	Yes
brain inflammation	5.0028e-11	Yes
abnormal interleukin secretion	5.22461e-11	Yes
pancreas inflammation	5.22655e-11	Yes
LIFR subnetwork	5.356e-11	Yes
increased macrophage cell number	5.39975e-11	Yes
autoimmune response	5.44914e-11	Yes
interleukin-10 production	5.4871e-11	Yes
increased IgG3 level	5.56407e-11	Yes
IL20RA subnetwork	5.6762e-11	Yes
impaired NK cell cytolysis	5.7515e-11	Yes
FADD subnetwork	5.83524e-11	Yes
PIK3CG subnetwork	5.94887e-11	Yes
cytokine receptor binding	6.17991e-11	Yes
decreased CD8-positive T cell number	6.43043e-11	Yes
decreased eosinophil cell number	6.60987e-11	Yes
homeostasis of number of cells	7.36265e-11	Yes
absent Peyer's patches	7.85449e-11	Yes
PTPRC subnetwork	8.05007e-11	Yes
abnormal macrophage physiology	8.73594e-11	Yes
CBL subnetwork	8.81669e-11	Yes
increased circulating interleukin-6 level	8.9878e-11	Yes
CXCR4 subnetwork	9.00683e-11	Yes
immunoglobulin production	9.07911e-11	Yes
CSF2RA subnetwork	9.19369e-11	Yes
ARID4B subnetwork	9.37083e-11	Yes
NFKB1 subnetwork	9.57893e-11	Yes
abnormal thymus involution	9.69992e-11	Yes
IFNGR1 subnetwork	9.81296e-11	Yes
interleukin-2 production	1.01906e-10	Yes
peptidyl-tyrosine modification	1.03124e-10	Yes
IL2 subnetwork	1.04771e-10	Yes
IL6 subnetwork	1.11434e-10	Yes
leukocyte apoptotic process	1.16272e-10	Yes
increased activated T cell number	1.17183e-10	Yes
regulation of activated T cell proliferation	1.1949e-10	Yes
SOCS4 subnetwork	1.23235e-10	Yes
membrane raft	1.26066e-10	Yes
peptidyl-tyrosine phosphorylation	1.30891e-10	Yes
abnormal bone marrow cell morphology/development	1.37035e-10	Yes
increased susceptibility to bacterial infection induced morbidity/mortality	1.53189e-10	Yes
REACTOME_TOLL_LIKE_RECEPTOR_5_TLR5_CASCADE	1.54797e-10	Yes
REACTOME_MYD88_CASCADE_INITIATED_ON_PLASMA_MEMBRANE	1.54797e-10	Yes
REACTOME_TOLL_LIKE_RECEPTOR_10_TLR10_CASCADE	1.54797e-10	Yes
TNFRSF11A subnetwork	1.70747e-10	Yes
abnormal B cell activation	1.76445e-10	Yes
KEGG_ACUTE_MYELOID_LEUKEMIA	1.79673e-10	Yes
positive regulation of intracellular protein kinase cascade	1.84323e-10	Yes
regulation of immunoglobulin mediated immune response	1.88423e-10	Yes
negative regulation of immune response	1.92174e-10	Yes
PIK3R1 subnetwork	1.96888e-10	Yes
PIK3CD subnetwork	1.97362e-10	Yes
REACTOME_TCR_SIGNALING	2.09151e-10	Yes
increased spleen weight	2.19057e-10	Yes
IL12RB1 subnetwork	2.19607e-10	Yes
MCL1 subnetwork	2.22806e-10	Yes
cytokine receptor activity	2.24292e-10	Yes
spleen hypoplasia	2.30965e-10	Yes
positive regulation of cytokine biosynthetic process	2.33851e-10	Yes
BCL2 subnetwork	2.47157e-10	Yes
defective cytotoxic T cell cytolysis	2.57418e-10	Yes
immune response-regulating cell surface receptor signaling pathway	2.58921e-10	Yes
abnormal Peyer's patch follicle morphology	2.69837e-10	Yes
type 2 immune response	2.7645e-10	Yes
response to cytokine stimulus	2.81456e-10	Yes
REACTOME_NFKB_AND_MAP_KINASES_ACTIVATION_MEDIATED_BY_TLR4_SIGNALING_REPERTOIRE	2.96229e-10	Yes
CBLC subnetwork	3.03381e-10	Yes
abnormal B cell differentiation	3.04315e-10	Yes
increased single-positive T cell number	3.11332e-10	Yes
increased anti-double stranded DNA antibody level	3.1275e-10	Yes
negative regulation of B cell activation	3.2544e-10	Yes
CD4 subnetwork	3.39449e-10	Yes
regulation of peptidyl-tyrosine phosphorylation	3.54425e-10	Yes
increased spleen white pulp amount	3.55418e-10	Yes
STAT5A subnetwork	3.79138e-10	Yes
tumor necrosis factor-mediated signaling pathway	3.87526e-10	Yes
BCL2L1 subnetwork	4.0788e-10	Yes
antigen receptor-mediated signaling pathway	4.08974e-10	Yes
IL23A subnetwork	4.28039e-10	Yes
abnormal intestinal epithelium morphology	4.30119e-10	Yes
REACTOME_CD28_DEPENDENT_VAV1_PATHWAY	4.35711e-10	Yes
CD247 subnetwork	4.42112e-10	Yes
abnormal spleen periarteriolar lymphoid sheath morphology	4.42424e-10	Yes
increased interleukin-10 secretion	4.43528e-10	Yes
positive regulation of cell differentiation	4.57565e-10	Yes
TSLP subnetwork	4.57844e-10	Yes
FOS subnetwork	4.68484e-10	Yes
response to tumor necrosis factor	4.75284e-10	Yes
KEGG_MAPK_SIGNALING_PATHWAY	4.79542e-10	Yes
increased interleukin-5 secretion	4.85353e-10	Yes
increased circulating tumor necrosis factor level	4.8617e-10	Yes
TDP2 subnetwork	4.87604e-10	Yes
BAG2 subnetwork	4.89563e-10	Yes
REACTOME_TRAF6_MEDIATED_INDUCTION_OF_NFKB_AND_MAP_KINASES_UPON_TLR78_OR_9_ACTIVATION	5.1585e-10	Yes
abnormal double-negative T cell morphology	5.16416e-10	Yes
regulation of B cell mediated immunity	5.18197e-10	Yes
immune response-activating cell surface receptor signaling pathway	5.21794e-10	Yes
positive regulation of B cell proliferation	5.37053e-10	Yes
increased susceptibility to autoimmune diabetes	5.52634e-10	Yes
IL3 subnetwork	5.57244e-10	Yes
CBLB subnetwork	5.59105e-10	Yes
CLCF1 subnetwork	5.62314e-10	Yes
KEGG_PATHWAYS_IN_CANCER	5.77541e-10	Yes
regulation of protein localization	5.85007e-10	Yes
decreased platelet cell number	5.9297e-10	Yes
increased circulating interferon-gamma level	6.93675e-10	Yes
REACTOME_TRAF6_MEDIATED_INDUCTION_OF_PROINFLAMMATORY_CYTOKINES	7.14908e-10	Yes
cellular response to tumor necrosis factor	7.25724e-10	Yes
increased susceptibility to viral infection	7.75996e-10	Yes
regulation of establishment of protein localization	7.80338e-10	Yes
abnormal osteoclast differentiation	7.84563e-10	Yes
IL10 subnetwork	7.93365e-10	Yes
abnormal NK cell physiology	8.03049e-10	Yes
PIK3C2G subnetwork	8.4761e-10	Yes
REACTOME_MYD88MAL_CASCADE_INITIATED_ON_PLASMA_MEMBRANE	8.54304e-10	Yes
REACTOME_TOLL_LIKE_RECEPTOR_2_TLR2_CASCADE	8.54304e-10	Yes
REACTOME_TOLL_LIKE_RECEPTOR_TLR6TLR2_CASCADE	8.54304e-10	Yes
REACTOME_TOLL_LIKE_RECEPTOR_TLR1TLR2_CASCADE	8.54304e-10	Yes
REACTOME_INTRINSIC_PATHWAY_FOR_APOPTOSIS	8.99774e-10	Yes
lymphocyte apoptotic process	9.06103e-10	Yes
abnormal CD8-positive T cell morphology	9.55048e-10	Yes
CSH1 subnetwork	9.60762e-10	Yes
decreased susceptibility to induced arthritis	9.62064e-10	Yes
decreased hematocrit	1.02099e-09	Yes
TNFRSF10B subnetwork	1.04523e-09	Yes
T cell mediated immunity	1.09109e-09	Yes
abnormal immune serum protein physiology	1.10472e-09	Yes
interleukin-4 production	1.17055e-09	Yes
positive regulation of activated T cell proliferation	1.23851e-09	Yes
decreased susceptibility to injury	1.27882e-09	Yes
PIK3C3 subnetwork	1.30053e-09	Yes
abnormal T cell morphology	1.34049e-09	Yes
KEGG_LEISHMANIA_INFECTION	1.45083e-09	Yes
abnormal Langerhans cell physiology	1.46324e-09	Yes
EPO subnetwork	1.57512e-09	Yes
REACTOME_MYD88:INDEPENDENT_CASCADE_INITIATED_ON_PLASMA_MEMBRANE	1.57643e-09	Yes
REACTOME_TOLL_LIKE_RECEPTOR_78_TLR78_CASCADE	1.59818e-09	Yes
REACTOME_MYD88_DEPENDENT_CASCADE_INITIATED_ON_ENDOSOME	1.59818e-09	Yes
IL5 subnetwork	1.60332e-09	Yes
REACTOME_DOWNSTREAM_TCR_SIGNALING	1.61208e-09	Yes
increased interleukin-6 secretion	1.64023e-09	Yes
OSM subnetwork	1.66703e-09	Yes
SOCS3 subnetwork	1.67929e-09	Yes
ITK subnetwork	1.6875e-09	Yes
IL4 subnetwork	1.7826e-09	Yes
decreased B cell proliferation	1.82614e-09	Yes
ETS1 subnetwork	1.85067e-09	Yes
increased circulating interleukin-12 level	1.89596e-09	Yes
abnormal lymph node B cell domain morphology	2.01536e-09	Yes
SOCS2 subnetwork	2.05486e-09	Yes
abnormal T cell subpopulation ratio	2.0574e-09	Yes
KEGG_ALLOGRAFT_REJECTION	2.06186e-09	Yes
CD53 subnetwork	2.16905e-09	Yes
RIPK1 subnetwork	2.18367e-09	Yes
IL22 subnetwork	2.21569e-09	Yes
increased susceptibility to induced colitis	2.26069e-09	Yes
AKT2 subnetwork	2.2642e-09	Yes
RNF31 subnetwork	2.30712e-09	Yes
CD40 subnetwork	2.44558e-09	Yes
IFNB1 subnetwork	2.5046e-09	Yes
negative regulation of alpha-beta T cell activation	2.54328e-09	Yes
increased interleukin-12 secretion	2.63633e-09	Yes
CASP6 subnetwork	2.68316e-09	Yes
increased thymus weight	2.68425e-09	Yes
JAK-STAT cascade	2.75486e-09	Yes
IL20 subnetwork	2.8926e-09	Yes
positive regulation of alpha-beta T cell activation	2.93561e-09	Yes
IFNA2 subnetwork	3.10054e-09	Yes
IFNA21 subnetwork	3.10054e-09	Yes
IFNA5 subnetwork	3.10054e-09	Yes
ENSG00000147877 subnetwork	3.10054e-09	Yes
ENSG00000186809 subnetwork	3.10054e-09	Yes
IFNA10 subnetwork	3.10054e-09	Yes
IFNA16 subnetwork	3.10054e-09	Yes
IFNA8 subnetwork	3.10054e-09	Yes
ENSG00000120247 subnetwork	3.10054e-09	Yes
cellular response to cytokine stimulus	3.12074e-09	Yes
T cell differentiation in thymus	3.23306e-09	Yes
decreased T cell apoptosis	3.24987e-09	Yes
myeloid hyperplasia	3.37517e-09	Yes
insulitis	3.52409e-09	Yes
CSF3 subnetwork	3.66944e-09	Yes
KPNA3 subnetwork	3.85178e-09	Yes
FAS subnetwork	3.90757e-09	Yes
JUN subnetwork	3.97975e-09	Yes
TIMM50 subnetwork	4.15332e-09	Yes
TRAIP subnetwork	4.21547e-09	Yes
CCR5 subnetwork	4.23063e-09	Yes
ENSG00000215778 subnetwork	4.23063e-09	Yes
impaired macrophage chemotaxis	4.24343e-09	Yes
TPO subnetwork	4.27013e-09	Yes
ZAP70 subnetwork	4.34344e-09	Yes
PRL subnetwork	4.37416e-09	Yes
abnormal mesenteric lymph node morphology	4.43556e-09	Yes
IFNA6 subnetwork	4.55807e-09	Yes
IFNG subnetwork	4.61528e-09	Yes
KEGG_NATURAL_KILLER_CELL_MEDIATED_CYTOTOXICITY	4.77901e-09	Yes
DNAJA1 subnetwork	5.03172e-09	Yes
positive regulation of peptidyl-tyrosine phosphorylation	5.09947e-09	Yes
negative regulation of immune effector process	5.13558e-09	Yes
REACTOME_ACTIVATED_TLR4_SIGNALLING	5.17697e-09	Yes
REACTOME_TOLL_LIKE_RECEPTOR_3_TLR3_CASCADE	5.27275e-09	Yes
REACTOME_TRIF_MEDIATED_TLR3_SIGNALING	5.27275e-09	Yes
LIF subnetwork	5.29762e-09	Yes
IL24 subnetwork	5.29762e-09	Yes
IL26 subnetwork	5.29762e-09	Yes
IL28A subnetwork	5.29762e-09	Yes
IL29 subnetwork	5.29762e-09	Yes
IL21 subnetwork	5.29762e-09	Yes
IL28B subnetwork	5.29762e-09	Yes
IL7 subnetwork	5.29762e-09	Yes
IL15 subnetwork	5.29762e-09	Yes
IFNE subnetwork	5.29762e-09	Yes
IL9 subnetwork	5.29762e-09	Yes
IFNW1 subnetwork	5.29762e-09	Yes
IL19 subnetwork	5.29762e-09	Yes
IFNK subnetwork	5.29762e-09	Yes
LEPROT subnetwork	5.36839e-09	Yes
CASP3 subnetwork	5.44551e-09	Yes
regulation of interleukin-2 biosynthetic process	5.55553e-09	Yes
cytokine activity	5.63144e-09	Yes
HSP90AA1 subnetwork	6.11483e-09	Yes
MAPK1 subnetwork	6.6034e-09	Yes
decreased splenocyte proliferation	6.75269e-09	Yes
increased length of allograft survival	6.8698e-09	Yes
B cell differentiation	6.90135e-09	Yes
CEBPB subnetwork	6.98958e-09	Yes
abnormal lymph node cell ratio	7.04823e-09	Yes
regulation of inflammatory response	7.06139e-09	Yes
abnormal spleen germinal center morphology	7.07258e-09	Yes
regulation of innate immune response	7.07743e-09	Yes
heart inflammation	7.07814e-09	Yes
STAT2 subnetwork	7.12626e-09	Yes
arrested B cell differentiation	7.12908e-09	Yes
IKBKB subnetwork	7.19342e-09	Yes
positive regulation of JAK-STAT cascade	7.49668e-09	Yes
tyrosine phosphorylation of STAT protein	7.56074e-09	Yes
IL13 subnetwork	8.13552e-09	Yes
REACTOME_TOLL_LIKE_RECEPTOR_9_TLR9_CASCADE	8.36563e-09	Yes
CTF1 subnetwork	8.38176e-09	Yes
SPNS1 subnetwork	8.56606e-09	Yes
REACTOME_NUCLEOTIDE:BINDING_DOMAIN_LEUCINE_RICH_REPEAT_CONTAINING_RECEPTOR_NLR_SIGNALING_PATHWAYS	8.62016e-09	Yes
regulation of multi-organism process	8.66587e-09	Yes
MSN subnetwork	9.08765e-09	Yes
IL11 subnetwork	9.16935e-09	Yes
intermingled spleen red and white pulp	9.77186e-09	Yes
G3BP1 subnetwork	9.91624e-09	Yes
abnormal adaptive immunity	1.03069e-08	Yes
PIAS3 subnetwork	1.03251e-08	Yes
abnormal common myeloid progenitor cell morphology	1.07697e-08	Yes
HRAS subnetwork	1.08588e-08	Yes
IL8 subnetwork	1.09881e-08	Yes
natural killer cell activation	1.10137e-08	Yes
REACTOME_EXTRINSIC_PATHWAY_FOR_APOPTOSIS	1.142e-08	Yes
REACTOME_DEATH_RECEPTOR__SIGNALLING	1.142e-08	Yes
protein tyrosine kinase activity	1.17179e-08	Yes
abnormal mast cell morphology	1.1973e-08	Yes
positive regulation of lymphocyte mediated immunity	1.22546e-08	Yes
positive regulation of leukocyte mediated immunity	1.22546e-08	Yes
NFKBIA subnetwork	1.27966e-08	Yes
decreased marginal zone B cell number	1.30377e-08	Yes
REACTOME_ACTIVATED_TAK1_MEDIATES_P38_MAPK_ACTIVATION	1.3167e-08	Yes
decreased bone marrow cell number	1.33917e-08	Yes
positive regulation of innate immune response	1.38442e-08	Yes
FYN subnetwork	1.40628e-08	Yes
increased mature B cell number	1.48814e-08	Yes
decreased macrophage cell number	1.57933e-08	Yes
CD28 subnetwork	1.59536e-08	Yes
IKZF3 subnetwork	1.632e-08	Yes
impaired eosinophil recruitment	1.6888e-08	Yes
T-helper 1 type immune response	1.75446e-08	Yes
regulation of protein transport	1.77387e-08	Yes
TRAF5 subnetwork	1.84549e-08	Yes
positive regulation of myeloid cell differentiation	1.88378e-08	Yes
regulation of tyrosine phosphorylation of STAT protein	1.90806e-08	Yes
positive regulation of tyrosine phosphorylation of STAT protein	1.93327e-08	Yes
B cell activation involved in immune response	1.97782e-08	Yes
AXL subnetwork	2.00571e-08	Yes
SP1 subnetwork	2.03861e-08	Yes
SOCS6 subnetwork	2.16923e-08	Yes
regulation of isotype switching	2.1897e-08	Yes
BCL10 subnetwork	2.21449e-08	Yes
leukocyte mediated cytotoxicity	2.30426e-08	Yes
regulation of interleukin-4 production	2.42814e-08	Yes
abnormal proerythroblast morphology	2.57899e-08	Yes
CSF1R subnetwork	2.60769e-08	Yes
REACTOME_INNATE_IMMUNE_SYSTEM	2.68797e-08	Yes
interleukin-2 biosynthetic process	2.68802e-08	Yes
decreased apoptosis	2.73121e-08	Yes
increased transitional stage B cell number	2.77289e-08	Yes
abnormal T-helper 2 cell differentiation	2.77977e-08	Yes
KEGG_ASTHMA	2.79096e-08	Yes
PIK3R5 subnetwork	2.81503e-08	Yes
TCF7L2 subnetwork	2.83373e-08	Yes
REACTOME_TOLL_LIKE_RECEPTOR_4_TLR4_CASCADE	2.89888e-08	Yes
abnormal leukocyte morphology	2.90369e-08	Yes
increased susceptibility to induced arthritis	2.91398e-08	Yes
decreased mature B cell number	3.07043e-08	Yes
KEGG_AUTOIMMUNE_THYROID_DISEASE	3.13074e-08	Yes
myeloid dendritic cell activation	3.16523e-08	Yes
regulation of leukocyte mediated cytotoxicity	3.22428e-08	Yes
sphingolipid binding	3.35319e-08	Yes
positive regulation of cellular protein metabolic process	3.42846e-08	Yes
immunological synapse	3.44625e-08	Yes
alpha-beta T cell proliferation	3.46435e-08	Yes
decreased splenocyte number	3.51819e-08	Yes
KEGG_CHRONIC_MYELOID_LEUKEMIA	3.57117e-08	Yes
regulation of response to biotic stimulus	3.63998e-08	Yes
REACTOME_INTERLEUKIN:7_SIGNALING	3.69927e-08	Yes
regulation of myeloid leukocyte differentiation	3.80893e-08	Yes
negative regulation of lymphocyte differentiation	3.8462e-08	Yes
non-membrane spanning protein tyrosine kinase activity	3.93991e-08	Yes
increased pre-B cell number	4.08194e-08	Yes
REACTOME_CHEMOKINE_RECEPTORS_BIND_CHEMOKINES	4.16152e-08	Yes
regulation of interleukin-12 production	4.43037e-08	Yes
altered susceptibility to infection	4.43296e-08	Yes
TUBB4A subnetwork	4.5256e-08	Yes
decreased tumor necrosis factor secretion	4.55841e-08	Yes
KEGG_PRIMARY_IMMUNODEFICIENCY	4.81041e-08	Yes
regulation of cell killing	4.82429e-08	Yes
interleukin-13 production	4.91328e-08	Yes
REACTOME_IMMUNOREGULATORY_INTERACTIONS_BETWEEN_A_LYMPHOID_AND_A_NON:LYMPHOID_CELL	5.04161e-08	Yes
CD8A subnetwork	5.07995e-08	Yes
CSF2 subnetwork	5.10183e-08	Yes
LEP subnetwork	5.17948e-08	Yes
CNOT7 subnetwork	5.20953e-08	Yes
immunoglobulin production involved in immunoglobulin mediated immune response	5.39439e-08	Yes
decreased transitional stage B cell number	5.57111e-08	Yes
KEGG_VEGF_SIGNALING_PATHWAY	5.67425e-08	Yes
positive regulation of interferon-gamma production	5.71567e-08	Yes
mixed cellular infiltration to dermis	5.91919e-08	Yes
EPHA1 subnetwork	5.92627e-08	Yes
negative regulation of leukocyte proliferation	6.01162e-08	Yes
SHC1 subnetwork	6.08396e-08	Yes
NR3C1 subnetwork	6.11028e-08	Yes
interleukin-12 production	6.33703e-08	Yes
BCL2A1 subnetwork	6.34748e-08	Yes
IKBKG subnetwork	6.53378e-08	Yes
positive regulation of interleukin-2 biosynthetic process	6.8871e-08	Yes
abnormal level of surface class II molecules	6.99744e-08	Yes
inflammatory response	7.11885e-08	Yes
negative regulation of defense response	7.135e-08	Yes
KPNA1 subnetwork	7.21685e-08	Yes
MAP2K7 subnetwork	7.27744e-08	Yes
abnormal mammary gland physiology	7.30181e-08	Yes
MTPN subnetwork	7.36046e-08	Yes
increased bone marrow cell number	7.53991e-08	Yes
cachexia	7.54228e-08	Yes
decreased tumor growth/size	7.61078e-08	Yes
CFLAR subnetwork	7.62126e-08	Yes
BRCA1 subnetwork	7.6816e-08	Yes
increased susceptibility to endotoxin shock	7.73054e-08	Yes
skin inflammation	7.79091e-08	Yes
decreased pre-B cell number	7.86644e-08	Yes
REACTOME_GROWTH_HORMONE_RECEPTOR_SIGNALING	8.12848e-08	Yes
response to other organism	8.57951e-08	Yes
PLCG2 subnetwork	8.76356e-08	Yes
increased circulating interleukin-1 beta level	8.79198e-08	Yes
SH3/SH2 adaptor activity	8.815e-08	Yes
decreased inflammatory response	9.08677e-08	Yes
abnormal intestinal goblet cell morphology	9.45511e-08	Yes
negative regulation of inflammatory response	9.49993e-08	Yes
RAB35 subnetwork	9.73012e-08	Yes
cytokine-mediated signaling pathway	9.79482e-08	Yes
PIK3C2A subnetwork	9.84424e-08	Yes
ZFP91 subnetwork	9.92992e-08	Yes
arrested T cell differentiation	1.0044e-07	Yes
decreased spleen white pulp amount	1.01032e-07	Yes
somatic diversification of immunoglobulins	1.0241e-07	Yes
REACTOME_TAK1_ACTIVATES_NFKB_BY_PHOSPHORYLATION_AND_ACTIVATION_OF_IKKS_COMPLEX	1.04853e-07	Yes
IKZF4 subnetwork	1.04941e-07	Yes
HLA-DRA subnetwork	1.11822e-07	Yes
increased spleen germinal center number	1.12266e-07	Yes
somatic recombination of immunoglobulin gene segments	1.213e-07	Yes
abnormal thymus corticomedullary boundary morphology	1.23301e-07	Yes
DAXX subnetwork	1.23933e-07	Yes
DAXX subnetwork	1.23933e-07	Yes
DAXX subnetwork	1.23933e-07	Yes
AKT1 subnetwork	1.30571e-07	Yes
abnormal mast cell physiology	1.36401e-07	Yes
positive regulation of adaptive immune response	1.37908e-07	Yes
CARD11 subnetwork	1.39847e-07	Yes
CHUK subnetwork	1.43941e-07	Yes
HDAC1 subnetwork	1.46087e-07	Yes
response to biotic stimulus	1.49746e-07	Yes
abnormal chemokine secretion	1.52755e-07	Yes
CREBBP subnetwork	1.54014e-07	Yes
abnormal cell-mediated immunity	1.57283e-07	Yes
abnormal B cell proliferation	1.61038e-07	Yes
RELA subnetwork	1.61073e-07	Yes
increased airway responsiveness	1.64019e-07	Yes
decreased spleen germinal center size	1.64541e-07	Yes
PIK3CA subnetwork	1.6595e-07	Yes
decreased immature B cell number	1.7027e-07	Yes
HLA-DQA1 subnetwork	1.72054e-07	Yes
REACTOME_REGULATION_OF_IFNG_SIGNALING	1.7739e-07	Yes
enlarged mesenteric lymph nodes	1.7823e-07	Yes
decreased susceptibility to bacterial infection	1.79749e-07	Yes
positive regulation of myeloid leukocyte differentiation	1.86314e-07	Yes
anti-apoptosis	1.97529e-07	Yes
increased dendritic cell number	2.06156e-07	Yes
decreased susceptibility to parasitic infection	2.06705e-07	Yes
PTPN12 subnetwork	2.12153e-07	Yes
BTK subnetwork	2.19791e-07	Yes
regulation of isotype switching to IgG isotypes	2.20499e-07	Yes
NMI subnetwork	2.28342e-07	Yes
VCP subnetwork	2.36202e-07	Yes
abnormal mammary gland growth during lactation	2.37166e-07	Yes
IRS1 subnetwork	2.37651e-07	Yes
ENSG00000206294 subnetwork	2.39315e-07	Yes
regulation of immunoglobulin secretion	2.40577e-07	Yes
abnormal leukocyte adhesion	2.40741e-07	Yes
abnormal cellular extravasation	2.4173e-07	Yes
B cell derived lymphoma	2.42862e-07	Yes
HLA-DQB1 subnetwork	2.48244e-07	Yes
cytokine binding	2.48633e-07	Yes
HMGA2 subnetwork	2.51938e-07	Yes
regulation of JAK-STAT cascade	2.61226e-07	Yes
LYZ subnetwork	2.91709e-07	Yes
TNIP2 subnetwork	2.93316e-07	Yes
REACTOME_SIGNALLING_BY_NGF	2.94173e-07	Yes
regulation of DNA recombination	2.96925e-07	Yes
REACTOME_INTERLEUKIN:6_SIGNALING	2.98703e-07	Yes
regulation of T-helper 1 type immune response	3.01721e-07	Yes
BAK1 subnetwork	3.05256e-07	Yes
IRF2 subnetwork	3.06354e-07	Yes
immunoglobulin secretion	3.07139e-07	Yes
positive regulation of adaptive immune response based on somatic recombination of immune receptors built from immunoglobulin superfamily domains	3.121e-07	Yes
MAPK3 subnetwork	3.1995e-07	Yes
TRAT1 subnetwork	3.22712e-07	Yes
increased marginal zone B cell number	3.23253e-07	Yes
regulation of leukocyte apoptotic process	3.23771e-07	Yes
increased splenocyte proliferation	3.38416e-07	Yes
REACTOME_MAP_KINASE_ACTIVATION_IN_TLR_CASCADE	3.41534e-07	Yes
TRADD subnetwork	3.44518e-07	Yes
REACTOME_DOWNSTREAM_SIGNAL_TRANSDUCTION	3.56745e-07	Yes
KEGG_RIG_I_LIKE_RECEPTOR_SIGNALING_PATHWAY	3.68445e-07	Yes
tolerance induction	3.69169e-07	Yes
GDI1 subnetwork	3.76715e-07	Yes
inflammatory response to antigenic stimulus	3.80288e-07	Yes
BAX subnetwork	3.8161e-07	Yes
IRS2 subnetwork	3.84574e-07	Yes
MAP3K7 subnetwork	3.98101e-07	Yes
abnormal alveolar process morphology	4.04419e-07	Yes
negative regulation of mononuclear cell proliferation	4.05666e-07	Yes
negative regulation of lymphocyte proliferation	4.05666e-07	Yes
KEGG_TOLL_LIKE_RECEPTOR_SIGNALING_PATHWAY	4.26618e-07	Yes
abnormal response to transplant	4.43721e-07	Yes
abnormal B cell number	4.55921e-07	Yes
somatic diversification of immunoglobulins involved in immune response	4.58484e-07	Yes
isotype switching	4.58484e-07	Yes
somatic recombination of immunoglobulin genes involved in immune response	4.58484e-07	Yes
regulation of defense response to virus	4.62766e-07	Yes
cell killing	4.65239e-07	Yes
BIRC3 subnetwork	4.69192e-07	Yes
innate immune response	4.91808e-07	Yes
CASP2 subnetwork	5.03399e-07	Yes
positive regulation of protein phosphorylation	5.24454e-07	Yes
ENSG00000206229 subnetwork	5.35866e-07	Yes
ENSG00000206293 subnetwork	5.35866e-07	Yes
HLA-DMA subnetwork	5.35866e-07	Yes
decreased interleukin-5 secretion	5.6019e-07	Yes
SPN subnetwork	5.8228e-07	Yes
blepharitis	5.8355e-07	Yes
B2M subnetwork	5.83771e-07	Yes
decreased Peyer's patch number	5.85576e-07	Yes
ENSG00000206088 subnetwork	5.88135e-07	Yes
BAD subnetwork	5.99503e-07	Yes
B cell mediated immunity	6.05322e-07	Yes
UBE2I subnetwork	6.18476e-07	Yes
glycolipid binding	6.20556e-07	Yes
regulation of alpha-beta T cell proliferation	6.20612e-07	Yes
abnormal leukocyte cell number	6.28425e-07	Yes
ARHGDIA subnetwork	6.31896e-07	Yes
KEGG_PANCREATIC_CANCER	6.3209e-07	Yes
decreased interleukin-6 secretion	6.35133e-07	Yes
BIRC2 subnetwork	6.43323e-07	Yes
abnormal granulocyte differentiation	6.46072e-07	Yes
immunoglobulin mediated immune response	6.46407e-07	Yes
induction of apoptosis by extracellular signals	6.47902e-07	Yes
TNFAIP3 subnetwork	6.61075e-07	Yes
increased susceptibility to type I hypersensitivity reaction	6.6176e-07	Yes
MAPK11 subnetwork	6.8209e-07	Yes
PTPN22 subnetwork	6.87493e-07	Yes
LAT subnetwork	6.88474e-07	Yes
REACTOME_PD:1_SIGNALING	7.00629e-07	Yes
REACTOME_TRAF6_MEDIATED_NF:KB_ACTIVATION	7.02178e-07	Yes
EEF1A2 subnetwork	7.12977e-07	Yes
CASP9 subnetwork	7.45951e-07	Yes
I-kappaB kinase/NF-kappaB cascade	7.59224e-07	Yes
ENSG00000204273 subnetwork	7.74668e-07	Yes
ENSG00000168399 subnetwork	7.74668e-07	Yes
KRT74 subnetwork	7.75818e-07	Yes
thymic T cell selection	7.9368e-07	Yes
REACTOME_TOLL_RECEPTOR_CASCADES	8.1025e-07	Yes
interspecies interaction between organisms	8.25871e-07	Yes
decreased plasma cell number	8.33352e-07	Yes
KEGG_GRAFT_VERSUS_HOST_DISEASE	8.75742e-07	Yes
somatic diversification of immune receptors	8.79344e-07	Yes
FN3K subnetwork	8.84976e-07	Yes
DOK1 subnetwork	8.86701e-07	Yes
ARHGDIB subnetwork	8.90819e-07	Yes
CD5 subnetwork	9.21741e-07	Yes
REACTOME_CTLA4_INHIBITORY_SIGNALING	9.32636e-07	Yes
MALT1 subnetwork	9.32754e-07	Yes
regulation of I-kappaB kinase/NF-kappaB cascade	9.6482e-07	Yes
EP300 subnetwork	9.73974e-07	Yes
REACTOME_EARLY_PHASE_OF_HIV_LIFE_CYCLE	9.94915e-07	Yes
NMT1 subnetwork	1.00917e-06	Yes
IL1R1 subnetwork	1.03397e-06	Yes
albuminuria	1.034e-06	Yes
ITGAL subnetwork	1.05191e-06	Yes
negative regulation of T cell differentiation	1.06607e-06	Yes
SELL subnetwork	1.09634e-06	Yes
HSPA1B subnetwork	1.12967e-06	Yes
HSPA1A subnetwork	1.12967e-06	Yes
ENSG00000212860 subnetwork	1.12967e-06	Yes
HSPA1B subnetwork	1.12967e-06	Yes
ENSG00000215292 subnetwork	1.12967e-06	Yes
impaired neutrophil chemotaxis	1.15782e-06	Yes
positive regulation of kinase activity	1.16073e-06	Yes
increased tumor growth/size	1.18572e-06	Yes
FLT3 subnetwork	1.1986e-06	Yes
CCL3 subnetwork	1.2041e-06	Yes
abnormal blood cell morphology/development	1.2114e-06	Yes
regulation of protein secretion	1.21388e-06	Yes
positive regulation of cell killing	1.22284e-06	Yes
regulation of T cell mediated immunity	1.22328e-06	Yes
REACTOME_INTERFERON_GAMMA_SIGNALING	1.23506e-06	Yes
CD22 subnetwork	1.23883e-06	Yes
positive regulation of leukocyte mediated cytotoxicity	1.27525e-06	Yes
signaling adaptor activity	1.31558e-06	Yes
cysteine-type endopeptidase inhibitor activity involved in apoptotic process	1.32545e-06	Yes
abnormal osteoclast physiology	1.33e-06	Yes
PIK3R4 subnetwork	1.33308e-06	Yes
REACTOME_GPVI:MEDIATED_ACTIVATION_CASCADE	1.33796e-06	Yes
abnormal positive T cell selection	1.36228e-06	Yes
increased NK cell number	1.37435e-06	Yes
LCP2 subnetwork	1.37718e-06	Yes
CD3E subnetwork	1.39046e-06	Yes
REACTOME_INTERLEUKIN:1_SIGNALING	1.40431e-06	Yes
COMMD1 subnetwork	1.42087e-06	Yes
TNFRSF1A subnetwork	1.43748e-06	Yes
decreased circulating interleukin-6 level	1.46195e-06	Yes
positive regulation of phosphorylation	1.47147e-06	Yes
REACTOME_ACTIVATION_OF_BH3:ONLY_PROTEINS	1.47881e-06	Yes
regulation of sequence-specific DNA binding transcription factor activity	1.48572e-06	Yes
abnormal leukocyte tethering or rolling	1.50375e-06	Yes
KEGG_PROSTATE_CANCER	1.50838e-06	Yes
increased interleukin-1 beta secretion	1.51449e-06	Yes
positive regulation of protein kinase activity	1.53613e-06	Yes
positive regulation of transferase activity	1.56502e-06	Yes
HSPA6 subnetwork	1.56759e-06	Yes
REACTOME_GENERATION_OF_SECOND_MESSENGER_MOLECULES	1.59445e-06	Yes
decreased neutrophil cell number	1.62676e-06	Yes
receptor signaling protein activity	1.65537e-06	Yes
decreased incidence of chemically-induced tumors	1.68409e-06	Yes
HLA-DRB1 subnetwork	1.79957e-06	Yes
HLA-DRB1 subnetwork	1.79957e-06	Yes
increased megakaryocyte cell number	1.85808e-06	Yes
REACTOME_NOD12_SIGNALING_PATHWAY	1.86446e-06	Yes
thick dermal layer	1.88156e-06	Yes
TFRC subnetwork	1.91036e-06	Yes
EZR subnetwork	1.97035e-06	Yes
positive regulation of I-kappaB kinase/NF-kappaB cascade	1.99333e-06	Yes
FYB subnetwork	2.0138e-06	Yes
somatic cell DNA recombination	2.01879e-06	Yes
somatic diversification of immune receptors via germline recombination within a single locus	2.01879e-06	Yes
KEGG_ADIPOCYTOKINE_SIGNALING_PATHWAY	2.0307e-06	Yes
isotype switching to IgG isotypes	2.04087e-06	Yes
PcG protein complex	2.07552e-06	Yes
HLA-DQA1 subnetwork	2.09655e-06	Yes
ENSG00000206239 subnetwork	2.09655e-06	Yes
RRAS subnetwork	2.16443e-06	Yes
impaired neutrophil recruitment	2.21089e-06	Yes
thymus atrophy	2.23322e-06	Yes
positive regulation of isotype switching	2.24646e-06	Yes
cytokine production involved in immune response	2.29629e-06	Yes
positive regulation of protein modification process	2.31541e-06	Yes
epidermal hyperplasia	2.32143e-06	Yes
REACTOME_APOPTOSIS	2.3252e-06	Yes
HLF subnetwork	2.34532e-06	Yes
IRF1 subnetwork	2.35092e-06	Yes
abnormal double-positive T cell morphology	2.40907e-06	Yes
AKT3 subnetwork	2.42458e-06	Yes
negative regulation of cell proliferation	2.45108e-06	Yes
toll-like receptor 1 signaling pathway	2.52096e-06	Yes
KIT subnetwork	2.52725e-06	Yes
RAP1B subnetwork	2.55264e-06	Yes
myeloid dendritic cell differentiation	2.58878e-06	Yes
positive regulation of phosphate metabolic process	2.59846e-06	Yes
positive regulation of phosphorus metabolic process	2.59846e-06	Yes
INSL6 subnetwork	2.61282e-06	Yes
protein secretion	2.63262e-06	Yes
HSPA1L subnetwork	2.6452e-06	Yes
PRKCQ subnetwork	2.6606e-06	Yes
positive regulation of production of molecular mediator of immune response	2.68046e-06	Yes
decreased B-1 B cell number	2.70528e-06	Yes
tyrosine phosphorylation of Stat5 protein	2.74938e-06	Yes
toll-like receptor 2 signaling pathway	2.77712e-06	Yes
PIK3R3 subnetwork	2.79551e-06	Yes
ENSG00000189162 subnetwork	2.80609e-06	Yes
increased pro-B cell number	2.80893e-06	Yes
decreased airway responsiveness	2.81048e-06	Yes
altered tumor morphology	2.84569e-06	Yes
ERBB2 subnetwork	2.86697e-06	Yes
liver fibrosis	2.97221e-06	Yes
T cell cytokine production	2.98805e-06	Yes
T cell apoptotic process	2.99418e-06	Yes
T-helper 1 cell differentiation	3.00133e-06	Yes
abnormal induced retinal neovascularization	3.05567e-06	Yes
CD44 subnetwork	3.11844e-06	Yes
abnormal megakaryocyte morphology	3.13623e-06	Yes
transcription factor binding	3.1454e-06	Yes
abnormal mammary gland duct morphology	3.14553e-06	Yes
PPP6R2 subnetwork	3.22022e-06	Yes
regulation of lymphocyte apoptotic process	3.30854e-06	Yes
decreased mast cell number	3.31336e-06	Yes
decreased susceptibility to induced colitis	3.31813e-06	Yes
MAP4K1 subnetwork	3.32272e-06	Yes
abnormal T cell number	3.35252e-06	Yes
regulation of cytokine production involved in immune response	3.35636e-06	Yes
REL subnetwork	3.37033e-06	Yes
decreased interleukin-13 secretion	3.41188e-06	Yes
increased interleukin-17 secretion	3.46572e-06	Yes
T cell selection	3.53948e-06	Yes
growth factor receptor binding	3.66983e-06	Yes
small spleen	3.68541e-06	Yes
DIABLO subnetwork	3.70498e-06	Yes
CDK6 subnetwork	3.80984e-06	Yes
lymphocyte migration	3.81178e-06	Yes
defense response to virus	4.01818e-06	Yes
abnormal interferon level	4.07272e-06	Yes
PTPN11 subnetwork	4.08948e-06	Yes
T cell derived lymphoma	4.12939e-06	Yes
KEGG_NEUROTROPHIN_SIGNALING_PATHWAY	4.16284e-06	Yes
NCF1 subnetwork	4.16431e-06	Yes
KEGG_B_CELL_RECEPTOR_SIGNALING_PATHWAY	4.20302e-06	Yes
MEN1 subnetwork	4.33294e-06	Yes
increased acute inflammation	4.43173e-06	Yes
abnormal erythropoiesis	4.49977e-06	Yes
REACTOME_THE_ROLE_OF_NEF_IN_HIV:1_REPLICATION_AND_DISEASE_PATHOGENESIS	4.54281e-06	Yes
spleen atrophy	4.56304e-06	Yes
increased hematopoietic stem cell number	4.57115e-06	Yes
REACTOME_PHOSPHORYLATION_OF_CD3_AND_TCR_ZETA_CHAINS	4.77043e-06	Yes
TNFSF11 subnetwork	4.86836e-06	Yes
positive regulation of alpha-beta T cell differentiation	4.87613e-06	Yes
kidney inflammation	4.88088e-06	Yes
VCAM1 subnetwork	4.90106e-06	Yes
CD48 subnetwork	5.37654e-06	Yes
BID subnetwork	5.40155e-06	Yes
positive regulation of multicellular organismal process	5.41181e-06	Yes
decreased pro-B cell number	5.41317e-06	Yes
lymph node development	5.52265e-06	Yes
positive regulation of DNA recombination	5.6024e-06	Yes
MyD88-dependent toll-like receptor signaling pathway	5.7694e-06	Yes
DAP3 subnetwork	5.80059e-06	Yes
abnormal mammary gland growth during pregnancy	5.86138e-06	Yes
decreased megakaryocyte cell number	6.02316e-06	Yes
MAPK9 subnetwork	6.04157e-06	Yes
MAFG subnetwork	6.20487e-06	Yes
TUBB2B subnetwork	6.25197e-06	Yes
LGALS1 subnetwork	6.48765e-06	Yes
MTIF2 subnetwork	6.52743e-06	Yes
SRC subnetwork	6.56541e-06	Yes
positive regulation of CD4-positive, alpha-beta T cell differentiation	6.61571e-06	Yes
positive regulation of CD4-positive, alpha-beta T cell activation	6.61571e-06	Yes
PRKCZ subnetwork	6.62418e-06	Yes
negative regulation of multicellular organismal process	6.65807e-06	Yes
positive regulation of protein transport	6.76887e-06	Yes
BCL7A subnetwork	6.77372e-06	Yes
PPP2R5B subnetwork	6.82831e-06	Yes
activation of innate immune response	6.83516e-06	Yes
cytokine secretion	6.89306e-06	Yes
antigen binding	6.95395e-06	Yes
regulation of inflammatory response to antigenic stimulus	7.20487e-06	Yes
toll-like receptor 4 signaling pathway	7.32774e-06	Yes
TUBB subnetwork	7.41591e-06	Yes
ENSG00000137379 subnetwork	7.41591e-06	Yes
TUBB subnetwork	7.41591e-06	Yes
C-C chemokine receptor activity	7.41591e-06	Yes
negative regulation of leukocyte apoptotic process	7.61599e-06	Yes
decreased gamma-delta T cell number	7.70204e-06	Yes
HLA-A subnetwork	8.02929e-06	Yes
increased susceptibility to infection	8.03626e-06	Yes
positive regulation of inflammatory response	8.1375e-06	Yes
CENPJ subnetwork	8.33174e-06	Yes
abnormal dendritic cell morphology	8.51463e-06	Yes
decreased thymocyte apoptosis	8.53245e-06	Yes
response to interleukin-4	8.54084e-06	Yes
UBASH3A subnetwork	8.64224e-06	Yes
REACTOME_TRANSLOCATION_OF_ZAP:70_TO_IMMUNOLOGICAL_SYNAPSE	8.64785e-06	Yes
nucleocytoplasmic transport	8.76719e-06	Yes
RIPK2 subnetwork	9.05423e-06	Yes
abnormal hematopoietic system morphology/development	9.24144e-06	Yes
SH3BP2 subnetwork	9.3366e-06	Yes
ENSG00000211790 subnetwork	9.42087e-06	Yes
KIAA1967 subnetwork	9.53237e-06	Yes
PIK3CB subnetwork	9.55889e-06	Yes
SPAG9 subnetwork	9.58272e-06	Yes
DDIT3 subnetwork	9.98292e-06	Yes
FKBP2 subnetwork	1.008e-05	Yes
negative regulation of T cell proliferation	1.0158e-05	Yes
TXK subnetwork	1.01707e-05	Yes
C1QBP subnetwork	1.02294e-05	Yes
ESR1 subnetwork	1.03703e-05	Yes
decreased follicular B cell number	1.05895e-05	Yes
JUNB subnetwork	1.06265e-05	Yes
positive regulation of interleukin-10 production	1.06336e-05	Yes
increased metastatic potential	1.09006e-05	Yes
abnormal nitric oxide homeostasis	1.13866e-05	Yes
regulation of type 2 immune response	1.15996e-05	Yes
acanthosis	1.17919e-05	Yes
Toll signaling pathway	1.18267e-05	Yes
decreased susceptibility to type I hypersensitivity reaction	1.18325e-05	Yes
ARHGAP9 subnetwork	1.19415e-05	Yes
intestinal ulcer	1.21701e-05	Yes
REACTOME_P75_NTR_RECEPTOR:MEDIATED_SIGNALLING	1.21887e-05	Yes
ENSG00000211735 subnetwork	1.22552e-05	Yes
ENSG00000211739 subnetwork	1.22552e-05	Yes
ENSG00000211799 subnetwork	1.22552e-05	Yes
ENSG00000211810 subnetwork	1.22552e-05	Yes
AIFM1 subnetwork	1.24065e-05	Yes
EGFR subnetwork	1.24408e-05	Yes
PTK2 subnetwork	1.24575e-05	Yes
tyrosine phosphorylation of Stat1 protein	1.26712e-05	Yes
BTRC subnetwork	1.26785e-05	Yes
regulation of cytokine secretion	1.26829e-05	Yes
KPNA2 subnetwork	1.27053e-05	Yes
ENSG00000215769 subnetwork	1.27053e-05	Yes
positive regulation of T cell mediated immunity	1.27643e-05	Yes
HCK subnetwork	1.30959e-05	Yes
CDC37 subnetwork	1.31198e-05	Yes
NFKB2 subnetwork	1.31646e-05	Yes
abnormal chemokine level	1.31872e-05	Yes
SIN3A subnetwork	1.3217e-05	Yes
decreased granulocyte number	1.35021e-05	Yes
FCER2 subnetwork	1.35242e-05	Yes
PAG1 subnetwork	1.36568e-05	Yes
KEGG_NOD_LIKE_RECEPTOR_SIGNALING_PATHWAY	1.40044e-05	Yes
increased immature B cell number	1.43582e-05	Yes
KEGG_ANTIGEN_PROCESSING_AND_PRESENTATION	1.44401e-05	Yes
GRAP subnetwork	1.44463e-05	Yes
nuclear transport	1.45263e-05	Yes
abnormal microglial cell morphology	1.46023e-05	Yes
GAK subnetwork	1.5058e-05	Yes
toll-like receptor 3 signaling pathway	1.5286e-05	Yes
positive regulation of protein secretion	1.53293e-05	Yes
positive regulation of DNA metabolic process	1.61494e-05	Yes
CD3G subnetwork	1.63123e-05	Yes
PIK3C2B subnetwork	1.65155e-05	Yes
SPIB subnetwork	1.80401e-05	Yes
positive regulation of tissue remodeling	1.83553e-05	Yes
ATF1 subnetwork	1.86776e-05	Yes
receptor signaling protein serine/threonine kinase activity	1.87025e-05	Yes
CISH subnetwork	1.89231e-05	Yes
negative regulation of lymphocyte apoptotic process	1.89822e-05	Yes
EIF2AK2 subnetwork	1.90745e-05	Yes
regulation of natural killer cell activation	1.94985e-05	Yes
regulatory region DNA binding	2.0277e-05	Yes
regulatory region nucleic acid binding	2.0277e-05	Yes
regulation of DNA metabolic process	2.05371e-05	Yes
PRKCD subnetwork	2.05616e-05	Yes
CD81 subnetwork	2.05941e-05	Yes
MyD88-independent toll-like receptor signaling pathway	2.07043e-05	Yes
HDAC3 subnetwork	2.09829e-05	Yes
ENSG00000211889 subnetwork	2.1691e-05	Yes
ANKRD28 subnetwork	2.1732e-05	Yes
G-protein coupled chemoattractant receptor activity	2.18693e-05	Yes
chemokine receptor activity	2.18693e-05	Yes
REACTOME_NUCLEAR_EVENTS_KINASE_AND_TRANSCRIPTION_FACTOR_ACTIVATION	2.22972e-05	Yes
PIAS4 subnetwork	2.23946e-05	Yes
positive regulation of tyrosine phosphorylation of Stat5 protein	2.27211e-05	Yes
CD3D subnetwork	2.27381e-05	Yes
interleukin-17 production	2.35301e-05	Yes
regulation of interleukin-17 production	2.35301e-05	Yes
PDPK1 subnetwork	2.41692e-05	Yes
receptor signaling complex scaffold activity	2.42371e-05	Yes
DNAJA3 subnetwork	2.42554e-05	Yes
B cell homeostasis	2.43713e-05	Yes
tissue remodeling	2.43843e-05	Yes
positive regulation of alpha-beta T cell proliferation	2.4832e-05	Yes
IRF7 subnetwork	2.52277e-05	Yes
response to bacterium	2.54796e-05	Yes
amyloidosis	2.55003e-05	Yes
interleukin-1 beta production	2.55031e-05	Yes
regulation of interleukin-1 beta production	2.56789e-05	Yes
CASP14 subnetwork	2.57393e-05	Yes
ENSG00000211762 subnetwork	2.59843e-05	Yes
REACTOME_NF:KB_IS_ACTIVATED_AND_SIGNALS_SURVIVAL	2.62137e-05	Yes
positive regulation of natural killer cell activation	2.69142e-05	Yes
GDI2 subnetwork	2.70237e-05	Yes
KEGG_LEUKOCYTE_TRANSENDOTHELIAL_MIGRATION	2.7501e-05	Yes
FCGR3A subnetwork	2.75777e-05	Yes
IPO8 subnetwork	2.8028e-05	Yes
KEGG_TYPE_I_DIABETES_MELLITUS	2.8267e-05	Yes
ICAM5 subnetwork	2.87959e-05	Yes
IKZF1 subnetwork	2.89639e-05	Yes
PAK1 subnetwork	2.9016e-05	Yes
SH2D1A subnetwork	2.97216e-05	Yes
increased platelet cell number	2.98476e-05	Yes
GLG1 subnetwork	3.00427e-05	Yes
positive regulation of osteoclast differentiation	3.06421e-05	Yes
positive regulation of JUN kinase activity	3.08286e-05	Yes
abnormal CD8-positive T cell differentiation	3.10635e-05	Yes
increased sensitivity to xenobiotic induced morbidity/mortality	3.13827e-05	Yes
BCR subnetwork	3.17431e-05	Yes
FGR subnetwork	3.22317e-05	Yes
activation of pro-apoptotic gene products	3.24077e-05	Yes
lymphoid hypoplasia	3.30506e-05	Yes
RHOG subnetwork	3.31937e-05	Yes
REACTOME_REGULATION_OF_KIT_SIGNALING	3.3553e-05	Yes
fibrosis	3.3731e-05	Yes
ICAM1 subnetwork	3.42832e-05	Yes
regulation of protein serine/threonine kinase activity	3.48449e-05	Yes
KEGG_DORSO_VENTRAL_AXIS_FORMATION	3.55876e-05	Yes
ENSG00000206413 subnetwork	3.67249e-05	Yes
HLA-E subnetwork	3.67249e-05	Yes
abnormal macrophage morphology	3.67262e-05	Yes
skin lesions	3.80525e-05	Yes
GEMIN4 subnetwork	3.8099e-05	Yes
regulation of tyrosine phosphorylation of Stat5 protein	3.9117e-05	Yes
NEDD9 subnetwork	3.93575e-05	Yes
regulation of MAP kinase activity	4.01239e-05	Yes
WAS subnetwork	4.03829e-05	Yes
T cell receptor complex	4.0427e-05	Yes
REACTOME_RIG:IMDA5_MEDIATED_INDUCTION_OF_IFN:ALPHABETA_PATHWAYS	4.052e-05	Yes
SHB subnetwork	4.07544e-05	Yes
hepatic necrosis	4.12228e-05	Yes
SH3 domain binding	4.14427e-05	Yes
increased anti-histone antibody level	4.14806e-05	Yes
abnormal vascular endothelial cell physiology	4.18707e-05	Yes
increased sensitivity to induced morbidity/mortality	4.28141e-05	Yes
cysteine-type endopeptidase regulator activity involved in apoptotic process	4.28353e-05	Yes
PRTN3 subnetwork	4.35093e-05	Yes
PIM2 subnetwork	4.37516e-05	Yes
NCK1 subnetwork	4.49176e-05	Yes
HDAC5 subnetwork	4.5471e-05	Yes
NFATC2 subnetwork	4.9529e-05	Yes
prolonged estrous cycle	4.95605e-05	Yes
FASN subnetwork	4.99783e-05	Yes
abnormal involution of the mammary gland	5.12356e-05	Yes
KEGG_COLORECTAL_CANCER	5.15006e-05	Yes
RASA1 subnetwork	5.21939e-05	Yes
humoral immune response	5.29444e-05	Yes
MAP kinase kinase kinase activity	5.33507e-05	Yes
cellular response to mechanical stimulus	5.35698e-05	Yes
NOTCH1 subnetwork	5.45311e-05	Yes
positive regulation of protein serine/threonine kinase activity	5.46444e-05	Yes
ENSG00000203283 subnetwork	5.47415e-05	Yes
CCL5 subnetwork	5.47415e-05	Yes
ATF5 subnetwork	5.51322e-05	Yes
JUND subnetwork	5.54393e-05	Yes
REACTOME_VIRAL_DSRNATLR3TRIF_COMPLEX_ACTIVATES_RIP1	5.64394e-05	Yes
DHRS4 subnetwork	5.68575e-05	Yes
REACTOME_P75NTR_SIGNALS_VIA_NF:KB	5.69875e-05	Yes
cellular defense response	5.74065e-05	Yes
increased erythroid progenitor cell number	5.76395e-05	Yes
negative regulation of alpha-beta T cell differentiation	5.78749e-05	Yes
abnormal circulating glucose level	5.83539e-05	Yes
HLA-B subnetwork	5.88259e-05	Yes
increased B cell apoptosis	5.88621e-05	Yes
KHDRBS1 subnetwork	6.07711e-05	Yes
EEFSEC subnetwork	6.2522e-05	Yes
MAPK10 subnetwork	6.26656e-05	Yes
KEGG_CELL_ADHESION_MOLECULES_CAMS	6.35553e-05	Yes
decreased susceptibility to bacterial infection induced morbidity/mortality	6.36034e-05	Yes
negative regulation of cytokine secretion	6.37308e-05	Yes
increased susceptibility to fungal infection	6.46656e-05	Yes
MRAS subnetwork	6.51066e-05	Yes
FKBP4 subnetwork	6.52961e-05	Yes
response to virus	6.56012e-05	Yes
SMAD3 subnetwork	6.56587e-05	Yes
HDAC2 subnetwork	6.57783e-05	Yes
abnormal eosinophil physiology	6.5938e-05	Yes
negative regulation of leukocyte mediated immunity	6.64892e-05	Yes
negative regulation of lymphocyte mediated immunity	6.64892e-05	Yes
NRAS subnetwork	6.67782e-05	Yes
kinase inhibitor activity	6.83913e-05	Yes
BMX subnetwork	6.87928e-05	Yes
regulation of T cell receptor signaling pathway	6.88848e-05	Yes
PLAUR subnetwork	7.01099e-05	Yes
REACTOME_SIGNALING_BY_PDGF	7.10946e-05	Yes
increased susceptibility to type IV hypersensitivity reaction	7.1233e-05	Yes
decreased spleen red pulp amount	7.30276e-05	Yes
leukemia	7.38443e-05	Yes
abnormal skin physiology	7.57697e-05	Yes
toll-like receptor signaling pathway	7.58752e-05	Yes
kinase regulator activity	7.6163e-05	Yes
PEA15 subnetwork	7.61693e-05	Yes
leukocyte migration	7.88597e-05	Yes
regulation of osteoclast differentiation	7.88679e-05	Yes
REACTOME_REGULATED_PROTEOLYSIS_OF_P75NTR	7.89842e-05	Yes
innate immune response-activating signal transduction	7.95058e-05	Yes
reddish skin	8.01266e-05	Yes
NFKBIE subnetwork	8.27007e-05	Yes
BLNK subnetwork	8.28504e-05	Yes
germinal center formation	8.31764e-05	Yes
MAP3K8 subnetwork	8.5256e-05	Yes
peritoneal inflammation	8.62627e-05	Yes
SF1 subnetwork	8.69532e-05	Yes
RASAL2 subnetwork	8.76919e-05	Yes
abnormal bone marrow cell number	8.83467e-05	Yes
FMNL1 subnetwork	8.89235e-05	Yes
NOTCH3 subnetwork	8.99627e-05	Yes
cellular response to abiotic stimulus	9.02931e-05	Yes
REACTOME_TRAF6_MEDIATED_INDUCTION_OF_TAK1_COMPLEX	9.25863e-05	Yes
REACTOME_IRAK2_MEDIATED_ACTIVATION_OF_TAK1_COMPLEX	9.25863e-05	Yes
HSPA9 subnetwork	9.38036e-05	Yes
ALK subnetwork	9.39751e-05	Yes
regulation of B cell differentiation	9.57533e-05	Yes
SH2B3 subnetwork	9.82965e-05	Yes
ENSG00000206156 subnetwork	9.8864e-05	Yes
regulation of antigen receptor-mediated signaling pathway	0.000100704	Yes
REACTOME_GAB1_SIGNALOSOME	0.00010245	Yes
decreased spleen weight	0.00010269	Yes
CD79B subnetwork	0.000102758	Yes
TSC22D3 subnetwork	0.000103588	Yes
NGFR subnetwork	0.000103605	Yes
B cell apoptotic process	0.000104328	Yes
HDAC6 subnetwork	0.000104521	Yes
SMC6 subnetwork	0.000105951	Yes
PIAS1 subnetwork	0.00010603	Yes
myeloid leukocyte activation	0.000106964	Yes
VIM subnetwork	0.000107854	Yes
membrane protein proteolysis	0.000110475	Yes
arthritis	0.000111501	Yes
ZBTB16 subnetwork	0.000112522	Yes
UGGT1 subnetwork	0.000113253	Yes
internal side of plasma membrane	0.000115223	Yes
positive regulation of sequence-specific DNA binding transcription factor activity	0.000116438	Yes
regulation of cell adhesion	0.000118311	Yes
abnormal innate immunity	0.000118948	Yes
regulation of interleukin-1 production	0.00012075	Yes
FES subnetwork	0.000121287	Yes
increased urine protein level	0.00012202	Yes
MAP kinase phosphatase activity	0.000124105	Yes
abnormal intestinal mucosa morphology	0.000124205	Yes
histone deacetylase binding	0.000125081	Yes
T cell mediated cytotoxicity	0.00012738	Yes
decreased erythrocyte cell number	0.000131977	Yes
interleukin-1 production	0.000133033	Yes
natural killer cell mediated immunity	0.00013351	Yes
natural killer cell mediated cytotoxicity	0.00013351	Yes
decreased susceptibility to viral infection induced morbidity/mortality	0.00013471	Yes
chemokine activity	0.000141009	Yes
FTCD subnetwork	0.000142721	Yes
regulation of MHC class II biosynthetic process	0.000143524	Yes
TNFRSF10A subnetwork	0.000144858	Yes
TEK subnetwork	0.000145752	Yes
CXCL12 subnetwork	0.000146641	Yes
rectal prolapse	0.000148107	Yes
heterochromatin	0.000148328	Yes
multifocal hepatic necrosis	0.000149291	Yes
ASAP2 subnetwork	0.000149936	Yes
regulation of homeostatic process	0.000152081	Yes
PIAS2 subnetwork	0.000152325	Yes
HLA-F subnetwork	0.000154221	Yes
KDM3A subnetwork	0.000155974	Yes
negative T cell selection	0.000156166	Yes
pattern recognition receptor signaling pathway	0.000156638	Yes
REACTOME_CELL_SURFACE_INTERACTIONS_AT_THE_VASCULAR_WALL	0.000162999	Yes
decreased hematopoietic stem cell number	0.000164916	Yes
KEGG_VIRAL_MYOCARDITIS	0.000165641	Yes
ITM2B subnetwork	0.000166002	Yes
PARP1 subnetwork	0.000166287	Yes
chemokine receptor binding	0.000168364	Yes
NFATC1 subnetwork	0.000168444	Yes
ABL1 subnetwork	0.000169366	Yes
RAC2 subnetwork	0.000170674	Yes
SFPQ subnetwork	0.000173408	Yes
decreased circulating iron level	0.00017367	Yes
REACTOME_PECAM1_INTERACTIONS	0.000174734	Yes
HABP4 subnetwork	0.000175516	Yes
HLA-G subnetwork	0.000175544	Yes
ENSG00000206443 subnetwork	0.000175544	Yes
HLA-G subnetwork	0.000175544	Yes
IL1RAP subnetwork	0.000176289	Yes
CASP7 subnetwork	0.000176416	Yes
CCR1 subnetwork	0.000182856	Yes
HLA-C subnetwork	0.000183556	Yes
APBB1IP subnetwork	0.000185034	Yes
positive regulation of MAP kinase activity	0.000187176	Yes
absent T cells	0.000187882	Yes
regulation of T cell mediated cytotoxicity	0.000188476	Yes
response to lipopolysaccharide	0.000193881	Yes
LRPPRC subnetwork	0.000194046	Yes
increased anti-single stranded DNA antibody level	0.000198184	Yes
ELK1 subnetwork	0.000204561	Yes
abnormal tumor necrosis factor level	0.000205662	Yes
rough coat	0.000209562	Yes
decreased monocyte cell number	0.000213367	Yes
IL1B subnetwork	0.00021638	Yes
abnormal vascular regression	0.000219896	Yes
WIPF1 subnetwork	0.00022406	Yes
CNS inflammation	0.00022488	Yes
HMGB1 subnetwork	0.000226458	Yes
RPS6KA5 subnetwork	0.000231744	Yes
MAX subnetwork	0.000232737	Yes
ENSG00000180733 subnetwork	0.000233419	Yes
SMARCE1 subnetwork	0.000237395	Yes
decreased circulating tumor necrosis factor level	0.000238799	Yes
KAT5 subnetwork	0.000239681	Yes
abnormal antigen presenting cell physiology	0.000240168	Yes
REACTOME_INTERFERON_SIGNALING	0.000240391	Yes
fat-soluble vitamin biosynthetic process	0.00024123	Yes
CCR10 subnetwork	0.000242519	Yes
negative regulation of interferon-gamma production	0.000242654	Yes
ENSG00000112049 subnetwork	0.000243716	Yes
abnormal neutrophil morphology	0.00024439	Yes
HIF1A subnetwork	0.000246586	Yes
protein tyrosine phosphatase activity	0.000250623	Yes
negative thymic T cell selection	0.000255246	Yes
TEC subnetwork	0.000255348	Yes
phosphoprotein phosphatase activity	0.00025635	Yes
MAPK12 subnetwork	0.000259549	Yes
transcription regulatory region DNA binding	0.000260046	Yes
PPM1B subnetwork	0.000261437	Yes
KEGG_NON_SMALL_CELL_LUNG_CANCER	0.000265528	Yes
regulation of tyrosine phosphorylation of Stat1 protein	0.000271132	Yes
CEBPE subnetwork	0.000273947	Yes
receptor complex	0.000274403	Yes
thick epidermis	0.000275623	Yes
HLA-A subnetwork	0.000277292	Yes
decreased osteoclast cell number	0.000277863	Yes
stress-activated protein kinase signaling cascade	0.000288538	Yes
ATF2 subnetwork	0.000289504	Yes
ITGA4 subnetwork	0.000294657	Yes
WASF1 subnetwork	0.000297228	Yes
CASP5 subnetwork	0.000300157	Yes
GSK3A subnetwork	0.000301536	Yes
UBA2 subnetwork	0.000303813	Yes
nuclear import	0.000305889	Yes
protein import into nucleus	0.000306169	Yes
RAC3 subnetwork	0.000307097	Yes
GAB2 subnetwork	0.000314857	Yes
TP53 subnetwork	0.000315075	Yes
MAP kinase tyrosine/serine/threonine phosphatase activity	0.000315746	Yes
SRF subnetwork	0.000316881	Yes
positive regulation of response to external stimulus	0.000318924	Yes
REACTOME_IRAK2_MEDIATED_ACTIVATION_OF_TAK1_COMPLEX_UPON_TLR78_OR_9_STIMULATION	0.000325716	Yes
KAT2A subnetwork	0.000327141	Yes
IRAK1 subnetwork	0.000330074	Yes
FAF1 subnetwork	0.000330279	Yes
MET subnetwork	0.000330522	Yes
NR4A1 subnetwork	0.000332012	Yes
protein kinase inhibitor activity	0.000334668	Yes
stress-activated MAPK cascade	0.000339237	Yes
REACTOME_REGULATION_OF_IFNA_SIGNALING	0.000342628	Yes
abnormal cochlear inner hair cell morphology	0.000346748	Yes
abnormal blood vessel morphology	0.000348696	Yes
REACTOME_PROLACTIN_RECEPTOR_SIGNALING	0.000350515	Yes
KEGG_FC_GAMMA_R_MEDIATED_PHAGOCYTOSIS	0.000354251	Yes
abnormal renal glomerulus morphology	0.000355568	Yes
REACTOME_NGF_SIGNALLING_VIA_TRKA_FROM_THE_PLASMA_MEMBRANE	0.00035596	Yes
BATF subnetwork	0.000360279	Yes
negative regulation of B cell proliferation	0.000367119	Yes
regulation of endopeptidase activity	0.000370295	Yes
positive regulation of protein complex assembly	0.000371876	Yes
negative regulation of adaptive immune response	0.00037312	Yes
MHC protein binding	0.000385144	Yes
PTPN2 subnetwork	0.000390141	Yes
positive regulation of interleukin-17 production	0.000394194	Yes
protein kinase C activity	0.000398312	Yes
tumor necrosis factor superfamily cytokine production	0.000400542	Yes
USP9X subnetwork	0.000402175	Yes
abnormal physiological neovascularization	0.000403701	Yes
TRAF6 subnetwork	0.000404308	Yes
TNFSF13 subnetwork	0.000409743	Yes
PML subnetwork	0.000413492	Yes
decreased susceptibility to endotoxin shock	0.000415414	Yes
response to molecule of bacterial origin	0.000422726	Yes
CAPN2 subnetwork	0.000424572	Yes
abnormal macrophage chemotaxis	0.000426708	Yes
RRAS2 subnetwork	0.000438033	Yes
MDM2 subnetwork	0.000438664	Yes
elevation of cytosolic calcium ion concentration	0.00044083	Yes
mitogen-activated protein kinase kinase binding	0.000448245	Yes
ELK3 subnetwork	0.000450251	Yes
ATF3 subnetwork	0.000465108	Yes
REACTOME_EICOSANOID_LIGAND:BINDING_RECEPTORS	0.000467268	Yes
CREM subnetwork	0.000470158	Yes
regulation of protein catabolic process	0.000473108	Yes
regulation of natural killer cell mediated immunity	0.000480021	Yes
regulation of natural killer cell mediated cytotoxicity	0.000480021	Yes
RELB subnetwork	0.000482122	Yes
NUMB subnetwork	0.000487126	Yes
BCL3 subnetwork	0.000497828	Yes
TGM2 subnetwork	0.000498677	Yes
FHL5 subnetwork	0.000501136	Yes
abnormal platelet physiology	0.00050198	Yes
regulation of catabolic process	0.000506519	Yes
EED subnetwork	0.00050809	Yes
MYC subnetwork	0.00050884	Yes
REACTOME_HOST_INTERACTIONS_OF_HIV_FACTORS	0.000512811	Yes
impaired wound healing	0.000513585	Yes
scaly skin	0.000514228	Yes
DOK2 subnetwork	0.000514382	Yes
protein self-association	0.00051445	Yes
REACTOME_MAPK_TARGETS_NUCLEAR_EVENTS_MEDIATED_BY_MAP_KINASES	0.000516571	Yes
TGFB1I1 subnetwork	0.000518417	Yes
positive regulation of interleukin-12 production	0.000524546	Yes
ARID1B subnetwork	0.000526809	Yes
decreased hemoglobin content	0.000531445	Yes
MHC class II biosynthetic process	0.000532409	Yes
SET subnetwork	0.000537624	Yes
impaired hematopoiesis	0.000539941	Yes
negative regulation of protein catabolic process	0.000545901	Yes
ID2 subnetwork	0.000548917	Yes
RGS14 subnetwork	0.0005508	Yes
hypoalbuminemia	0.000555499	Yes
interferon-gamma-mediated signaling pathway	0.000558315	Yes
RHOT1 subnetwork	0.000564118	Yes
abnormal vascular wound healing	0.000564766	Yes
RASSF5 subnetwork	0.000568477	Yes
REACTOME_PIP3_ACTIVATES_AKT_SIGNALING	0.000576301	Yes
ITGB2 subnetwork	0.000578762	Yes
decreased B-1a cell number	0.000581341	Yes
REACTOME_INFLAMMASOMES	0.000583149	Yes
HSPA8 subnetwork	0.000587668	Yes
regulation of cysteine-type endopeptidase activity	0.000592953	Yes
KAT2B subnetwork	0.000595902	Yes
abnormal adipose tissue physiology	0.000596864	Yes
negative regulation of protein metabolic process	0.000597174	Yes
core promoter binding	0.000598037	Yes
ESR2 subnetwork	0.000599301	Yes
VAV2 subnetwork	0.000599584	Yes
natural killer cell differentiation	0.000600846	Yes
REACTOME_HEMOSTASIS	0.00060174	Yes
hormone receptor binding	0.000604546	Yes
RUNX1 subnetwork	0.000607692	Yes
ENSG00000121031 subnetwork	0.000609248	Yes
regulation of response to interferon-gamma	0.000613405	Yes
regulation of interferon-gamma-mediated signaling pathway	0.000613405	Yes
regulation of cysteine-type endopeptidase activity involved in apoptotic process	0.000615832	Yes
SSB subnetwork	0.000619666	Yes
osteoclast differentiation	0.000620757	Yes
MAPK13 subnetwork	0.000656873	Yes
decreased erythroid progenitor cell number	0.000661052	Yes
prostanoid receptor activity	0.000672984	Yes
icosanoid receptor activity	0.000672984	Yes
activation of MAPK activity	0.000674106	Yes
RBBP8 subnetwork	0.000676745	Yes
PPP4C subnetwork	0.000685516	Yes
abnormal neutrophil physiology	0.000687588	Yes
REACTOME_HIV_INFECTION	0.000694263	Yes
UBB subnetwork	0.000718349	Yes
ACTG1 subnetwork	0.000719546	Yes
CLTC subnetwork	0.0007216	Yes
SIRT1 subnetwork	0.000724164	Yes
ELP2 subnetwork	0.000725863	Yes
regulation of B cell apoptotic process	0.000728639	Yes
RXRA subnetwork	0.000735752	Yes
NF-kappaB binding	0.000736447	Yes
CD8B subnetwork	0.000737244	Yes
structure-specific DNA binding	0.000741658	Yes
sarcoma	0.000742641	Yes
EVL subnetwork	0.000746446	Yes
ARF GTPase activator activity	0.00074823	Yes
RNA polymerase II core promoter sequence-specific DNA binding	0.000756124	Yes
TOP2B subnetwork	0.0007676	Yes
AR subnetwork	0.000769075	Yes
insulin receptor substrate binding	0.000781785	Yes
CD2AP subnetwork	0.000782491	Yes
protein localization to nucleus	0.000789425	Yes
NKRF subnetwork	0.000811054	Yes
regulation of erythrocyte differentiation	0.000829986	Yes
CREB1 subnetwork	0.000849367	Yes
PTPN3 subnetwork	0.000850298	Yes
USP7 subnetwork	0.000854295	Yes
enhanced wound healing	0.000863901	Yes
BRCA2 subnetwork	0.000868025	Yes
CSK subnetwork	0.000876458	Yes
SMARCC1 subnetwork	0.000880449	Yes
NEDD4 subnetwork	0.000904744	Yes
INPP5D subnetwork	0.000911175	Yes
KEGG_SYSTEMIC_LUPUS_ERYTHEMATOSUS	0.000927308	Yes
regulation of JUN kinase activity	0.000937083	Yes
positive regulation of T cell mediated cytotoxicity	0.000951714	Yes
abnormal lacrimal gland morphology	0.000961202	Yes
KEGG_AMYOTROPHIC_LATERAL_SCLEROSIS_ALS	0.000984817	Yes
regulation of tissue remodeling	0.000988183	Yes
NCOR1 subnetwork	0.000993109	Yes
MAP4 subnetwork	0.000995338	Yes
CD79A subnetwork	0.000999705	Yes
MAP4K4 subnetwork	0.00100726	Yes
ETV1 subnetwork	0.001012	Yes
CTBP1 subnetwork	0.00101342	Yes
cleavage furrow	0.00102636	Yes
pale liver	0.00102684	Yes
abnormal angiogenesis	0.00102751	Yes
TNFRSF8 subnetwork	0.0010279	Yes
positive regulation of T-helper cell differentiation	0.00103712	Yes
myositis	0.00103748	Yes
increased lymphoma incidence	0.00104139	Yes
NGFRAP1 subnetwork	0.00104309	Yes
PDE4A subnetwork	0.0010445	Yes
CRADD subnetwork	0.00105515	Yes
abnormal spongiotrophoblast layer morphology	0.00105675	Yes
decreased susceptibility to viral infection	0.00106565	Yes
REACTOME_G_ALPHA_1213_SIGNALLING_EVENTS	0.00106825	Yes
KLF5 subnetwork	0.00107892	Yes
abnormal vasodilation	0.00108449	Yes
abnormal hematopoietic system physiology	0.00108462	Yes
DDX3X subnetwork	0.00108491	Yes
cysteine-type peptidase activity	0.00108609	Yes
decreased circulating free fatty acid level	0.00108865	Yes
INSR subnetwork	0.00109158	Yes
ruffled hair	0.00109981	Yes
inositol or phosphatidylinositol kinase activity	0.00113992	Yes
GMEB1 subnetwork	0.00114366	Yes
regulation of response to external stimulus	0.00114431	Yes
histone binding	0.00114693	Yes
REACTOME_PI3KAKT_ACTIVATION	0.00115071	Yes
abnormal vestibular system physiology	0.00115719	Yes
XRCC4 subnetwork	0.00116239	Yes
abnormal vascular smooth muscle morphology	0.00116565	Yes
CTSB subnetwork	0.00117411	Yes
YTHDC1 subnetwork	0.00118145	Yes
RFWD2 subnetwork	0.00118179	Yes
nuclear chromatin	0.00118274	Yes
nuclear heterochromatin	0.00121326	Yes
COMMD10 subnetwork	0.00121364	Yes
ear inflammation	0.00122007	Yes
AP3B2 subnetwork	0.00122439	Yes
CXCR3 subnetwork	0.00122603	Yes
abnormal immune cell physiology	0.00122871	Yes
protein import into nucleus, translocation	0.00124222	Yes
PIN1 subnetwork	0.0012616	Yes
increased histiocytic sarcoma incidence	0.00127206	Yes
MST1R subnetwork	0.00128151	Yes
gastrointestinal hemorrhage	0.00128953	Yes
phosphatase activity	0.00129133	Yes
PAX5 subnetwork	0.00129458	Yes
USP2 subnetwork	0.00131763	Yes
TIRAP subnetwork	0.00133526	Yes
impaired macrophage phagocytosis	0.00134589	Yes
HCLS1 subnetwork	0.00137298	Yes
REACTOME_NICD_TRAFFICS_TO_NUCLEUS	0.0013735	Yes
REACTOME_NOTCH:HLH_TRANSCRIPTION_PATHWAY	0.0013735	Yes
ANXA2 subnetwork	0.0014048	Yes
A2M subnetwork	0.00140593	Yes
regulation of peptidase activity	0.00142858	Yes
inositol lipid-mediated signaling	0.00143261	Yes
phosphatidylinositol-mediated signaling	0.00143261	Yes
CSDA subnetwork	0.00143417	Yes
PPP3R2 subnetwork	0.0014374	Yes
negative regulation of protein transport	0.00144978	Yes
TSC2 subnetwork	0.00145717	Yes
TUB subnetwork	0.00146203	Yes
increased mean platelet volume	0.00146263	Yes
ARRB2 subnetwork	0.00146602	Yes
decreased circulating creatinine level	0.00149329	Yes
osteopetrosis	0.00150888	Yes
dilated heart ventricle	0.00151347	Yes
SELPLG subnetwork	0.00155176	Yes
skin papilloma	0.00155258	Yes
induction of apoptosis by intracellular signals	0.00155876	Yes
CYCS subnetwork	0.00156027	Yes
GRAP2 subnetwork	0.0015615	Yes
impaired neutrophil phagocytosis	0.00156917	Yes
hypochromic microcytic anemia	0.00157537	Yes
GSC subnetwork	0.00159042	Yes
core promoter sequence-specific DNA binding	0.00159109	Yes
PTPN1 subnetwork	0.00159214	Yes
TNFSF10 subnetwork	0.00159229	Yes
CDK13 subnetwork	0.00160157	Yes
negative regulation of cytokine biosynthetic process	0.00160398	Yes
positive regulation of natural killer cell mediated cytotoxicity	0.00161201	Yes
positive regulation of natural killer cell mediated immunity	0.00161201	Yes
positive regulation of T-helper 1 type immune response	0.00161311	Yes
increased bone resorption	0.00161604	Yes
increased width of hypertrophic chondrocyte zone	0.00161913	Yes
expanded mesangial matrix	0.00162752	Yes
NLRP1 subnetwork	0.00163451	Yes
PDE4D subnetwork	0.00163536	Yes
abnormal homeostasis	0.00163874	Yes
CASP1 subnetwork	0.00166535	Yes
regulation of interleukin-6 production	0.00167211	Yes
negative regulation of catabolic process	0.00167621	Yes
REACTOME_BMAL1CLOCKNPAS2_ACTIVATES_GENE_EXPRESSION	0.00169397	Yes
AP2M1 subnetwork	0.00170204	Yes
CR2 subnetwork	0.00170357	Yes
positive regulation of immunoglobulin mediated immune response	0.00171048	Yes
positive regulation of B cell mediated immunity	0.00171048	Yes
TAB3 subnetwork	0.00171342	Yes
abnormal capillary morphology	0.00171645	Yes
E2F1 subnetwork	0.00173385	Yes
phosphotyrosine binding	0.00174112	Yes
abnormal platelet aggregation	0.00174939	Yes
cysteine-type endopeptidase inhibitor activity	0.00176556	Yes
abnormal circulating chemokine level	0.00176982	Yes
transcription coactivator activity	0.00177374	Yes
CSF1 subnetwork	0.00186309	Yes
decreased interferon-beta secretion	0.00186486	Yes
ETS2 subnetwork	0.00189135	Yes
cytosolic calcium ion homeostasis	0.0019039	Yes
methyltransferase complex	0.00191383	Yes
histone methyltransferase complex	0.00191383	Yes
tyrosine phosphorylation of Stat3 protein	0.00192241	Yes
increased bone volume	0.00192741	Yes
NCOA6 subnetwork	0.00193279	Yes
DPP4 subnetwork	0.00193549	Yes
SOS1 subnetwork	0.00194643	Yes
PAK2 subnetwork	0.00195675	Yes
KEGG_INSULIN_SIGNALING_PATHWAY	0.00196238	Yes
ZNF212 subnetwork	0.00197198	Yes
response to interferon-gamma	0.00199787	Yes
chemokine production	0.00200776	Yes
NFIL3 subnetwork	0.00203724	Yes
TBK1 subnetwork	0.00205399	Yes
protein complex scaffold	0.00205413	Yes
lactation failure	0.00205626	Yes
PLD2 subnetwork	0.00205988	Yes
abnormal bile duct morphology	0.00207962	Yes
PIM1 subnetwork	0.00211007	Yes
REACTOME_PLATELET_ACTIVATION_SIGNALING_AND_AGGREGATION	0.00211613	Yes
decreased tumor latency	0.00211667	Yes
SLA subnetwork	0.00212057	Yes
positive regulation of NF-kappaB transcription factor activity	0.00212357	Yes
cellular response to interferon-gamma	0.00212863	Yes
activation of JUN kinase activity	0.00214517	Yes
STUB1 subnetwork	0.00215286	Yes
gliosis	0.00215311	Yes
tumor necrosis factor production	0.00216284	Yes
regulation of tumor necrosis factor production	0.00216284	Yes
STAM2 subnetwork	0.00216522	Yes
HIPK3 subnetwork	0.00217239	Yes
TICAM1 subnetwork	0.00219034	Yes
abnormal cell migration	0.00220254	Yes
CDC42 subnetwork	0.00220359	Yes
PPP2R5E subnetwork	0.002219	Yes
membrane protein ectodomain proteolysis	0.00221971	Yes
vitamin D metabolic process	0.00222506	Yes
SIKE1 subnetwork	0.00222656	Yes
IGF1R subnetwork	0.00222763	Yes
ATG13 subnetwork	0.00223948	Yes
MTOR subnetwork	0.00226768	Yes
REACTOME_CELL_DEATH_SIGNALLING_VIA_NRAGE_NRIF_AND_NADE	0.00231208	Yes
CCND3 subnetwork	0.00231951	Yes
regulation of T cell apoptotic process	0.00233327	Yes
cell division site	0.00233372	Yes
cell division site part	0.00233372	Yes
decreased interleukin-1 beta secretion	0.00235498	Yes
LTF subnetwork	0.00236591	Yes
TMEM55B subnetwork	0.00237565	Yes
absent B cells	0.00238103	Yes
CRKL subnetwork	0.00238585	Yes
double-stranded DNA binding	0.00240695	Yes
ACTBL2 subnetwork	0.00243398	Yes
REACTOME_INTERFERON_ALPHABETA_SIGNALING	0.00245154	Yes
decreased sensitivity to induced cell death	0.00245774	Yes
NCOA3 subnetwork	0.0024629	Yes
REACTOME_NEF:MEDIATES_DOWN_MODULATION_OF_CELL_SURFACE_RECEPTORS_BY_RECRUITING_THEM_TO_CLATHRIN_ADAPTERS	0.00247129	Yes
CHD3 subnetwork	0.00247421	Yes
REACTOME_SIGNALING_BY_RHO_GTPASES	0.00247631	Yes
REACTOME_RHO_GTPASE_CYCLE	0.00247631	Yes
positive regulation of hydrolase activity	0.00248777	Yes
enlarged pericardium	0.00249171	Yes
TNKS subnetwork	0.00249963	Yes
MAP3K1 subnetwork	0.00250019	Yes
PYCARD subnetwork	0.00250117	Yes
abnormal crypts of Lieberkuhn morphology	0.00250526	Yes
BCL2L2 subnetwork	0.00250904	Yes
RAP1A subnetwork	0.00254218	Yes
coreceptor activity	0.00254691	Yes
CIITA subnetwork	0.00255885	Yes
CCR2 subnetwork	0.00256862	Yes
ENSG00000215782 subnetwork	0.00256862	Yes
PML body	0.00260691	Yes
abnormal embryonic hematopoiesis	0.002674	Yes
BCAP31 subnetwork	0.00270338	Yes
PRKCA subnetwork	0.00272166	Yes
CALM1 subnetwork	0.00273459	Yes
CALM3 subnetwork	0.00273459	Yes
CALM2 subnetwork	0.00273459	Yes
MYL12A subnetwork	0.00274294	Yes
phosphoric ester hydrolase activity	0.00275895	Yes
abnormal glial cell morphology	0.00277731	Yes
abnormal circulating protein level	0.00278523	Yes
interleukin-6 production	0.00278998	Yes
myeloid cell homeostasis	0.00279272	Yes
VCAN subnetwork	0.00280267	Yes
REACTOME_SIGNALING_BY_EGFR_IN_CANCER	0.00282587	Yes
absent second branchial arch	0.00288408	Yes
ACLY subnetwork	0.00291564	Yes
increased osteoblast cell number	0.0029218	Yes
REACTOME_SIGNALING_BY_EGFR	0.0029228	Yes
RBBP5 subnetwork	0.00297258	Yes
PTPRK subnetwork	0.00297663	Yes
HLA-E subnetwork	0.00298525	Yes
PTK2B subnetwork	0.00298947	Yes
polychromatophilia	0.002993	Yes
regulation of tyrosine phosphorylation of Stat3 protein	0.00302164	Yes
negative regulation of adaptive immune response based on somatic recombination of immune receptors built from immunoglobulin superfamily domains	0.00304221	Yes
UBE2K subnetwork	0.00305408	Yes
KEGG_RENAL_CELL_CARCINOMA	0.00306597	Yes
ENSG00000105216 subnetwork	0.00306919	Yes
DHRS7 subnetwork	0.0030848	Yes
response to protozoan	0.00312788	Yes
REACTOME_ERKMAPK_TARGETS	0.00312817	Yes
purinergic nucleotide receptor activity	0.00314793	Yes
nucleotide receptor activity	0.00314793	Yes
regulation of smooth muscle cell proliferation	0.00315209	Yes
KEGG_PATHOGENIC_ESCHERICHIA_COLI_INFECTION	0.00315254	Yes
HDAC4 subnetwork	0.00316393	Yes
ENSG00000137324 subnetwork	0.00318295	Yes
EHMT2 subnetwork	0.00318295	Yes
EHMT2 subnetwork	0.00318295	Yes
SPATA2L subnetwork	0.00320035	Yes
PDGFRB subnetwork	0.00321233	Yes
VAV3 subnetwork	0.00322924	Yes
absent common myeloid progenitor cells	0.00323904	Yes
FLNC subnetwork	0.00324834	Yes
SATB1 subnetwork	0.00324841	Yes
MYD88 subnetwork	0.00330111	Yes
MYLK2 subnetwork	0.00330421	Yes
decreased thymus weight	0.00331069	Yes
ZBTB7A subnetwork	0.00331853	Yes
FAM83A subnetwork	0.00332175	Yes
ERBB3 subnetwork	0.00332633	Yes
regulation of nucleocytoplasmic transport	0.00333088	Yes
lung adenocarcinoma	0.00334095	Yes
STK4 subnetwork	0.00335807	Yes
NOTCH4 subnetwork	0.00336495	Yes
G-protein coupled receptor binding	0.0033779	Yes
KAT6A subnetwork	0.00338212	Yes
ENSG00000188459 subnetwork	0.00339929	Yes
MYH10 subnetwork	0.00340394	Yes
abnormal female reproductive system physiology	0.00341964	Yes
TRIM37 subnetwork	0.00342867	Yes
PLCG1 subnetwork	0.00343021	Yes
RUVBL2 subnetwork	0.00343078	Yes
KEGG_TYPE_II_DIABETES_MELLITUS	0.00344468	Yes
FLNA subnetwork	0.00347493	Yes
positive T cell selection	0.00347806	Yes
negative regulation of multi-organism process	0.00351993	Yes
vitamin biosynthetic process	0.00352118	Yes
RUNX2 subnetwork	0.00356556	Yes
KDM5A subnetwork	0.00357151	Yes
CSNK2A1 subnetwork	0.00359131	Yes
MHC protein complex	0.00360786	Yes
ALS2 subnetwork	0.00363198	Yes
FKBP5 subnetwork	0.00365175	Yes
alopecia	0.00365415	Yes
BCAR1 subnetwork	0.00366503	Yes
abnormal mammary gland development	0.00367801	Yes
RAC1 subnetwork	0.00367888	Yes
phosphatidylinositol 3-kinase complex	0.00368308	Yes
IRS4 subnetwork	0.00369559	Yes
NOL3 subnetwork	0.00369923	Yes
pale kidney	0.00370411	Yes
liver hypoplasia	0.00372244	Yes
SMAD4 subnetwork	0.00373802	Yes
SH3KBP1 subnetwork	0.00373812	Yes
CHAF1A subnetwork	0.00374462	Yes
KEGG_MTOR_SIGNALING_PATHWAY	0.00374897	Yes
decreased blood urea nitrogen level	0.00374907	Yes
PRKAR1A subnetwork	0.00376567	Yes
abnormal myocardium layer morphology	0.00377159	Yes
SMARCA5 subnetwork	0.00380779	Yes
protein N-terminus binding	0.00384311	Yes
PDGFA subnetwork	0.00385969	Yes
activation of protein kinase activity	0.00388708	Yes
WDR5 subnetwork	0.00394544	Yes
CLDN11 subnetwork	0.00396669	Yes
absent oocytes	0.00398216	Yes
abnormal colon morphology	0.00399972	Yes
SMAD1 subnetwork	0.00401793	Yes
UNC119 subnetwork	0.00401799	Yes
IRF3 subnetwork	0.00402009	Yes
FAM98A subnetwork	0.00402047	Yes
cellular response to lipopolysaccharide	0.00402927	Yes
KEGG_CYTOSOLIC_DNA_SENSING_PATHWAY	0.00403914	Yes
CYTH2 subnetwork	0.00404337	Yes
GATA3 subnetwork	0.00404574	Yes
RYBP subnetwork	0.00405343	Yes
KEGG_CIRCADIAN_RHYTHM_MAMMAL	0.00405485	Yes
ENSG00000197711 subnetwork	0.0040691	Yes
RUVBL1 subnetwork	0.00409679	Yes
SH2B2 subnetwork	0.00409914	Yes
transcription factor import into nucleus	0.00410028	Yes
MAP3K4 subnetwork	0.00411053	Yes
protein heterodimerization activity	0.00411386	Yes
abnormal reticulocyte morphology	0.00412141	Yes
ALPK3 subnetwork	0.00416507	Yes
RB1 subnetwork	0.00419217	Yes
REACTOME_NEGATIVE_REGULATORS_OF_RIG:IMDA5_SIGNALING	0.00423279	Yes
HIPK2 subnetwork	0.00424501	Yes
MXD1 subnetwork	0.00426289	Yes
protein binding, bridging	0.00427865	Yes
NPM1 subnetwork	0.00430066	Yes
SLC7A1 subnetwork	0.00433296	Yes
ARRB1 subnetwork	0.00435796	Yes
SMARCA4 subnetwork	0.00437042	Yes
positive regulation of cytokine production involved in immune response	0.00438202	Yes
TNK2 subnetwork	0.00443011	Yes
abnormal maternal decidual layer morphology	0.00445393	Yes
regulation of transcription factor import into nucleus	0.00451111	Yes
RHOJ subnetwork	0.00451581	Yes
abnormal cell cycle	0.00454313	Yes
CEBPG subnetwork	0.00454934	Yes
RDX subnetwork	0.00455542	Yes
small GTPase regulator activity	0.00457463	Yes
CDK11A subnetwork	0.00458032	Yes
cysteine-type endopeptidase activity	0.0045817	Yes
nucleotide-binding oligomerization domain containing signaling pathway	0.00460539	Yes
nucleotide-binding domain, leucine rich repeat containing receptor signaling pathway	0.00460539	Yes
cytoplasmic pattern recognition receptor signaling pathway	0.00460539	Yes
positive regulation of survival gene product expression	0.00462523	Yes
TAB2 subnetwork	0.00468665	Yes
TNIP1 subnetwork	0.00470191	Yes
increased susceptibility to viral infection induced morbidity/mortality	0.00471491	Yes
MAP2K6 subnetwork	0.00474533	Yes
EGF subnetwork	0.00476074	Yes
regulation of intracellular protein transport	0.00478685	Yes
defense response to bacterium	0.00480764	Yes
abnormal vascular endothelial cell development	0.00484527	Yes
MAML1 subnetwork	0.00487468	Yes
RHOA subnetwork	0.00488501	Yes
XIAP subnetwork	0.00489048	Yes
abnormal ovulation	0.00491762	Yes
decreased mean systemic arterial blood pressure	0.00492235	Yes
cell chemotaxis	0.00493102	Yes
REACTOME_JNK_C:JUN_KINASES_PHOSPHORYLATION_AND__ACTIVATION_MEDIATED_BY_ACTIVATED_HUMAN_TAK1	0.00494023	Yes
decreased angiogenesis	0.004947	Yes
enlarged adrenal glands	0.00495494	Yes
TGOLN2 subnetwork	0.00498022	Yes
CAMKK2 subnetwork	0.00500465	Yes
regulation of T cell differentiation in thymus	0.00502525	Yes
binding, bridging	0.0050454	Yes
abnormal pericyte morphology	0.00504894	Yes
E2F2 subnetwork	0.00504972	Yes
oligozoospermia	0.00513124	Yes
RARA subnetwork	0.00513566	Yes
FOXG1 subnetwork	0.00516433	Yes
ELK4 subnetwork	0.00518667	Yes
decreased common myeloid progenitor cell number	0.00519899	Yes
DDX21 subnetwork	0.0052051	Yes
negative regulation of sequence-specific DNA binding transcription factor activity	0.00523494	Yes
LEF1 subnetwork	0.00524106	Yes
eukaryotic cell surface binding	0.00526794	Yes
transcription cofactor activity	0.00527464	Yes
SMAD6 subnetwork	0.00529521	Yes
TNFRSF14 subnetwork	0.00531472	Yes
retinoic acid receptor binding	0.00536359	Yes
increased renin activity	0.00542588	Yes
nuclear hormone receptor binding	0.0054383	Yes
cyclin-dependent protein kinase inhibitor activity	0.00549593	Yes
regulation of response to cytokine stimulus	0.00550717	Yes
CDC34 subnetwork	0.00552212	Yes
protein tyrosine/serine/threonine phosphatase activity	0.00554305	Yes
KEGG_GLIOMA	0.00556036	Yes
TES subnetwork	0.00557698	Yes
regulation of interleukin-1 beta secretion	0.00562472	Yes
regulation of interleukin-1 secretion	0.00562472	Yes
CTCF subnetwork	0.00562984	Yes
PLCB2 subnetwork	0.0056309	Yes
CASP4 subnetwork	0.00566222	Yes
positive regulation of defense response to virus by host	0.00566418	Yes
abnormal dorsal aorta morphology	0.00570582	Yes
abnormal kidney physiology	0.00573415	Yes
increased keratinocyte proliferation	0.00575895	Yes
nerve growth factor receptor signaling pathway	0.00579613	Yes
TRAF3IP1 subnetwork	0.0057994	Yes
TRIM28 subnetwork	0.00585782	Yes
MEF2D subnetwork	0.00589466	Yes
BAZ1B subnetwork	0.00592304	Yes
abnormal placental labyrinth vasculature morphology	0.0059918	Yes
histone kinase activity	0.00606299	Yes
abnormal embryonic erythropoiesis	0.00606678	Yes
decreased bone resorption	0.0061617	Yes
negative regulation of phosphorylation	0.00626725	Yes
ILK subnetwork	0.00627174	Yes
SMAD2 subnetwork	0.0062721	Yes
abnormal sperm number	0.00627708	Yes
SIRPA subnetwork	0.00629404	Yes
MAP2K2 subnetwork	0.00631373	Yes
SH2 domain binding	0.00633602	Yes
increased brown adipose tissue amount	0.0063695	Yes
SUMO3 subnetwork	0.00637496	Yes
smooth muscle cell proliferation	0.00642546	Yes
increased bone mass	0.00643333	Yes
abnormal adipose tissue amount	0.00645173	Yes
MAP3K2 subnetwork	0.006467	Yes
NQO2 subnetwork	0.00647916	Yes
MIOX subnetwork	0.0064842	Yes
ENSG00000204434 subnetwork	0.00652573	Yes
PCGF3 subnetwork	0.00659862	Yes
REACTOME_SIGNALING_BY_NOTCH	0.00661551	Yes
AHR subnetwork	0.00663226	Yes
FHL2 subnetwork	0.00663305	Yes
NCOR2 subnetwork	0.00668861	Yes
KRAS subnetwork	0.00673404	Yes
protein import	0.00674499	Yes
SNX16 subnetwork	0.00675633	Yes
protein kinase regulator activity	0.00678412	Yes
abnormal vascular endothelial cell morphology	0.00682747	Yes
WASF2 subnetwork	0.00682971	Yes
XPO5 subnetwork	0.00686062	Yes
focal adhesion	0.00686418	Yes
REACTOME_G_ALPHA_I_SIGNALLING_EVENTS	0.00688178	Yes
MCAT subnetwork	0.00694896	Yes
peptidyl-serine modification	0.00696067	Yes
transferase activity, transferring pentosyl groups	0.00696936	Yes
PRKACA subnetwork	0.00697045	Yes
RASGRP3 subnetwork	0.0069781	Yes
CD9 subnetwork	0.0069946	Yes
PPP3CC subnetwork	0.00701349	Yes
RBM33 subnetwork	0.00704755	Yes
AK1 subnetwork	0.0071057	Yes
abnormal calcium ion homeostasis	0.00712277	Yes
abnormal large intestine crypts of Lieberkuhn morphology	0.00713347	Yes
positive regulation of tyrosine phosphorylation of Stat3 protein	0.00716426	Yes
MFAP3 subnetwork	0.00720286	Yes
renal glomerulus hypertrophy	0.00721061	Yes
DNA recombination	0.00723446	Yes
peptidase regulator activity	0.00725911	Yes
cochlear hair cell degeneration	0.00727183	Yes
REACTOME_CIRCADIAN_CLOCK	0.00736345	Yes
purinergic receptor activity	0.0073738	Yes
WIPF2 subnetwork	0.00744154	Yes
VASP subnetwork	0.00744675	Yes
abnormal response to injury	0.00745078	Yes
HSPA5 subnetwork	0.00746984	Yes
RAD17 subnetwork	0.00749808	Yes
positive regulation of neutrophil chemotaxis	0.00754917	Yes
weight loss	0.00757802	Yes
PYGM subnetwork	0.00764048	Yes
regulation of survival gene product expression	0.0076511	Yes
abnormal fat pad morphology	0.00776909	Yes
SP3 subnetwork	0.00777793	Yes
[truncated: 12,465 more rows]
