# Supplementary material for: Genome-wide analysis highlights contribution of immune system pathways to the genetic architecture of asthma
Source: Nat Commun. 2020 Apr 15;11:1776. doi: 10.1038/s41467-020-15649-3 (PMC7160128; doi:10.1038/s41467-020-15649-3)
Supplement: Supplementary file 14 — Supplementary Data 12 [file 41467_2020_15649_MOESM14_ESM.xlsx]

## Sheet: SD12
Supplementary Data 12. Results of DEPICT tissue enrichment analysis with SNPs significantly associated with asthma in GWAS meta-analysis of the UK Biobank and TAGC.
MeSH term	MeSH first level term	MeSH second level term	Nominal P	FDR < 5%
A15.145.229	Blood Cells	Hemic and Immune Systems	4.25852e-14	Yes
A02.835.583.443.800.800	Synovial Fluid	Musculoskeletal System	7.99815e-14	Yes
A11.118.637.555.567.569	T Lymphocytes	Cells	6.91975e-13	Yes
A15.145	Blood	Hemic and Immune Systems	1.55601e-12	Yes
A15.145.229.637.555	Leukocytes Mononuclear	Hemic and Immune Systems	5.54882e-12	Yes
A11.118.637	Leukocytes	Cells	2.77064e-11	Yes
A10.549	Lymphoid Tissue	Tissues	2.21821e-10	Yes
A15.382.520	Lymphatic System	Hemic and Immune Systems	2.21821e-10	Yes
A15.382.812.260	Dendritic Cells	Hemic and Immune Systems	5.89552e-10	Yes
A11.066	Antigen Presenting Cells	Cells	5.89552e-10	Yes
A15.382.520.604.700	Spleen	Hemic and Immune Systems	2.03053e-09	Yes
A15.382.490.555.567.537	Killer Cells Natural	Hemic and Immune Systems	3.27965e-09	Yes
A15.382.520.604.800	Palatine Tonsil	Hemic and Immune Systems	8.92038e-09	Yes
A04.623.603	Oropharynx	Respiratory System	8.92038e-09	Yes
A15.382.490.555.567	Lymphocytes	Hemic and Immune Systems	1.20296e-08	Yes
A15.378.316	Bone Marrow Cells	Hemic and Immune Systems	1.32779e-08	Yes
A15.378	Hematopoietic System	Hemic and Immune Systems	1.32779e-08	Yes
A10.549.400	Lymph Nodes	Tissues	2.13089e-08	Yes
A15.378.316.580	Monocytes	Hemic and Immune Systems	3.08972e-08	Yes
A11.118.637.555.567.569.200.700	T Lymphocytes Regulatory	Cells	3.48864e-08	Yes
A15.382.680	Phagocytes	Hemic and Immune Systems	3.85354e-08	Yes
A02.835.232.043	Bones of Lower Extremity	Musculoskeletal System	7.08704e-08	Yes
A02.835.232.043.300	Foot Bones	Musculoskeletal System	8.43157e-08	Yes
A02.835.232.043.300.710	Tarsal Bones	Musculoskeletal System	8.43157e-08	Yes
A11.627	Myeloid Cells	Cells	8.7463e-08	Yes
A15.145.229.637.555.567.569.200	CD4 Positive T Lymphocytes	Hemic and Immune Systems	1.00257e-07	Yes
A15.145.300	Fetal Blood	Hemic and Immune Systems	1.03032e-07	Yes
A15.382.812	Mononuclear Phagocyte System	Hemic and Immune Systems	1.26063e-07	Yes
A09.371.337.168	Conjunctiva	Sense Organs	1.06849e-06	Yes
A09.371.337	Eyelids	Sense Organs	1.06849e-06	Yes
A09.371.060	Anterior Eye Segment	Sense Organs	1.12506e-06	Yes
A15.382.490.315.583	Neutrophils	Hemic and Immune Systems	2.48442e-06	Yes
A11.118.637.415	Granulocytes	Cells	3.61167e-06	Yes
A15.382	Immune System	Hemic and Immune Systems	1.00471e-05	Yes
A05.360.319.679.256	Cervix Uteri	Urogenital System	1.34042e-05	Yes
A11.872.378.294	Lymphoid Progenitor Cells	Cells	0.000401562	Yes
A11.118.637.555.567.562.440	Precursor Cells B Lymphoid	Cells	0.000401562	Yes
A15.382.490.555.567.622	Lymphocytes Null	Hemic and Immune Systems	0.000626919	Yes
A03.556.249.124	Ileum	Digestive System	0.000682802	Yes
A03.556.124.684	Intestine Small	Digestive System	0.000870681	Yes
A15.382.812.522	Macrophages	Hemic and Immune Systems	0.0013371	Yes
A02.835.583.443.800	Synovial Membrane	Musculoskeletal System	0.00242189	Yes
A02.835.583.443	Joint Capsule	Musculoskeletal System	0.00242189	Yes
A02.835.583	Joints	Musculoskeletal System	0.00242189	Yes
A02.165	Cartilage	Musculoskeletal System	0.00304146	Yes
A03.556.875.875	Stomach	Digestive System	0.00323838	Yes
A14.724	Pharynx	Stomatognathic System	0.00343512	Yes
A05.360.319.887	Vulva	Urogenital System	0.00383761	Yes
A05.810.890	Urinary Bladder	Urogenital System	0.00602781	Yes
A03.556.875	Upper Gastrointestinal Tract	Digestive System	0.00677318	Yes
A10.615.550.760	Respiratory Mucosa	Tissues	0.0212155	No
A09.531	Nose	Sense Organs	0.0212155	No
A04.531.520	Nasal Mucosa	Respiratory System	0.0212155	No
A09.371	Eye	Sense Organs	0.0236401	No
A05.360.319.114.373	Fallopian Tubes	Urogenital System	0.0245614	No
A11.063	Antibody Producing Cells	Cells	0.0353735	No
A11.118.637.555.567.562	B Lymphocytes	Cells	0.0353735	No
A17.815	Skin	Integumentary System	0.041918	No
A10.272	Epithelium	Tissues	0.0526143	No
A10.615.789	Serous Membrane	Tissues	0.0690302	No
A03.556.124.526.767	Rectum	Digestive System	0.0878292	No
A07.231.114	Arteries	Cardiovascular System	0.100639	No
A03.556.875.500	Esophagus	Digestive System	0.111922	No
A02.835	Skeleton	Musculoskeletal System	0.125968	No
A15.382.216	Bone Marrow	Hemic and Immune Systems	0.135388	No
A10.165	Connective Tissue	Tissues	0.143152	No
A02.835.232	Bone and Bones	Musculoskeletal System	0.153622	No
A10.615	Membranes	Tissues	0.172936	No
A05.360.319.679.690	Myometrium	Urogenital System	0.176429	No
A05.360.319	Genitalia Female	Urogenital System	0.185296	No
A10.615.550	Mucous Membrane	Tissues	0.205297	No
A15.145.229.188	Blood Platelets	Hemic and Immune Systems	0.207708	No
A03.556.249	Lower Gastrointestinal Tract	Digestive System	0.213085	No
A05.360.319.114	Adnexa Uteri	Urogenital System	0.213892	No
A05.360.319.114.630	Ovary	Urogenital System	0.216926	No
A07.231.908	Veins	Cardiovascular System	0.260725	No
A03.556.249.249	Intestine Large	Digestive System	0.262243	No
A03.556.124	Intestines	Digestive System	0.262965	No
A04.411	Lung	Respiratory System	0.27378	No
A10.165.114	Adipose Tissue	Tissues	0.275242	No
A03.556.249.249.356	Colon	Digestive System	0.28347	No
A07.231.908.670.874	Umbilical Veins	Cardiovascular System	0.303552	No
A07.231.908.670	Portal System	Cardiovascular System	0.303552	No
A03.556.500.760.464	Parotid Gland	Digestive System	0.331106	No
A05.360.319.679	Uterus	Urogenital System	0.346116	No
A10.272.497	Epidermis	Tissues	0.34683	No
A03.556.500.760	Salivary Glands	Digestive System	0.350851	No
A15.145.693	Plasma	Hemic and Immune Systems	0.356752	No
A15.145.229.637.555.567.562.725	Plasma Cells	Hemic and Immune Systems	0.361467	No
A03.556	Gastrointestinal Tract	Digestive System	0.367933	No
A06.407.312	Gonads	Endocrine System	0.392269	No
A03.556.249.249.356.668	Colon Sigmoid	Digestive System	0.396202	No
A10.165.114.830.750	Subcutaneous Fat	Tissues	0.407316	No
A10.165.114.830	Adipose Tissue White	Tissues	0.407316	No
A07.231	Blood Vessels	Cardiovascular System	0.420465	No
A10.165.114.830.500	Abdominal Fat	Tissues	0.453856	No
A10.165.114.830.500.750	Subcutaneous Fat Abdominal	Tissues	0.453856	No
A11.329.372.600	Macrophages Alveolar	Cells	0.46921	No
A11.627.340.360	Granulocyte Precursor Cells	Cells	0.487255	No
A03.556.249.249.209	Cecum	Digestive System	0.495548	No
A11.436.275	Endothelial Cells	Cells	0.501201	No
A14.724.557	Nasopharynx	Stomatognathic System	0.519159	No
A03.734	Pancreas	Digestive System	0.528957	No
A03.556.124.369	Intestinal Mucosa	Digestive System	0.596323	No
A11.872.378.590.635	Granulocyte Macrophage Progenitor Cells	Cells	0.596771	No
A11.627.624.249	Monocyte Macrophage Precursor Cells	Cells	0.629972	No
A11.872.378	Hematopoietic Stem Cells	Cells	0.672714	No
A05.360.319.679.490	Endometrium	Urogenital System	0.684234	No
A06.407	Endocrine Glands	Endocrine System	0.685042	No
A10.615.550.599	Mouth Mucosa	Tissues	0.704167	No
A14.549.167.646	Periodontium	Stomatognathic System	0.707686	No
A11.329	Connective Tissue Cells	Cells	0.718	No
A11.436	Epithelial Cells	Cells	0.729162	No
A05.810.453.324	Kidney Cortex	Urogenital System	0.775329	No
A05.360	Genitalia	Urogenital System	0.806603	No
A03.620	Liver	Digestive System	0.8273	No
A07.541.510.110	Aortic Valve	Cardiovascular System	0.832391	No
A07.541.510	Heart Valves	Cardiovascular System	0.832391	No
A15.145.846	Serum	Hemic and Immune Systems	0.878012	No
A11.627.635	Myeloid Progenitor Cells	Cells	0.884339	No
A05.810	Urinary Tract	Urogenital System	0.916361	No
A14.549	Mouth	Stomatognathic System	0.920795	No
A11.329.114	Adipocytes	Cells	0.92829	No
A15.145.229.334	Erythrocytes	Hemic and Immune Systems	0.934523	No
A11.443	Erythroid Cells	Cells	0.936686	No
A05.810.453	Kidney	Urogenital System	0.948643	No
A11.329.171	Chondrocytes	Cells	0.958696	No
A06.407.071.140	Adrenal Cortex	Endocrine System	0.961776	No
A11.329.629	Osteoblasts	Cells	0.964721	No
A06.407.900	Thyroid Gland	Endocrine System	0.97171	No
A15.378.316.378.590.837.250	Erythroid Precursor Cells	Hemic and Immune Systems	0.984281	No
A11.872.378.590.817	Megakaryocyte Erythroid Progenitor Cells	Cells	0.984281	No
A11.436.397	Keratinocytes	Cells	0.986125	No
A10.690.467	Muscle Smooth	Tissues	0.988242	No
A10.690.552.500	Muscle Skeletal	Tissues	0.990169	No
A10.690.552	Muscle Striated	Tissues	0.990169	No
A10.615.284	Extraembryonic Membranes	Tissues	0.9902	No
A10.615.284.473	Chorion	Tissues	0.9902	No
A11.872.190.260	Embryoid Bodies	Cells	0.991594	No
A08.186.211.730.885.287.249.487	Corpus Striatum	Nervous System	0.992671	No
A14.549.885	Tongue	Stomatognathic System	0.992708	No
A10.336	Exocrine Glands	Tissues	0.992817	No
A02.633.567.850	Quadriceps Muscle	Musculoskeletal System	0.993185	No
A06.407.071	Adrenal Glands	Endocrine System	0.993521	No
A10.336.707	Prostate	Tissues	0.994656	No
A06.407.312.497.535.300.500	Cumulus Cells	Endocrine System	0.995399	No
A05.360.319.114.630.535	Ovarian Follicle	Urogenital System	0.995399	No
A11.436.329	Granulosa Cells	Cells	0.995399	No
A10.690	Muscles	Tissues	0.996843	No
A11.382.625	Enteroendocrine Cells	Cells	0.996965	No
A11.436.294.064	Glucagon Secreting Cells	Cells	0.996965	No
A11.620	Muscle Cells	Cells	0.997309	No
A11.620.520	Myocytes Smooth Muscle	Cells	0.997309	No
A08.186.211.730.885.287.249	Basal Ganglia	Nervous System	0.997456	No
A08.186.211.653	Mesencephalon	Nervous System	0.997616	No
A08.186.211.730.317	Diencephalon	Nervous System	0.998473	No
A08.713	Neurosecretory Systems	Nervous System	0.998904	No
A08.186.211.730.317.357.352	Hypothalamus Middle	Nervous System	0.998904	No
A08.186.211.730.317.357.352.435	Hypothalamo Hypophyseal System	Nervous System	0.998904	No
A11.329.830	Stromal Cells	Cells	0.999019	No
A11.872.040	Adult Stem Cells	Cells	0.999179	No
A11.436.348	Hepatocytes	Cells	0.999199	No
A08.186.211.730.885.287.500.670	Parietal Lobe	Nervous System	0.9992	No
A05.360.444.492	Penis	Urogenital System	0.999397	No
A08.186.211.730.317.357	Hypothalamus	Nervous System	0.999414	No
A05.360.444	Genitalia Male	Urogenital System	0.99945	No
A11.872.700	Pluripotent Stem Cells	Cells	0.999532	No
A11.872.700.500	Induced Pluripotent Stem Cells	Cells	0.999532	No
A05.360.444.492.362	Foreskin	Urogenital System	0.999666	No
A03.734.414	Islets of Langerhans	Digestive System	0.999756	No
A08.186.211.730.885.287.500.270	Frontal Lobe	Nervous System	0.999871	No
A05.360.490.690	Ovum	Urogenital System	0.999877	No
A11.497.497.600	Oocytes	Cells	0.999877	No
A11.872.580	Mesenchymal Stem Cells	Cells	0.999884	No
A11.382	Endocrine Cells	Cells	0.999932	No
A07.541.560	Heart Ventricles	Cardiovascular System	0.999934	No
A14.549.167	Dentition	Stomatognathic System	0.999945	No
A08.186.211.132.810.428.200	Cerebellum	Nervous System	0.999969	No
A11.329.228	Fibroblasts	Cells	0.999972	No
A09.371.729	Retina	Sense Organs	0.999976	No
A08.186.211.865.428	Metencephalon	Nervous System	0.999979	No
A08.186.211.865	Rhombencephalon	Nervous System	0.999979	No
A07.541	Heart	Cardiovascular System	0.999982	No
A11.872.190	Embryonic Stem Cells	Cells	0.999987	No
A08.186.211.730.885.287.500.571	Occipital Lobe	Nervous System	0.999989	No
A08.186.211.730.885.287.500.571.735	Visual Cortex	Nervous System	0.999992	No
A08.186.211.132	Brain Stem	Nervous System	0.999994	No
A10.165.450	Granulation Tissue	Tissues	0.999995	No
A10.165.450.300	Cicatrix	Tissues	0.999995	No
A08.186.211.730.885.287.500.863	Temporal Lobe	Nervous System	0.999997	No
A08.186.211.464.405	Hippocampus	Nervous System	0.999997	No
A05.360.490	Germ Cells	Urogenital System	0.999997	No
A08.186.211.464.710.225	Entorhinal Cortex	Nervous System	0.999997	No
A08.186.211.464.710	Parahippocampal Gyrus	Nervous System	0.999997	No
A08.186.211.730	Prosencephalon	Nervous System	0.999998	No
A08.186.211.730.885	Telencephalon	Nervous System	0.999998	No
A08.186.211.730.885.287	Cerebrum	Nervous System	0.999998	No
A08.186.211.464	Limbic System	Nervous System	0.999998	No
A08.186.211.730.885.287.500	Cerebral Cortex	Nervous System	0.999998	No
A11.872	Stem Cells	Cells	0.999999	No
A10.165.450.300.425	Keloid	Tissues	0.999999	No
A02.835.232.834.151	Cervical Vertebrae	Musculoskeletal System	0.999999	No
A02.835.232.834	Spine	Musculoskeletal System	0.999999	No
A11.872.653	Neural Stem Cells	Cells	0.999999	No
A06.407.312.782	Testis	Endocrine System	0.999999	No
A07.541.358	Heart Atria	Cardiovascular System	1	No
A07.541.358.100	Atrial Appendage	Cardiovascular System	1	No
A08.186	Central Nervous System	Nervous System	1	No
A08.186.211	Brain	Nervous System	1	No
