# Supplementary material for: Genome-wide analysis highlights contribution of immune system pathways to the genetic architecture of asthma
Source: Nat Commun. 2020 Apr 15;11:1776. doi: 10.1038/s41467-020-15649-3 (PMC7160128; doi:10.1038/s41467-020-15649-3)
Supplement: Supplementary file 15 — Supplementary Data 13 [file 41467_2020_15649_MOESM15_ESM.xlsx]

## Sheet: SD13
Supplementary Data 13. Multi-tissue cis-eQTLs at the previously unknown asthma loci.
Loci are separated by gray shading.
EA, effect (asthma risk) allele; NEA, non-effect allele.
If Proxy_SNP indicated, all data shown are for that variant.
Only cis-eQTLs with P-values < 5E-08 are listed.
SNP	CHR	BP (hg19)	Proxy_SNP	Proxy_SNP_hg19_coordinates	r2	EA	NEA	Tissue	eQTL_gene	BETA	SE	P	Direction	N	Ancestry	Reference (PMID) or Source
rs2230624	1p36.22	12175658				G	A	Whole blood	PLOD1	NA	NA	9.36e-12	-	7386	European	https://www.eqtlgen.org/
rs11577318	1p36.11	26601570				G	A	Whole blood	SH3BGRL3;UBXN11	-0.1057	0.00338	5.74e-197	-	5257	Mixed	28122634
rs11577318	1p36.11	26601570				G	A	Whole blood	CD52	NA	NA	1e-124	-	31470	European	https://www.eqtlgen.org/
rs11577318	1p36.11	26601570				G	A	Whole blood	CD52	NA	NA	2.17e-53	-	2116	European	27918533
rs11577318	1p36.11	26601570				G	A	Whole blood	UBXN11;CD52	NA	NA	5.22e-45	-	2116	European	27918533
rs11577318	1p36.11	26601570				G	A	Whole blood	ZNF593;RP11-96L14.7	NA	NA	3.7e-43	+	2116	European	27918533
rs11577318	1p36.11	26601570				G	A	Whole blood	ZNF683	NA	NA	2.52e-39	-	31684	European	https://www.eqtlgen.org/
rs11577318	1p36.11	26601570				G	A	Monocytes	CD52	-1.337	0.1037	4.62e-38	-	194	European	27863251
rs11577318	1p36.11	26601570				G	A	Whole blood	HMGN2P17	NA	NA	1.24e-28	-	4339	European	https://www.eqtlgen.org/
rs11577318	1p36.11	26601570				G	A	Heart left ventricle	CD52	-0.8523	0.06947	1.05e-26	-	272	Unspecified	23715323
rs11577318	1p36.11	26601570				G	A	Whole blood	CEP85	NA	NA	3.64e-26	+	2116	European	27918533
rs11577318	1p36.11	26601570				G	A	Whole blood	CEP85	NA	NA	5.91e-24	+	25690	European	https://www.eqtlgen.org/
rs11577318	1p36.11	26601570				G	A	Whole blood	CEP85	0.0346	0.00351	1.11e-22	+	5257	Mixed	28122634
rs11577318	1p36.11	26601570				G	A	Whole blood	CD52	-0.4524	0.04265	1.5e-22	-	369	Unspecified	23715323
rs11577318	1p36.11	26601570				G	A	T cells	CD52	1.197	0.1225	1.51e-22	+	169	European	27863251
rs11577318	1p36.11	26601570				G	A	Whole blood	CNKSR1	NA	NA	6.8e-22	-	2116	European	27918533
rs11577318	1p36.11	26601570				G	A	T cells	AIM1L	-1.182	0.1235	1.03e-21	-	169	European	27863251
rs11577318	1p36.11	26601570				G	A	Whole blood	CNKSR1	NA	NA	7.19e-20	-	31684	European	https://www.eqtlgen.org/
rs11577318	1p36.11	26601570				G	A	Monocytes	CEP85	0.9697	0.1148	2.92e-17	+	194	European	27863251
rs11577318	1p36.11	26601570				G	A	Whole blood	RP11-569G9.7	NA	NA	6.33e-17	-	2116	European	27918533
rs11577318	1p36.11	26601570				G	A	Whole blood	UBXN11	0.0231	0.00292	3.14e-15	+	5257	Mixed	28122634
rs11577318	1p36.11	26601570				G	A	Muscle skeletal	CD52	-0.5139	0.06647	7.78e-14	-	491	Unspecified	23715323
rs11577318	1p36.11	26601570				G	A	Neutrophils	UBXN11	-0.87	0.1176	1.38e-13	-	192	European	27863251
rs11577318	1p36.11	26601570				G	A	Whole blood	HMGN2P41	NA	NA	5.27e-13	-	3831	European	https://www.eqtlgen.org/
rs11577318	1p36.11	26601570				G	A	Whole blood	ZNF593	0.0287	0.00408	2.16e-12	+	5257	Mixed	28122634
rs11577318	1p36.11	26601570				G	A	Whole blood	AIM1L	NA	NA	2.38e-12	-	31256	European	https://www.eqtlgen.org/
rs11577318	1p36.11	26601570				G	A	Lung	CD52	-0.347	0.04822	4.5e-12	-	383	Unspecified	23715323
rs11577318	1p36.11	26601570				G	A	Testis	UBXN11	-0.3053	0.04217	1.12e-11	-	225	Unspecified	23715323
rs11577318	1p36.11	26601570				G	A	Blood	ZNF593	NA	NA	1.2e-11	NA	1469	European	21829388
rs11577318	1p36.11	26601570				G	A	Whole blood	ZNF683	NA	NA	1.01e-10	-	2116	European	27918533
rs11577318	1p36.11	26601570				G	A	Peripheral blood	ZNF683	NA	NA	1.47e-10	NA	5311	European	24013639
rs11577318	1p36.11	26601570				G	A	Heart atrial appendage	CD52	-0.4595	0.06993	3.82e-10	-	264	Unspecified	23715323
rs11577318	1p36.11	26601570				G	A	Peripheral blood	CD52	NA	NA	4.05e-10	NA	5311	European	24013639
rs11577318	1p36.11	26601570				G	A	Monocytes	SH3BGRL3	0.7288	0.1195	1.05e-09	+	194	European	27863251
rs11577318	1p36.11	26601570				G	A	Monocytes	ZNF593	0.7342	0.1204	1.07e-09	+	194	European	27863251
rs11577318	1p36.11	26601570				G	A	Neutrophils	AIM1L	-0.7152	0.1202	2.67e-09	-	192	European	27863251
rs11577318	1p36.11	26601570				G	A	Neutrophils	SH3BGRL3	-0.7126	0.1201	2.96e-09	-	192	European	27863251
rs11577318	1p36.11	26601570				G	A	Testis	CNKSR1	-0.539	0.08704	3.65e-09	-	225	Unspecified	23715323
rs11577318	1p36.11	26601570				G	A	Whole blood	CD52	-0.0229	0.00389	4.28e-09	-	5257	Mixed	28122634
rs11577318	1p36.11	26601570				G	A	Lung	UBXN11	0.2373	0.04019	9.08e-09	+	383	Unspecified	23715323
rs11577318	1p36.11	26601570				G	A	Uterus	CD52	-0.7749	0.1215	1.12e-08	-	101	Unspecified	23715323
rs11577318	1p36.11	26601570				G	A	Thyroid	CEP85	-0.3091	0.05305	1.34e-08	-	399	Unspecified	23715323
rs11577318	1p36.11	26601570				G	A	Heart atrial appendage	CNKSR1	-0.4371	0.07562	2.65e-08	-	264	Unspecified	23715323
rs11577318	1p36.11	26601570				G	A	Brain cerebellum	CEP85	0.5654	0.09673	4.66e-08	+	154	Unspecified	23715323
rs2228552	1p35.2	32165495				T	G	Lymphoblastoid cell lines	COL16A1	NA	NA	1.98e-14	NA	777	European	22941192
rs2228552	1p35.2	32165495				T	G	Whole blood	PEF1	NA	NA	7.81e-11	+	27015	European	https://www.eqtlgen.org/
rs2228552	1p35.2	32165495				T	G	Lymphoblastoid cell lines	COL16A1	NA	NA	3.68e-09	NA	462	European	24037378
rs2228552	1p35.2	32165495				T	G	Whole blood	SERINC2	NA	NA	1.6e-08	+	26801	European	https://www.eqtlgen.org/
rs4127124	1q32.1	206624362				A	C	Whole blood	RP11-534L20.5	NA	NA	5.26e-176	-	5501	European	https://www.eqtlgen.org/
rs4127124	1q32.1	206624362				A	C	Whole blood	RP11-534L20.5	NA	NA	5.19e-83	-	2116	European	27918533
rs4127124	1q32.1	206624362				A	C	Pancreas	SRGAP2	0.3281	0.04913	2.8e-10	+	220	Unspecified	23715323
rs4127124	1q32.1	206624362				A	C	Whole blood	SRGAP2	NA	NA	1.87e-08	-	26279	European	https://www.eqtlgen.org/
rs72787718	2p23.1	30474351				A	G	Whole blood	LBH	NA	NA	8.36e-40	+	31349	European	https://www.eqtlgen.org/
rs72787718	2p23.1	30474351				A	G	Whole blood	LBH	0.0332	0.00285	5.6e-31	+	5257	Mixed	28122634
rs72787718	2p23.1	30474351				A	G	Whole blood	LBH	NA	NA	1.26e-17	-	2116	European	27918533
rs72787718	2p23.1	30474351				A	G	Whole blood	LBH;AC104698.1	NA	NA	6.25e-17	-	2116	European	27918533
rs72787718	2p23.1	30474351				A	G	Adipose visceral omentum	LBH	-0.4638	0.05669	1.24e-14	-	313	Unspecified	23715323
rs72787718	2p23.1	30474351				A	G	Skin sun exposed lower leg	LBH	-0.2629	0.03425	1.7e-13	-	414	Unspecified	23715323
rs72787718	2p23.1	30474351				A	G	Artery tibial	LBH	-0.3247	0.04439	2.08e-12	-	388	Unspecified	23715323
rs72787718	2p23.1	30474351				A	G	Muscle skeletal	LBH	-0.3193	0.04633	2e-11	-	491	Unspecified	23715323
rs72787718	2p23.1	30474351				A	G	Adipose subcutaneous	LBH	-0.2452	0.03698	1.44e-10	-	385	Unspecified	23715323
rs72787718	2p23.1	30474351				A	G	Nerve tibial	LBH	-0.2926	0.04439	2.02e-10	-	361	Unspecified	23715323
rs72787718	2p23.1	30474351				A	G	Thyroid	LBH	-0.3265	0.04998	2.42e-10	-	399	Unspecified	23715323
rs72787718	2p23.1	30474351				A	G	Lung	LBH	-0.3265	0.05072	4.54e-10	-	383	Unspecified	23715323
rs72787718	2p23.1	30474351				A	G	Esophagus mucosa	LBH	-0.3075	0.04805	6.22e-10	-	358	Unspecified	23715323
rs72787718	2p23.1	30474351				A	G	Artery aorta	LBH	-0.3198	0.04976	8.27e-10	-	267	Unspecified	23715323
rs72787718	2p23.1	30474351				A	G	Heart left ventricle	LBH	-0.261	0.04203	2.6e-09	-	272	Unspecified	23715323
rs72787718	2p23.1	30474351				A	G	Spleen	LBH	-0.5349	0.08833	1.55e-08	-	146	Unspecified	23715323
rs72787718	2p23.1	30474351				A	G	Whole blood	LCLAT1	NA	NA	4.9e-08	-	31563	European	https://www.eqtlgen.org/
rs68110799	2p16.1	60945555				A	G	Whole blood	KIAA1841	NA	NA	5.82e-34	+	25514	European	https://www.eqtlgen.org/
rs68110799	2p16.1	60945555				A	G	Whole blood	AHSA2	NA	NA	5.5e-24	-	13925	European	https://www.eqtlgen.org/
rs68110799	2p16.1	60945555				A	G	Whole blood	AC016747.3	NA	NA	4.31e-10	-	7931	European	https://www.eqtlgen.org/
rs68110799	2p16.1	60945555				A	G	Whole blood	AHSA2;USP34	-0.0228	0.00367	5.82e-10	-	5257	Mixed	28122634
rs6741949	2q24.2	162910223				G	C	Whole blood	AC009299.3	NA	NA	3.34e-10	+	4339	European	https://www.eqtlgen.org/
rs6741949	2q24.2	162910223				G	C	Whole blood	TANK	0.0195	0.00338	8.06e-09	+	5257	Mixed	28122634
rs2595389	2q32.1	187534183				T	G	Artery tibial	FAM171B	0.2615	0.03728	1.37e-11	+	388	Unspecified	23715323
rs2595389	2q32.1	187534183				T	G	Thyroid	FAM171B	0.2248	0.0328	3.51e-11	+	399	Unspecified	23715323
rs2595389	2q32.1	187534183				T	G	Esophagus muscularis	FAM171B	0.2818	0.04253	1.73e-10	+	335	Unspecified	23715323
rs2595389	2q32.1	187534183				T	G	Skin sun exposed lower leg	FAM171B	0.2609	0.04288	3.11e-09	+	414	Unspecified	23715323
rs2595389	2q32.1	187534183				T	G	Nerve tibial	ITGAV	-0.1955	0.03335	1.23e-08	-	361	Unspecified	23715323
rs2595389	2q32.1	187534183				T	G	Cells transformed fibroblasts	FAM171B	0.2146	0.03668	1.55e-08	+	300	Unspecified	23715323
rs2595389	2q32.1	187534183				T	G	Artery aorta	FAM171B	0.3255	0.05702	3.75e-08	+	267	Unspecified	23715323
rs13101202	3p25.2	12699361				C	A	Whole blood	TSEN2	NA	NA	3.18e-114	+	25814	European	https://www.eqtlgen.org/
rs13101202	3p25.2	12699361				C	A	Whole blood	TSEN2	0.0318	0.00362	2.22e-18	+	5257	Mixed	28122634
rs13101202	3p25.2	12699361				C	A	Whole blood	CAND2	NA	NA	1.01e-10	-	21274	European	https://www.eqtlgen.org/
rs13101202	3p25.2	12699361				C	A	Whole blood	TSEN2	NA	NA	1.15e-10	+	2116	European	27918533
rs13101202	3p25.2	12699361				C	A	Whole blood	CRIP1P1	NA	NA	8.02e-10	-	2116	European	27918533
rs13101202	3p25.2	12699361				C	A	Whole blood	RAF1;MKRN2	-0.0199	0.00352	1.63e-08	-	5257	Mixed	28122634
rs2014490	3p24.3	16972211				G	A	Whole blood	PLCL2	NA	NA	1.48e-174	-	31567	European	https://www.eqtlgen.org/
rs2014490	3p24.3	16972211				G	A	Peripheral blood	PLCL2	NA	NA	7.09e-49	NA	5311	European	24013639
rs2014490	3p24.3	16972211				G	A	Whole blood	PLCL2	NA	NA	1.12e-13	-	2116	European	27918533
rs2014490	3p24.3	16972211				G	A	Neutrophils	PLCL2	-0.7019	0.0977	6.73e-13	-	192	European	27863251
rs2014490	3p24.3	16972211				G	A	Monocytes	PLCL2	-0.7022	0.0979	7.17e-13	-	194	European	27863251
rs2014490	3p24.3	16972211				G	A	Peripheral blood monocytes	PLCL2	NA	NA	4.65e-10	NA	1490	European	20502693
rs2014490	3p24.3	16972211				G	A	Whole blood	PLCL2	-0.0164	0.00288	1.33e-08	-	5257	Mixed	28122634
rs2014490	3p24.3	16972211				G	A	Adipose subcutaneous	PLCL2	-0.05964	0.01085	3.87e-08	-	776	European	22941192
rs2036226	3p24.3	23597986				T	C	Whole blood	UBE2E2	NA	NA	3.2e-86	-	31684	European	https://www.eqtlgen.org/
rs2036226	3p24.3	23597986				T	C	Whole blood	UBE2E2	-0.0335	0.00357	8.54e-21	-	5257	Mixed	28122634
rs2036226	3p24.3	23597986				T	C	Whole blood	UBE2E2	NA	NA	1.38e-18	-	2116	European	27918533
rs2036226	3p24.3	23597986				T	C	Peripheral blood	UBE2E2	NA	NA	5.45e-15	NA	5311	European	24013639
rs73072483	3p21.2	50771624				G	A	Whole blood	HYAL3	NA	NA	3.78e-228	-	23842	European	https://www.eqtlgen.org/
rs73072483	3p21.2	50771624				G	A	Whole blood	RBM6	NA	NA	3.62e-117	-	26225	European	https://www.eqtlgen.org/
rs73072483	3p21.2	50771624				G	A	Whole blood	RBM15B	NA	NA	7.97e-93	-	31470	European	https://www.eqtlgen.org/
rs73072483	3p21.2	50771624				G	A	Whole blood	UBA7	NA	NA	8.1e-47	-	31186	European	https://www.eqtlgen.org/
rs73072483	3p21.2	50771624				G	A	Whole blood	RBM6	-0.0379	0.004	4.12e-21	-	5257	Mixed	28122634
rs73072483	3p21.2	50771624				G	A	Whole blood	NAT6	NA	NA	6.31e-18	+	31684	European	https://www.eqtlgen.org/
rs73072483	3p21.2	50771624				G	A	Whole blood	PRSS54;CCDC113	-0.0416	0.00505	2.21e-16	-	5257	Mixed	28122634
rs73072483	3p21.2	50771624				G	A	Whole blood	MAPKAPK3	NA	NA	2.52e-14	-	31684	European	https://www.eqtlgen.org/
rs73072483	3p21.2	50771624				G	A	Thyroid	DOCK3	-0.5704	0.07332	9.31e-14	-	399	Unspecified	23715323
rs73072483	3p21.2	50771624				G	A	Whole blood	IFRD2	NA	NA	9.35e-14	+	31470	European	https://www.eqtlgen.org/
rs73072483	3p21.2	50771624				G	A	Whole blood	UBA7	-0.0237	0.00341	4.28e-12	-	5257	Mixed	28122634
rs73072483	3p21.2	50771624				G	A	Whole blood	RAB36	-0.026	0.00446	6e-09	-	5257	Mixed	28122634
rs73072483	3p21.2	50771624				G	A	Artery tibial	RBM15B	-0.236	0.04023	1.11e-08	-	388	Unspecified	23715323
rs73072483	3p21.2	50771624				G	A	Cells transformed fibroblasts	HYAL3	-0.4634	0.07826	1.15e-08	-	272	Unspecified	23715323
rs73072483	3p21.2	50771624				G	A	Cells transformed fibroblasts	RAD54L2	-0.3419	0.05829	1.43e-08	-	300	Unspecified	23715323
rs73072483	3p21.2	50771624				G	A	Whole blood	MANF	NA	NA	1.97e-08	+	31470	European	https://www.eqtlgen.org/
rs73072483	3p21.2	50771624				G	A	Thyroid	MAPKAPK3	-0.2527	0.04518	4.66e-08	-	399	Unspecified	23715323
rs9813229	3p14.3	56741585				A	G	Whole blood	ARHGEF3	NA	NA	7.41e-66	+	31146	European	https://www.eqtlgen.org/
rs9813229	3p14.3	56741585				A	G	Thyroid	CCDC66	0.2667	0.03765	8.38e-12	+	399	Unspecified	23715323
rs9813229	3p14.3	56741585				A	G	Whole blood	CCDC66	NA	NA	9.3e-12	-	8765	European	https://www.eqtlgen.org/
rs9813229	3p14.3	56741585				A	G	Whole blood	FAM208A	NA	NA	8.54e-10	+	25152	European	https://www.eqtlgen.org/
rs9813229	3p14.3	56741585				A	G	Cells transformed fibroblasts	FAM208A	0.1612	0.02714	9.6e-09	+	300	Unspecified	23715323
rs9813229	3p14.3	56741585				A	G	Whole blood	ARHGEF3	NA	NA	1.58e-08	+	2116	European	27918533
rs9813229	3p14.3	56741585				A	G	Brain cortex	CCDC66	0.4231	0.07041	2.28e-08	+	136	Unspecified	23715323
rs9813229	3p14.3	56741585				A	G	Adipose subcutaneous	FAM208A	0.2332	0.04056	2.55e-08	+	298	Unspecified	23715323
rs7622814	3q13.2	112650431				T	G	Whole blood	CD200R1	NA	NA	1.2e-304	+	31354	European	https://www.eqtlgen.org/
rs7622814	3q13.2	112650431				T	G	Whole blood	CD200R1L	NA	NA	1.14e-109	-	25109	European	https://www.eqtlgen.org/
rs7622814	3q13.2	112650431				T	G	Whole blood	CD200R1	0.0758	0.0035	1.26e-99	+	5257	Mixed	28122634
rs7622814	3q13.2	112650431				T	G	Whole blood	CD200R1	NA	NA	1.84e-63	+	2116	European	27918533
rs7622814	3q13.2	112650431				T	G	Whole blood	CD200R1L;CD200R1	-0.0341	0.00444	1.99e-14	-	5257	Mixed	28122634
rs7622814	3q13.2	112650431				T	G	Monocytes	CD200R1	0.7375	0.0968	2.59e-14	+	194	European	27863251
rs7622814	3q13.2	112650431				T	G	Whole blood	RP11-572M11.3	NA	NA	2.05e-11	-	3831	European	https://www.eqtlgen.org/
rs7622814	3q13.2	112650431				T	G	Whole blood	CD200R1L	NA	NA	9.69e-09	-	2116	European	27918533
rs7622814	3q13.2	112650431				T	G	Whole blood	SIDT1;KIAA2018	0.0128	0.00227	1.86e-08	+	5257	Mixed	28122634
rs9877891	3q13.33	119260866				C	T	Whole blood	POGLUT1	NA	NA	3.16e-68	-	25742	European	https://www.eqtlgen.org/
rs9877891	3q13.33	119260866				C	T	Whole blood	POGLUT1	NA	NA	1.54e-11	-	2116	European	27918533
rs9877891	3q13.33	119260866				C	T	Whole blood	POGLUT1	-0.0236	0.00411	9.54e-09	-	5257	Mixed	28122634
rs6842889	4q31.21	145479880	rs11100860	chr4:145479139	0.98385	G	A	Liver	Contig2745_RC	NA	NA	3.2e-10	NA	780	European	18462017
rs6842889	4q31.21	145479880	rs11100860	chr4:145479139	0.98385	G	A	Liver	SELT	NA	NA	3.2e-10	NA	427	European	18462017
rs6842889	4q31.21	145479880	rs13140176	chr4:145489098	1	G	A	Whole blood	HHIP-AS1	NA	NA	1.57e-09	+	2116	European	27918533
rs6842889	4q31.21	145479880	rs13113591	chr4:145489097	1	T	C	Whole blood	HHIP-AS1	NA	NA	2.12e-09	+	2116	European	27918533
rs6842889	4q31.21	145479880	rs11100860	chr4:145479139	0.98385	G	A	Liver	Contig50605_RC	NA	NA	9.03e-09	NA	780	European	18462017
rs6842889	4q31.21	145479880	rs1828591	chr4:145480780	0.98385	G	A	Liver	NXT2	NA	NA	1.81e-08	NA	780	European	18462017
rs6842889	4q31.21	145479880	rs1828591	chr4:145480780	0.98385	G	A	Liver	SEC23IP	NA	NA	2.23e-08	NA	780	European	18462017
rs6842889	4q31.21	145479880	rs1828591	chr4:145480780	0.98385	G	A	Liver	PNPLA2	NA	NA	4.52e-08	NA	780	European	18462017
rs11950815	5q31.1	130955487				G	A	Whole blood	SLC22A5	NA	NA	<1.0E-305	+	27058	European	https://www.eqtlgen.org/
rs11950815	5q31.1	130955487				G	A	Whole blood	SLC22A4	NA	NA	2.84e-220	+	26844	European	https://www.eqtlgen.org/
rs11950815	5q31.1	130955487				G	A	Whole blood	SLC22A5;SLC22A4	0.0454	0.00282	4.74e-57	+	5257	Mixed	28122634
rs11950815	5q31.1	130955487				G	A	Whole blood	SLC22A4;LOC553103	0.0517	0.00335	1.78e-52	+	5257	Mixed	28122634
rs11950815	5q31.1	130955487				G	A	Whole blood	CDC42SE2	NA	NA	2.17e-47	-	26844	European	https://www.eqtlgen.org/
rs11950815	5q31.1	130955487				G	A	Whole blood	ACSL6;LOC100505572	0.022	0.0021	1.97e-25	+	5257	Mixed	28122634
rs11950815	5q31.1	130955487				G	A	Skin sun exposed lower leg	SLC22A5	0.3692	0.03728	1.61e-20	+	414	Unspecified	23715323
rs11950815	5q31.1	130955487				G	A	Thyroid	P4HA2	-0.3398	0.03731	7.99e-18	-	399	Unspecified	23715323
rs11950815	5q31.1	130955487				G	A	Cells transformed fibroblasts	SLC22A5	0.4141	0.05171	4.49e-14	+	300	Unspecified	23715323
rs11950815	5q31.1	130955487				G	A	Monocytes	P4HA2	0.7333	0.0972	4.68e-14	+	194	European	27863251
rs11950815	5q31.1	130955487				G	A	Whole blood	P4HA2	0.0563	0.00773	3.82e-13	+	5257	Mixed	28122634
rs11950815	5q31.1	130955487				G	A	Monocytes	SLC22A5	0.7023	0.0979	7.34e-13	+	194	European	27863251
rs11950815	5q31.1	130955487				G	A	Esophagus mucosa	P4HA2	-0.3616	0.04832	8.63e-13	-	358	Unspecified	23715323
rs11950815	5q31.1	130955487				G	A	Neutrophils	P4HA2	0.6829	0.0964	1.43e-12	+	192	European	27863251
rs11950815	5q31.1	130955487				G	A	Esophagus mucosa	SLC22A5	0.2963	0.04039	2.21e-12	+	358	Unspecified	23715323
rs11950815	5q31.1	130955487				G	A	Artery tibial	P4HA2	-0.2042	0.02802	2.47e-12	-	388	Unspecified	23715323
rs11950815	5q31.1	130955487				G	A	Skin sun exposed lower leg	PDLIM4	0.2296	0.03225	6.33e-12	+	414	Unspecified	23715323
rs11950815	5q31.1	130955487				G	A	Nerve tibial	P4HA2	-0.2595	0.03626	6.67e-12	-	361	Unspecified	23715323
rs11950815	5q31.1	130955487				G	A	Skin not sun exposed suprapubic	SLC22A5	0.318	0.04507	1.33e-11	+	335	Unspecified	23715323
rs11950815	5q31.1	130955487				G	A	Whole blood	RAPGEF6	NA	NA	6.68e-11	+	21983	European	https://www.eqtlgen.org/
rs11950815	5q31.1	130955487				G	A	Whole blood	P4HA2	NA	NA	4.23e-10	-	21769	European	https://www.eqtlgen.org/
rs11950815	5q31.1	130955487				G	A	Whole blood	LYRM7	-0.0395	0.00635	5.46e-10	-	5257	Mixed	28122634
rs11950815	5q31.1	130955487				G	A	Artery aorta	P4HA2	-0.3109	0.04907	1.36e-09	-	267	Unspecified	23715323
rs11950815	5q31.1	130955487				G	A	Lymphoblastoid cell lines	P4HA2	NA	NA	1.49e-09	NA	462	European	24037378
rs11950815	5q31.1	130955487				G	A	T cells	SLC22A5	0.6288	0.1045	1.77e-09	+	169	European	27863251
rs11950815	5q31.1	130955487				G	A	Testis	P4HA2	-0.2951	0.04731	2.85e-09	-	225	Unspecified	23715323
rs11950815	5q31.1	130955487				G	A	Whole blood	SLC22A5	0.3569	0.05896	4.22e-09	+	369	Unspecified	23715323
rs11950815	5q31.1	130955487				G	A	Lung	SLC22A5	0.325	0.05572	1.36e-08	+	383	Unspecified	23715323
rs11950815	5q31.1	130955487				G	A	Whole blood	LYRM7	NA	NA	1.61e-08	-	27018	European	https://www.eqtlgen.org/
rs11950815	5q31.1	130955487				G	A	Whole blood	AC116366.6	NA	NA	1.73e-08	-	5491	European	https://www.eqtlgen.org/
rs11950815	5q31.1	130955487				G	A	Neutrophils	SLC22A5	0.5475	0.0985	2.69e-08	+	192	European	27863251
rs11950815	5q31.1	130955487				G	A	Whole blood	IRF1	NA	NA	3.24e-08	-	27058	European	https://www.eqtlgen.org/
rs11950815	5q31.1	130955487				G	A	Pancreas	P4HA2	-0.3766	0.06589	4.37e-08	-	220	Unspecified	23715323
rs11746314	5q33.3	156752957				G	A	Whole blood	ADAM19	NA	NA	2.42e-256	+	31568	European	https://www.eqtlgen.org/
rs11746314	5q33.3	156752957				G	A	Whole blood	ADAM19	NA	NA	2.5e-55	+	2116	European	27918533
rs11746314	5q33.3	156752957				G	A	Whole blood	ADAM19	0.0517	0.00349	9.19e-49	+	5257	Mixed	28122634
rs11746314	5q33.3	156752957				G	A	Artery tibial	FNDC9	1.296	0.1192	1.17e-23	+	388	Unspecified	23715323
rs11746314	5q33.3	156752957				G	A	Esophagus muscularis	CYFIP2	1.055	0.1101	5.28e-19	+	335	Unspecified	23715323
rs11746314	5q33.3	156752957				G	A	Colon sigmoid	FNDC9	1.323	0.1336	1.82e-18	+	203	Unspecified	23715323
rs11746314	5q33.3	156752957				G	A	Esophagus muscularis	FNDC9	1.232	0.1315	2.44e-18	+	335	Unspecified	23715323
rs11746314	5q33.3	156752957				G	A	Whole blood	NIPAL4	NA	NA	3.01e-13	-	26180	European	https://www.eqtlgen.org/
rs11746314	5q33.3	156752957				G	A	Artery aorta	FNDC9	1.004	0.1346	2.09e-12	+	267	Unspecified	23715323
rs11746314	5q33.3	156752957				G	A	Monocytes	ADAM19	1.244	0.1878	3.49e-11	+	194	European	27863251
rs11746314	5q33.3	156752957				G	A	Colon sigmoid	CYFIP2	1.205	0.1707	4.37e-11	+	203	Unspecified	23715323
rs11746314	5q33.3	156752957				G	A	Whole blood	CYFIP2	0.0223	0.00339	5.04e-11	+	5257	Mixed	28122634
rs11746314	5q33.3	156752957				G	A	Whole blood	ITK	NA	NA	1.65e-08	+	31568	European	https://www.eqtlgen.org/
rs11746314	5q33.3	156752957				G	A	Muscle skeletal	ADAM19	0.2864	0.05092	3.39e-08	+	491	Unspecified	23715323
rs11746314	5q33.3	156752957				G	A	Nerve tibial	ADAM19	0.5122	0.09048	3.57e-08	+	361	Unspecified	23715323
rs3777755	6p24.1	12159699	rs12199075	chr6:12155733	0.84701	G	A	Whole blood	HIVEP1	-0.0148	0.00255	6.61e-09	-	5257	Mixed	28122634
rs3777755	6p24.1	12159699	rs13209918	chr6:12153888	0.84701	A	T	Whole blood	HIVEP1	-0.0148	0.00255	7.05e-09	-	5257	Mixed	28122634
rs3777755	6p24.1	12159699	rs3822925	chr6:12151173	0.86239	A	G	Whole blood	HIVEP1	-0.0148	0.00255	7.12e-09	-	5257	Mixed	28122634
rs3777755	6p24.1	12159699	rs1998528	chr6:12151610	0.86239	A	G	Whole blood	HIVEP1	-0.0148	0.00255	7.16e-09	-	5257	Mixed	28122634
rs3777755	6p24.1	12159699	rs9380859	chr6:12158325	0.84408	C	T	Whole blood	HIVEP1	-0.0148	0.00255	7.16e-09	-	5257	Mixed	28122634
rs3777755	6p24.1	12159699	rs3777761	chr6:12150800	0.86239	T	A	Whole blood	HIVEP1	-0.0148	0.00256	7.36e-09	-	5257	Mixed	28122634
rs3777755	6p24.1	12159699	rs3777760	chr6:12150811	0.85851	A	G	Whole blood	HIVEP1	-0.0148	0.00256	7.45e-09	-	5257	Mixed	28122634
rs3777755	6p24.1	12159699	rs9369108	chr6:12142219	0.85389	T	G	Whole blood	HIVEP1	-0.0143	0.00251	1.22e-08	-	5257	Mixed	28122634
rs3777755	6p24.1	12159699	rs4714232	chr6:12145669	0.85851	A	G	Whole blood	HIVEP1	-0.0145	0.00255	1.29e-08	-	5257	Mixed	28122634
rs3777755	6p24.1	12159699	rs3777776	chr6:12133513	0.8283	G	T	Whole blood	HIVEP1	-0.014	0.00248	1.69e-08	-	5257	Mixed	28122634
rs3777755	6p24.1	12159699	rs12213070	chr6:12131542	0.85466	A	G	Whole blood	HIVEP1	-0.0138	0.00246	2.27e-08	-	5257	Mixed	28122634
rs3777755	6p24.1	12159699	rs9357299	chr6:12129596	0.8283	C	T	Whole blood	HIVEP1	-0.0137	0.00245	2.34e-08	-	5257	Mixed	28122634
rs3777755	6p24.1	12159699	rs7383768	chr6:12129242	0.8283	G	A	Whole blood	HIVEP1	-0.0137	0.00245	2.37e-08	-	5257	Mixed	28122634
rs3777755	6p24.1	12159699	rs2228209	chr6:12120588	0.83573	T	C	Whole blood	HIVEP1	-0.0135	0.00243	2.92e-08	-	5257	Mixed	28122634
rs3777755	6p24.1	12159699	rs2228215	chr6:12120445	0.832	G	A	Whole blood	HIVEP1	-0.0135	0.00244	3.18e-08	-	5257	Mixed	28122634
rs3777755	6p24.1	12159699	rs9394569	chr6:12119885	0.8283	G	A	Whole blood	HIVEP1	-0.0135	0.00244	3.18e-08	-	5257	Mixed	28122634
rs3777755	6p24.1	12159699	rs2228213	chr6:12124855	0.85851	A	G	Whole blood	HIVEP1	-0.0136	0.00246	3.2e-08	-	5257	Mixed	28122634
rs3777755	6p24.1	12159699	rs4714201	chr6:12112362	0.84322	G	A	Whole blood	HIVEP1	-0.0136	0.00246	3.22e-08	-	5257	Mixed	28122634
rs3777755	6p24.1	12159699	rs4377779	chr6:12117344	0.85466	C	T	Whole blood	HIVEP1	-0.0136	0.00246	3.23e-08	-	5257	Mixed	28122634
rs3777755	6p24.1	12159699	rs2228210	chr6:12122174	0.832	G	A	Whole blood	HIVEP1	-0.0135	0.00244	3.26e-08	-	5257	Mixed	28122634
rs3777755	6p24.1	12159699	rs9366985	chr6:12107090	0.82461	C	T	Whole blood	HIVEP1	-0.0135	0.00244	3.27e-08	-	5257	Mixed	28122634
rs3777755	6p24.1	12159699	rs9380781	chr6:12099278	0.8283	G	A	Whole blood	HIVEP1	-0.0135	0.00244	3.3e-08	-	5257	Mixed	28122634
rs3777755	6p24.1	12159699	rs7752678	chr6:12101102	0.8283	C	T	Whole blood	HIVEP1	-0.0135	0.00244	3.31e-08	-	5257	Mixed	28122634
rs3777755	6p24.1	12159699	rs13206426	chr6:12108371	0.8283	T	A	Whole blood	HIVEP1	-0.0135	0.00244	3.32e-08	-	5257	Mixed	28122634
rs3777755	6p24.1	12159699	rs9380790	chr6:12104122	0.8283	G	A	Whole blood	HIVEP1	-0.0135	0.00244	3.37e-08	-	5257	Mixed	28122634
rs3777755	6p24.1	12159699	rs9369083	chr6:12099889	0.832	G	A	Whole blood	HIVEP1	-0.0135	0.00244	3.41e-08	-	5257	Mixed	28122634
rs3777755	6p24.1	12159699	rs9394538	chr6:12097784	0.832	G	C	Whole blood	HIVEP1	-0.0135	0.00244	3.42e-08	-	5257	Mixed	28122634
rs3777755	6p24.1	12159699	rs13193986	chr6:12109131	0.8283	C	G	Whole blood	HIVEP1	-0.0134	0.00244	4.2e-08	-	5257	Mixed	28122634
rs3777755	6p24.1	12159699	rs10947758	chr6:12093961	0.832	C	T	Whole blood	HIVEP1	-0.0134	0.00244	4.41e-08	-	5257	Mixed	28122634
rs766406	6p22.2	26319588				T	G	Whole blood	HIST1H2BD	NA	NA	<1.0E-305	-	31684	European	https://www.eqtlgen.org/
rs766406	6p22.2	26319588				T	G	Whole blood	HIST1H4H	NA	NA	<1.0E-305	-	31470	European	https://www.eqtlgen.org/
rs766406	6p22.2	26319588				T	G	Whole blood	HIST2H4B;HIST4H4;HIST2H4A;HIST1H4L;HIST1H4E;HIST1H4B;HIST1H4H;HIST1H4C;HIST1H4J;HIST1H4K;HIST1H4F;HIST1H4D;HIST1H4A;HIST1H4I	-0.0931	0.00392	1.23e-118	-	5257	Mixed	28122634
rs766406	6p22.2	26319588				T	G	Peripheral blood	HIST1H2AC;HIST1H2BD;HIST1H4A	NA	NA	1.65e-105	NA	5311	European	24013639
rs766406	6p22.2	26319588				T	G	Whole blood	HIST1H2BC;HIST1H2BI;HIST1H2BE;HIST1H2BF;HIST1H2BG	-0.0851	0.0039	6.77e-101	-	5257	Mixed	28122634
rs766406	6p22.2	26319588				T	G	Peripheral blood	HIST1H4H	NA	NA	8.7e-92	NA	5311	European	24013639
rs766406	6p22.2	26319588				T	G	Whole blood	HIST1H4C;HIST2H4B;HIST4H4;HIST2H4A;HIST1H4L;HIST1H4E;HIST1H4B;HIST1H4H;HIST1H4J;HIST1H4K;HIST1H4F;HIST1H4D;HIST1H4A;HIST1H4I	0.0935	0.0051	7.31e-73	+	5257	Mixed	28122634
rs766406	6p22.2	26319588				T	G	Whole blood	BTN3A2	NA	NA	4.85e-62	-	31684	European	https://www.eqtlgen.org/
rs766406	6p22.2	26319588				T	G	Whole blood	HIST1H4E	NA	NA	1.12e-53	-	31684	European	https://www.eqtlgen.org/
rs766406	6p22.2	26319588				T	G	Whole blood	HIST1H2BF	NA	NA	3.71e-52	-	30765	European	https://www.eqtlgen.org/
rs766406	6p22.2	26319588				T	G	Whole blood	RP11-457M11.5	NA	NA	7.75e-50	-	5502	European	https://www.eqtlgen.org/
rs766406	6p22.2	26319588				T	G	Whole blood	HIST1H4H	NA	NA	5.79e-44	-	2116	European	27918533
rs766406	6p22.2	26319588				T	G	Whole blood	HIST1H2BD	NA	NA	1.91e-38	-	2116	European	27918533
rs766406	6p22.2	26319588				T	G	Whole blood	HIST1H2BK	NA	NA	1.3e-34	+	31684	European	https://www.eqtlgen.org/
rs766406	6p22.2	26319588				T	G	Whole blood	BTN3A2	-0.0281	0.00249	2.87e-29	-	5257	Mixed	28122634
rs766406	6p22.2	26319588				T	G	Whole blood	BTN3A2;BTN3A1	-0.0338	0.00303	1.49e-28	-	5257	Mixed	28122634
rs766406	6p22.2	26319588				T	G	Whole blood	HIST1H2BD	-0.0569	0.00536	4.48e-26	-	5257	Mixed	28122634
rs766406	6p22.2	26319588				T	G	Whole blood	HMGN4	NA	NA	1.33e-23	-	2116	European	27918533
rs766406	6p22.2	26319588				T	G	Whole blood	BTN2A1	NA	NA	5.29e-23	-	31470	European	https://www.eqtlgen.org/
rs766406	6p22.2	26319588				T	G	Whole blood	HMGN4	NA	NA	2.8e-22	-	14263	European	https://www.eqtlgen.org/
rs766406	6p22.2	26319588				T	G	Peripheral blood	HMGN4	NA	NA	6.48e-22	NA	5311	European	24013639
rs766406	6p22.2	26319588				T	G	Whole blood	BTN3A2	NA	NA	8.46e-18	-	2116	European	27918533
rs766406	6p22.2	26319588				T	G	Whole blood	SLC17A3	NA	NA	1.45e-16	+	29940	European	https://www.eqtlgen.org/
rs766406	6p22.2	26319588				T	G	Whole blood	TRIM38	NA	NA	1.02e-15	+	30935	European	https://www.eqtlgen.org/
rs766406	6p22.2	26319588				T	G	Whole blood	HIST1H2AE	NA	NA	4.27e-14	-	31684	European	https://www.eqtlgen.org/
rs766406	6p22.2	26319588				T	G	Whole blood	BTN3A3	NA	NA	2.34e-13	+	31684	European	https://www.eqtlgen.org/
rs766406	6p22.2	26319588				T	G	Whole blood	HIST1H3E	NA	NA	4.15e-13	+	21335	European	https://www.eqtlgen.org/
rs766406	6p22.2	26319588				T	G	Whole blood	HIST1H1PS1	NA	NA	3.69e-11	+	4994	European	https://www.eqtlgen.org/
rs766406	6p22.2	26319588				T	G	T cells	HIST1H4H	-0.6773	0.103	4.76e-11	-	169	European	27863251
rs766406	6p22.2	26319588				T	G	Whole blood	HIST1H3B	NA	NA	8.25e-11	+	29726	European	https://www.eqtlgen.org/
rs766406	6p22.2	26319588				T	G	Whole blood	BTN2A1	NA	NA	9.96e-11	-	2116	European	27918533
rs766406	6p22.2	26319588				T	G	Whole blood	HIST1H3E	NA	NA	1.75e-09	+	2116	European	27918533
rs766406	6p22.2	26319588				T	G	Whole blood	HIST1H4L;HIST2H4B;HIST4H4;HIST2H4A;HIST1H4E;HIST1H4B;HIST1H4H;HIST1H4C;HIST1H4J;HIST1H4K;HIST1H4F;HIST1H4D;HIST1H4A;HIST1H4I	-0.0554	0.0096	8.34e-09	-	5257	Mixed	28122634
rs766406	6p22.2	26319588				T	G	Whole blood	HIST1H3B;HIST1H3F;HIST1H3H;HIST1H3J;HIST1H3G;HIST1H3I;HIST1H3E;HIST1H3C;HIST1H3D;HIST1H3A	0.0514	0.00921	2.51e-08	+	5257	Mixed	28122634
rs9394288	6p21.31	35222010				T	C	Whole blood	DEF6	NA	NA	<1.0E-305	-	30606	European	https://www.eqtlgen.org/
rs9394288	6p21.31	35222010				T	C	Whole blood	DEF6	NA	NA	1.57e-162	-	2116	European	27918533
rs9394288	6p21.31	35222010				T	C	Whole blood	ZNF76	NA	NA	7.01e-150	-	31569	European	https://www.eqtlgen.org/
rs9394288	6p21.31	35222010				T	C	Whole blood	DEF6	-0.0504	0.00195	6.41e-139	-	5257	Mixed	28122634
rs9394288	6p21.31	35222010				T	C	Peripheral blood	DEF6	NA	NA	2.41e-132	NA	5311	European	24013639
rs9394288	6p21.31	35222010				T	C	Whole blood	ZNF76	NA	NA	1.93e-56	-	2116	European	27918533
rs9394288	6p21.31	35222010				T	C	Whole blood	RPL10A	NA	NA	5.8e-38	+	6421	European	https://www.eqtlgen.org/
rs9394288	6p21.31	35222010				T	C	Monocytes	DEF6	-1.244	0.1064	1.41e-31	-	194	European	27863251
rs9394288	6p21.31	35222010				T	C	Whole blood	DEF6	-0.299	0.02575	5.13e-26	-	369	Unspecified	23715323
rs9394288	6p21.31	35222010				T	C	Neutrophils	DEF6	-1.078	0.1112	3.12e-22	-	192	European	27863251
rs9394288	6p21.31	35222010				T	C	Whole blood	ZNF76	-0.0207	0.00226	7.69e-20	-	5257	Mixed	28122634
rs9394288	6p21.31	35222010				T	C	Whole blood	C6orf106	NA	NA	9.31e-16	-	31569	European	https://www.eqtlgen.org/
rs9394288	6p21.31	35222010				T	C	Whole blood	UHRF1BP1	NA	NA	1.33e-14	+	26081	European	https://www.eqtlgen.org/
rs9394288	6p21.31	35222010				T	C	Whole blood	ZNF76	-0.1495	0.02033	1.85e-12	-	369	Unspecified	23715323
rs9394288	6p21.31	35222010				T	C	Whole blood	RPL10A	NA	NA	1.79e-10	+	2116	European	27918533
rs9394288	6p21.31	35222010				T	C	Neutrophils	ZNF76	-0.7642	0.1202	2.07e-10	-	192	European	27863251
rs9394288	6p21.31	35222010				T	C	Peripheral blood	ZNF76	NA	NA	2.58e-09	NA	5311	European	24013639
rs9394288	6p21.31	35222010				T	C	Skin sun exposed lower leg	TCP11	0.514	0.08672	7.44e-09	+	414	Unspecified	23715323
rs9394288	6p21.31	35222010				T	C	Adipose subcutaneous	ZNF76	-0.05459	0.009533	1.02e-08	-	776	European	22941192
rs9394288	6p21.31	35222010				T	C	Nerve tibial	DEF6	-0.2453	0.04217	2.15e-08	-	256	Unspecified	23715323
rs9394288	6p21.31	35222010				T	C	Cells transformed fibroblasts	SCUBE3	-0.2496	0.04434	4.86e-08	-	300	Unspecified	23715323
rs11759732	6q21	109370006				A	G	Whole blood	SESN1	NA	NA	<1.0E-305	-	31568	European	https://www.eqtlgen.org/
rs11759732	6q21	109370006				A	G	Whole blood	SESN1	-0.0772	0.0042	4.01e-73	-	5257	Mixed	28122634
rs11759732	6q21	109370006				A	G	Whole blood	SESN1	NA	NA	2.93e-55	-	2116	European	27918533
rs11759732	6q21	109370006				A	G	Whole blood	ARMC2	NA	NA	1.19e-13	+	31354	European	https://www.eqtlgen.org/
rs11759732	6q21	109370006				A	G	Whole blood	CEP57L1	NA	NA	8.97e-11	+	26493	European	https://www.eqtlgen.org/
rs4526212	6q23.3	135804631				A	C	Whole blood	AHI1	-0.1011	0.00189	<1.0E-305	-	5257	Mixed	28122634
rs4526212	6q23.3	135804631				A	C	Whole blood	AHI1	NA	NA	<1.0E-305	-	26491	European	https://www.eqtlgen.org/
rs4526212	6q23.3	135804631				A	C	Peripheral blood	AHI1	NA	NA	8.2e-140	NA	5311	European	24013639
rs4526212	6q23.3	135804631				A	C	Lymphoblastoid cell lines	AHI1	-0.3105	0.01895	1.18e-60	-	777	European	22941192
rs4526212	6q23.3	135804631				A	C	T cells	AHI1	-1.314	0.0955	4.08e-43	-	169	European	27863251
rs4526212	6q23.3	135804631				A	C	Lymphoblastoid cell lines	AHI1	NA	NA	2.23e-42	NA	462	European	24037378
rs4526212	6q23.3	135804631				A	C	Skin sun exposed lower leg	AHI1	-0.5264	0.03352	2.27e-42	-	414	Unspecified	23715323
rs4526212	6q23.3	135804631				A	C	Skin not sun exposed suprapubic	AHI1	-0.6569	0.0428	4.31e-39	-	335	Unspecified	23715323
rs4526212	6q23.3	135804631				A	C	Monocytes	AHI1	-1.142	0.091	3.68e-36	-	194	European	27863251
rs4526212	6q23.3	135804631				A	C	Adipose subcutaneous	AHI1	-0.1473	0.01228	2.02e-33	-	776	European	22941192
rs4526212	6q23.3	135804631				A	C	Whole blood	RP3-388E23.2	NA	NA	1.93e-32	-	2116	European	27918533
rs4526212	6q23.3	135804631				A	C	Esophagus mucosa	AHI1	-0.5698	0.04428	2.62e-30	-	358	Unspecified	23715323
rs4526212	6q23.3	135804631				A	C	Adipose subcutaneous	AHI1	-0.4656	0.04145	6.97e-25	-	385	Unspecified	23715323
rs4526212	6q23.3	135804631				A	C	Neutrophils	AHI1	-0.9528	0.0984	3.51e-22	-	192	European	27863251
rs4526212	6q23.3	135804631				A	C	Cells transformed fibroblasts	AHI1	-0.5949	0.05598	5.49e-22	-	300	Unspecified	23715323
rs4526212	6q23.3	135804631				A	C	Whole blood	AHI1	-0.3831	0.04164	6.11e-18	-	369	Unspecified	23715323
rs4526212	6q23.3	135804631				A	C	Testis	AHI1	-0.4835	0.05094	1.05e-17	-	225	Unspecified	23715323
rs4526212	6q23.3	135804631				A	C	Skin	AHI1	-0.1867	0.02306	2.82e-16	-	667	European	22941192
rs4526212	6q23.3	135804631				A	C	Nerve tibial	AHI1	-0.3952	0.04624	6.97e-16	-	361	Unspecified	23715323
rs4526212	6q23.3	135804631				A	C	Cells EBV-transformed lymphocytes	AHI1	-0.8856	0.1018	9.8e-14	-	117	Unspecified	23715323
rs4526212	6q23.3	135804631				A	C	Spleen	AHI1	-0.6669	0.08601	2.8e-12	-	146	Unspecified	23715323
rs4526212	6q23.3	135804631				A	C	Whole blood	AHI1;LINC00271	NA	NA	5.11e-12	-	2116	European	27918533
rs4526212	6q23.3	135804631				A	C	Artery tibial	AHI1	-0.2917	0.04143	1.17e-11	-	388	Unspecified	23715323
rs4526212	6q23.3	135804631				A	C	Breast mammary tissue	AHI1	-0.3562	0.05411	4.02e-10	-	251	Unspecified	23715323
rs4526212	6q23.3	135804631				A	C	Brain putamen basal ganglia	AHI1	-0.4244	0.06222	1.05e-09	-	111	Unspecified	23715323
rs4526212	6q23.3	135804631				A	C	Lymphoblastoid cell lines	AHI1	NA	NA	2.96e-09	NA	270	Mixed	17873874
rs4526212	6q23.3	135804631				A	C	Skin sun exposed lower leg	LINC00271	-0.3453	0.05671	3e-09	-	414	Unspecified	23715323
rs4526212	6q23.3	135804631				A	C	Testis	LINC00271	-0.2324	0.03734	3.1e-09	-	225	Unspecified	23715323
rs4526212	6q23.3	135804631				A	C	Brain nucleus accumbens basal ganglia	AHI1	-0.3832	0.06178	1.04e-08	-	130	Unspecified	23715323
rs4526212	6q23.3	135804631				A	C	Adipose visceral omentum	AHI1	-0.2845	0.04896	1.8e-08	-	313	Unspecified	23715323
rs4526212	6q23.3	135804631				A	C	Thyroid	LINC00271	-0.1903	0.03357	3.09e-08	-	399	Unspecified	23715323
rs4526212	6q23.3	135804631				A	C	Vagina	AHI1	-0.3876	0.06466	4.95e-08	-	106	Unspecified	23715323
rs431362	6q25.1	149787378				A	G	Whole blood	NUP43	NA	NA	1.6e-40	-	31315	European	https://www.eqtlgen.org/
rs431362	6q25.1	149787378				A	G	Whole blood	ZC3H12D	NA	NA	4.06e-18	-	2116	European	27918533
rs431362	6q25.1	149787378				A	G	Whole blood	SUMO4	-0.0493	0.00614	1.19e-15	-	5257	Mixed	28122634
rs431362	6q25.1	149787378				A	G	Whole blood	PCMT1	NA	NA	7.52e-11	+	31569	European	https://www.eqtlgen.org/
rs431362	6q25.1	149787378				A	G	Whole blood	GINM1	NA	NA	2.58e-10	-	25361	European	https://www.eqtlgen.org/
rs431362	6q25.1	149787378				A	G	Whole blood	ZC3H12D	NA	NA	5.82e-09	-	21006	European	https://www.eqtlgen.org/
rs4599658	6q25.2	155074505				G	T	Whole blood	SCAF8	-0.0332	0.00173	1.2e-79	-	5257	Mixed	28122634
rs4599658	6q25.2	155074505				G	T	Whole blood	SCAF8	NA	NA	4.96e-49	-	25196	European	https://www.eqtlgen.org/
rs4599658	6q25.2	155074505				G	T	Whole blood	SCAF8	NA	NA	2.22e-15	-	2116	European	27918533
rs73033536	7p22.2	3149883				T	C	Whole blood	CARD11	NA	NA	1.91e-38	-	31682	European	https://www.eqtlgen.org/
rs73033536	7p22.2	3149883				T	C	Whole blood	CARD11	NA	NA	1.14e-12	-	2116	European	27918533
rs7014953	8p23.1	8168413				A	C	Whole blood	RP11-62H7.2	NA	NA	2.9e-110	+	5502	European	https://www.eqtlgen.org/
rs7014953	8p23.1	8168413				A	C	Whole blood	RP11-10A14.5	NA	NA	1.61e-81	+	5502	European	https://www.eqtlgen.org/
rs7014953	8p23.1	8168413				A	C	Whole blood	CTSB	0.037	0.00204	1.38e-71	+	5257	Mixed	28122634
rs7014953	8p23.1	8168413				A	C	Whole blood	MFHAS1	NA	NA	6.07e-48	+	31684	European	https://www.eqtlgen.org/
rs7014953	8p23.1	8168413				A	C	Whole blood	ALG1L13P	NA	NA	9.65e-34	+	5502	European	https://www.eqtlgen.org/
rs7014953	8p23.1	8168413				A	C	Cells transformed fibroblasts	FAM86B3P	0.7316	0.05448	2.91e-31	+	300	Unspecified	23715323
rs7014953	8p23.1	8168413				A	C	Whole blood	ERI1	0.032	0.00323	5.77e-23	+	5257	Mixed	28122634
rs7014953	8p23.1	8168413				A	C	Whole blood	FAM86B3P	NA	NA	1.13e-22	-	20202	European	https://www.eqtlgen.org/
rs7014953	8p23.1	8168413				A	C	Esophagus mucosa	FAM86B3P	0.61	0.05922	2.03e-21	+	358	Unspecified	23715323
rs7014953	8p23.1	8168413				A	C	Neutrophils	FAM85B	-0.8134	0.0877	1.74e-20	-	192	European	27863251
rs7014953	8p23.1	8168413				A	C	T cells	FAM86B3P	-0.8558	0.0942	1.02e-19	-	169	European	27863251
rs7014953	8p23.1	8168413				A	C	Whole blood	SGK223	NA	NA	1.66e-19	+	26181	European	https://www.eqtlgen.org/
rs7014953	8p23.1	8168413				A	C	Cells transformed fibroblasts	ALG1L13P	0.6334	0.06832	9.34e-18	+	300	Unspecified	23715323
rs7014953	8p23.1	8168413				A	C	Cells transformed fibroblasts	ERI1	-0.2934	0.03333	2.31e-16	-	300	Unspecified	23715323
rs7014953	8p23.1	8168413				A	C	Peripheral blood monocytes	CLDN23	NA	NA	6.21e-16	NA	1490	European	20502693
rs7014953	8p23.1	8168413				A	C	Testis	FAM85B	-0.7833	0.0954	3.45e-14	-	225	Unspecified	23715323
rs7014953	8p23.1	8168413				A	C	Whole blood	SGK223	NA	NA	3.92e-14	+	2116	European	27918533
rs7014953	8p23.1	8168413				A	C	Adipose visceral omentum	FAM86B3P	0.4404	0.05677	1.95e-13	+	313	Unspecified	23715323
rs7014953	8p23.1	8168413				A	C	Whole blood	BLK	-0.0162	0.0022	2.25e-13	-	5257	Mixed	28122634
rs7014953	8p23.1	8168413				A	C	Nerve tibial	FAM85B	-0.5477	0.07412	1.54e-12	-	361	Unspecified	23715323
rs7014953	8p23.1	8168413				A	C	Blood	CLDN23	NA	NA	3.95e-12	NA	432	European	24604202
rs7014953	8p23.1	8168413				A	C	Testis	ENPP7P1	-0.68	0.09433	1.34e-11	-	225	Unspecified	23715323
rs7014953	8p23.1	8168413				A	C	T cells	ALG1L13P	-0.6582	0.0997	4.08e-11	-	169	European	27863251
rs7014953	8p23.1	8168413				A	C	Esophagus mucosa	ALG1L13P	0.4915	0.07219	5.65e-11	+	358	Unspecified	23715323
rs7014953	8p23.1	8168413				A	C	Whole blood	RP11-10A14.3	NA	NA	2.86e-10	+	4656	European	https://www.eqtlgen.org/
rs7014953	8p23.1	8168413				A	C	Pancreas	FAM86B3P	0.637	0.0939	5.81e-10	+	149	Unspecified	23715323
rs7014953	8p23.1	8168413				A	C	Colon transverse	FAM86B3P	0.4505	0.06958	6.67e-10	+	246	Unspecified	23715323
rs7014953	8p23.1	8168413				A	C	Whole blood	ALG1L13P	NA	NA	6.69e-10	+	2116	European	27918533
rs7014953	8p23.1	8168413				A	C	Brain cortex	FAM85B	-0.6704	0.1018	1.44e-09	-	136	Unspecified	23715323
rs7014953	8p23.1	8168413				A	C	Brain anterior cingulate cortex BA24	FAM85B	-0.7525	0.1117	1.69e-09	-	109	Unspecified	23715323
rs7014953	8p23.1	8168413				A	C	Ovary	FAM85B	-0.645	0.098	2.17e-09	-	122	Unspecified	23715323
rs7014953	8p23.1	8168413				A	C	Brain frontal cortex BA9	FAM86B3P	-0.6569	0.1006	3.08e-09	-	118	Unspecified	23715323
rs7014953	8p23.1	8168413				A	C	Lung	FAM86B3P	0.287	0.04833	7.58e-09	+	383	Unspecified	23715323
rs7014953	8p23.1	8168413				A	C	Brain amygdala	FAM85B	-0.7829	0.1202	1.17e-08	-	88	Unspecified	23715323
rs7014953	8p23.1	8168413				A	C	Skin not sun exposed suprapubic	FAM86B3P	0.3382	0.05767	1.26e-08	+	335	Unspecified	23715323
rs7014953	8p23.1	8168413				A	C	Pituitary	FAM85B	-0.5773	0.09664	2.44e-08	-	157	Unspecified	23715323
rs7014953	8p23.1	8168413				A	C	Brain cerebellum	FAM86B3P	-0.4257	0.07131	2.61e-08	-	154	Unspecified	23715323
rs7014953	8p23.1	8168413				A	C	Thyroid	FAM85B	-0.3766	0.06637	3.05e-08	-	399	Unspecified	23715323
rs7014953	8p23.1	8168413				A	C	Skin sun exposed lower leg	FAM86B3P	0.2732	0.0489	4.7e-08	+	414	Unspecified	23715323
rs34173062	8q24.3	145158607				A	G	Whole blood	GRINA	NA	NA	7.54e-19	+	9597	European	https://www.eqtlgen.org/
rs34173062	8q24.3	145158607				A	G	Whole blood	PARP10	NA	NA	1.71e-13	+	17959	European	https://www.eqtlgen.org/
rs34173062	8q24.3	145158607				A	G	Whole blood	CPSF1	NA	NA	2.6e-13	+	9597	European	https://www.eqtlgen.org/
rs34173062	8q24.3	145158607				A	G	Whole blood	VPS28	NA	NA	2.16e-09	+	18173	European	https://www.eqtlgen.org/
rs34173062	8q24.3	145158607				A	G	Whole blood	EPPK1	NA	NA	2.39e-09	+	12884	European	https://www.eqtlgen.org/
rs34173062	8q24.3	145158607				A	G	Whole blood	PLEC	NA	NA	2.5e-08	+	2116	European	27918533
rs34173062	8q24.3	145158607				A	G	Whole blood	EPPK1	NA	NA	4.72e-08	+	2116	European	27918533
rs34173062	8q24.3	145158607				A	G	Whole blood	NAPRT1	NA	NA	4.95e-08	-	13098	European	https://www.eqtlgen.org/
rs1537504	9q22.33	101829542				A	G	Whole blood	COL15A1	NA	NA	4.49e-23	-	29935	European	https://www.eqtlgen.org/
rs1537504	9q22.33	101829542				A	G	Whole blood	TGFBR1	NA	NA	1.91e-20	-	31465	European	https://www.eqtlgen.org/
rs1537504	9q22.33	101829542				A	G	Whole blood	TGFBR1	-0.0235	0.00267	1.89e-18	-	5257	Mixed	28122634
rs1537504	9q22.33	101829542				A	G	Whole blood	TGFBR1	NA	NA	7.14e-09	-	2116	European	27918533
rs4978607	9q32	117508437				C	T	Whole blood	TNFSF8	NA	NA	4.66e-20	-	31061	European	https://www.eqtlgen.org/
rs4978607	9q32	117508437				C	T	Peripheral blood	TNFSF8	NA	NA	4.72e-11	NA	5311	European	24013639
rs10986311	9q33.3	127071493				C	T	Whole blood	NEK6	NA	NA	7.4e-58	+	31684	European	https://www.eqtlgen.org/
rs10986311	9q33.3	127071493				C	T	Thyroid	NEK6	-0.2902	0.03428	8.16e-16	-	399	Unspecified	23715323
rs10986311	9q33.3	127071493				C	T	Neutrophils	PSMB7	-0.714	0.0985	4.13e-13	-	192	European	27863251
rs10986311	9q33.3	127071493				C	T	Whole blood	PSMB7	-0.015	0.00223	1.99e-11	-	5257	Mixed	28122634
rs10986311	9q33.3	127071493				C	T	Whole blood	NEK6	NA	NA	2.3e-11	+	2116	European	27918533
rs10986311	9q33.3	127071493				C	T	Brain cerebellum	PSMB7	-0.3281	0.04857	5.86e-10	-	154	Unspecified	23715323
rs10986311	9q33.3	127071493				C	T	Thyroid	PSMB7	-0.1378	0.02183	8.73e-10	-	399	Unspecified	23715323
rs10986311	9q33.3	127071493				C	T	Adipose subcutaneous	PSMB7	-0.2553	0.04096	1.89e-09	-	298	Unspecified	23715323
rs10986311	9q33.3	127071493				C	T	Artery tibial	PSMB7	-0.1315	0.02155	3e-09	-	388	Unspecified	23715323
rs9284092	10p11.23	30801718	rs4749560	chr10:30796047	0.99513	G	T	Peripheral blood monocytes	MAP3K8	NA	NA	2.65e-11	NA	1490	European	20502693
rs9284092	10p11.23	30801718	rs3118954	chr10:30790080	0.98535	G	A	Peripheral blood monocytes	MAP3K8	NA	NA	3.44e-11	NA	1490	European	20502693
rs9284092	10p11.23	30801718	rs3118600	chr10:30791330	0.98052	T	G	Peripheral blood monocytes	MAP3K8	NA	NA	3.5e-11	NA	1490	European	20502693
rs9284092	10p11.23	30801718	rs728975	chr10:30792776	0.98539	A	G	Peripheral blood monocytes	MAP3K8	NA	NA	6.37e-11	NA	1490	European	20502693
rs12769745	10q11.21	43749700				A	G	Whole blood	RASGEF1A	NA	NA	8.32e-24	-	2116	European	27918533
rs12769745	10q11.21	43749700				A	G	Whole blood	RASGEF1A	NA	NA	1.85e-16	-	31344	European	https://www.eqtlgen.org/
rs12769745	10q11.21	43749700				A	G	Esophagus muscularis	CSGALNACT2	-0.2946	0.04306	4.83e-11	-	335	Unspecified	23715323
rs12769745	10q11.21	43749700				A	G	Muscle skeletal	CSGALNACT2	-0.1991	0.03144	6.17e-10	-	491	Unspecified	23715323
rs1134777	10q22.2	75538651				C	G	Whole blood	NDST2	NA	NA	4.08e-248	+	31353	European	https://www.eqtlgen.org/
rs1134777	10q22.2	75538651				C	G	Whole blood	PLAU	NA	NA	2.86e-94	-	31567	European	https://www.eqtlgen.org/
rs1134777	10q22.2	75538651				C	G	Whole blood	NDST2	NA	NA	1.52e-51	+	2116	European	27918533
rs1134777	10q22.2	75538651				C	G	Whole blood	PLAU;C10orf55	NA	NA	6.16e-50	-	2116	European	27918533
rs1134777	10q22.2	75538651				C	G	Whole blood	FUT11	NA	NA	7.57e-44	+	26492	European	https://www.eqtlgen.org/
rs1134777	10q22.2	75538651				C	G	Whole blood	PLAU	NA	NA	8.76e-37	-	2116	European	27918533
rs1134777	10q22.2	75538651				C	G	Whole blood	NDST2;LOC100507331	0.0265	0.00237	8.75e-29	+	5257	Mixed	28122634
rs1134777	10q22.2	75538651				C	G	Esophagus mucosa	FUT11	0.4003	0.04759	1.84e-15	+	358	Unspecified	23715323
rs1134777	10q22.2	75538651				C	G	Whole blood	NDST2	NA	NA	1.28e-14	+	2116	European	27918533
rs1134777	10q22.2	75538651				C	G	Whole blood	RP11-464F9.1	NA	NA	2.18e-13	+	7106	European	https://www.eqtlgen.org/
rs1134777	10q22.2	75538651				C	G	Whole blood	RP11-464F9.1	NA	NA	1.92e-12	+	2116	European	27918533
rs1134777	10q22.2	75538651				C	G	Neutrophils	PLAU	-0.6881	0.1048	5.26e-11	-	192	European	27863251
rs1134777	10q22.2	75538651				C	G	Lung	NDST2	0.2789	0.04128	6.81e-11	+	383	Unspecified	23715323
rs1134777	10q22.2	75538651				C	G	Whole blood	CAMK2G	NA	NA	1.65e-09	+	31353	European	https://www.eqtlgen.org/
rs1134777	10q22.2	75538651				C	G	Monocytes	NDST2	0.6417	0.1065	1.69e-09	+	194	European	27863251
rs1134777	10q22.2	75538651				C	G	Cells transformed fibroblasts	FUT11	0.2747	0.04489	3.67e-09	+	300	Unspecified	23715323
rs1134777	10q22.2	75538651				C	G	Nerve tibial	SEC24C	-0.2266	0.03905	1.69e-08	-	361	Unspecified	23715323
rs1134777	10q22.2	75538651				C	G	Whole blood	FUT11;RNase_MRP	NA	NA	1.87e-08	+	2116	European	27918533
rs1134777	10q22.2	75538651				C	G	Muscle skeletal	FUT11	0.2055	0.03597	2.09e-08	+	491	Unspecified	23715323
rs714417	11p11.2	45247176				C	T	Whole blood	TP53I11	NA	NA	1.96e-32	-	31470	European	https://www.eqtlgen.org/
rs714417	11p11.2	45247176				C	T	Skin sun exposed lower leg	SYT13	-0.3865	0.06645	1.36e-08	-	414	Unspecified	23715323
rs12303699	12q22	94582336				A	G	Whole blood	CCDC41	NA	NA	3.02e-10	-	26487	European	https://www.eqtlgen.org/
rs61960013	13q14.11	44490181				G	C	Whole blood	CCDC122	NA	NA	4.04e-49	-	31231	European	https://www.eqtlgen.org/
rs61960013	13q14.11	44490181				G	C	Whole blood	CCDC122	NA	NA	4.49e-41	-	2116	European	27918533
rs61960013	13q14.11	44490181				G	C	Whole blood	CCDC122;LACC1	-0.0531	0.00494	1.21e-26	-	5257	Mixed	28122634
rs61960013	13q14.11	44490181				G	C	Heart atrial appendage	LACC1	-0.5845	0.06419	6.45e-17	-	264	Unspecified	23715323
rs61960013	13q14.11	44490181				G	C	Artery tibial	LACC1	0.3554	0.04366	8.83e-15	+	388	Unspecified	23715323
rs61960013	13q14.11	44490181				G	C	Heart left ventricle	LACC1	-0.4874	0.06006	3.4e-14	-	272	Unspecified	23715323
rs61960013	13q14.11	44490181				G	C	Lymphoblastoid cell lines	LACC1	NA	NA	4.83e-13	NA	462	European	24037378
rs61960013	13q14.11	44490181				G	C	Heart left ventricle	CCDC122	-0.5586	0.07736	8.3e-12	-	272	Unspecified	23715323
rs61960013	13q14.11	44490181				G	C	Muscle skeletal	CCDC122	-0.3142	0.05036	1.07e-09	-	491	Unspecified	23715323
rs61960013	13q14.11	44490181				G	C	Esophagus mucosa	LACC1	0.2615	0.04183	1.45e-09	+	358	Unspecified	23715323
rs61960013	13q14.11	44490181				G	C	Adipose visceral omentum	CCDC122	-0.4355	0.0715	4.02e-09	-	313	Unspecified	23715323
rs61960013	13q14.11	44490181				G	C	Adipose subcutaneous	CCDC122	-0.3961	0.06701	8.76e-09	-	385	Unspecified	23715323
rs61960013	13q14.11	44490181				G	C	Nerve tibial	CCDC122	-0.3548	0.06307	4.29e-08	-	361	Unspecified	23715323
rs61960013	13q14.11	44490181				G	C	Cells EBV-transformed lymphocytes	LACC1	-0.7166	0.1205	4.51e-08	-	117	Unspecified	23715323
rs61960013	13q14.11	44490181				G	C	Muscle skeletal	LACC1	-0.2559	0.04606	4.91e-08	-	491	Unspecified	23715323
rs3751289	14q23.1	61983943				G	A	Neutrophils	PRKCH	-0.7775	0.1144	1.06e-11	-	192	European	27863251
rs3751289	14q23.1	61983943				G	A	Whole blood	PRKCH	NA	NA	1.36e-08	-	31674	European	https://www.eqtlgen.org/
rs10131197	14q32.12	93015394				G	A	Muscle skeletal	RIN3	0.2978	0.04805	1.35e-09	+	491	Unspecified	23715323
rs11259930	15q25.2	84577350				A	G	Whole blood	NMB	NA	NA	2.53e-29	+	31568	European	https://www.eqtlgen.org/
rs11259930	15q25.2	84577350				A	G	Whole blood	AC103965.1	NA	NA	3.53e-21	+	5501	European	https://www.eqtlgen.org/
rs11259930	15q25.2	84577350				A	G	Whole blood	GOLGA6L5	NA	NA	5.68e-19	+	5501	European	https://www.eqtlgen.org/
rs11259930	15q25.2	84577350				A	G	Nerve tibial	GOLGA2P7	0.4211	0.06377	1.87e-10	+	361	Unspecified	23715323
rs11259930	15q25.2	84577350				A	G	Cells transformed fibroblasts	GOLGA6L5P	0.2715	0.04143	3.24e-10	+	300	Unspecified	23715323
rs11259930	15q25.2	84577350				A	G	Lung	GOLGA6L5P	0.2636	0.04521	1.36e-08	+	383	Unspecified	23715323
rs11259930	15q25.2	84577350				A	G	Skin not sun exposed suprapubic	GOLGA2P7	0.3694	0.06438	2.46e-08	+	335	Unspecified	23715323
rs11259930	15q25.2	84577350				A	G	Esophagus muscularis	ADAMTSL3	-0.2431	0.04308	4.04e-08	-	335	Unspecified	23715323
rs11645975	16p13.3	3749397				G	C	Whole blood	NLRC3	NA	NA	2.03e-103	+	24665	European	https://www.eqtlgen.org/
rs11645975	16p13.3	3749397				G	C	Whole blood	DNASE1	NA	NA	2.42e-34	+	8850	European	https://www.eqtlgen.org/
rs11645975	16p13.3	3749397				G	C	Whole blood	TRAP1;DNASE1	-0.0341	0.00284	7.97e-33	-	5257	Mixed	28122634
rs11645975	16p13.3	3749397				G	C	Whole blood	TRAP1	NA	NA	2.51e-27	-	13925	European	https://www.eqtlgen.org/
rs11645975	16p13.3	3749397				G	C	Whole blood	TRAP1	NA	NA	1.22e-24	-	2116	European	27918533
rs11645975	16p13.3	3749397				G	C	Nerve tibial	CLUAP1	-0.5502	0.05108	5.07e-23	-	361	Unspecified	23715323
rs11645975	16p13.3	3749397				G	C	Skin sun exposed lower leg	CLUAP1	-0.4489	0.04533	1.57e-20	-	414	Unspecified	23715323
rs11645975	16p13.3	3749397				G	C	Lymphoblastoid cell lines	CLUAP1	NA	NA	7.49e-18	NA	462	European	24037378
rs11645975	16p13.3	3749397				G	C	Nerve tibial	NLRC3	0.61	0.06852	5.74e-17	+	361	Unspecified	23715323
rs11645975	16p13.3	3749397				G	C	Muscle skeletal	CLUAP1	-0.3792	0.0435	6.57e-17	-	491	Unspecified	23715323
rs11645975	16p13.3	3749397				G	C	Esophagus muscularis	CLUAP1	-0.4169	0.04686	7.03e-17	-	335	Unspecified	23715323
rs11645975	16p13.3	3749397				G	C	Thyroid	CLUAP1	-0.4063	0.04673	1.63e-16	-	399	Unspecified	23715323
rs11645975	16p13.3	3749397				G	C	Whole blood	RP11-461A8.4	NA	NA	4e-16	-	10239	European	https://www.eqtlgen.org/
rs11645975	16p13.3	3749397				G	C	Muscle skeletal	TRAP1	-0.2985	0.03598	1.45e-15	-	491	Unspecified	23715323
rs11645975	16p13.3	3749397				G	C	Adipose subcutaneous	CLUAP1	-0.4647	0.05614	3.52e-15	-	385	Unspecified	23715323
rs11645975	16p13.3	3749397				G	C	Esophagus muscularis	NLRC3	0.5518	0.07009	7.44e-14	+	335	Unspecified	23715323
rs11645975	16p13.3	3749397				G	C	Artery tibial	CLUAP1	-0.3746	0.04798	8.37e-14	-	388	Unspecified	23715323
rs11645975	16p13.3	3749397				G	C	Lung	CLUAP1	-0.2667	0.03617	1.47e-12	-	383	Unspecified	23715323
rs11645975	16p13.3	3749397				G	C	Artery aorta	CLUAP1	-0.4849	0.06464	1.64e-12	-	267	Unspecified	23715323
rs11645975	16p13.3	3749397				G	C	Skin sun exposed lower leg	NLRC3	0.3414	0.04686	2.18e-12	+	414	Unspecified	23715323
rs11645975	16p13.3	3749397				G	C	Heart left ventricle	CLUAP1	-0.4846	0.06586	3.69e-12	-	272	Unspecified	23715323
rs11645975	16p13.3	3749397				G	C	Esophagus gastroesophageal junction	NLRC3	0.6653	0.09116	9.63e-12	+	213	Unspecified	23715323
rs11645975	16p13.3	3749397				G	C	Cells transformed fibroblasts	CLUAP1	-0.3669	0.05134	9.91e-12	-	300	Unspecified	23715323
rs11645975	16p13.3	3749397				G	C	Esophagus gastroesophageal junction	CLUAP1	-0.4255	0.06038	3.98e-11	-	213	Unspecified	23715323
rs11645975	16p13.3	3749397				G	C	Breast mammary tissue	CLUAP1	-0.5099	0.07303	4.26e-11	-	251	Unspecified	23715323
rs11645975	16p13.3	3749397				G	C	Whole blood	NAA60	NA	NA	4.29e-11	-	24908	European	https://www.eqtlgen.org/
rs11645975	16p13.3	3749397				G	C	Skin not sun exposed suprapubic	CLUAP1	-0.318	0.04691	7.03e-11	-	335	Unspecified	23715323
rs11645975	16p13.3	3749397				G	C	Brain nucleus accumbens basal ganglia	CLUAP1	-0.5824	0.08151	1.1e-10	-	130	Unspecified	23715323
rs11645975	16p13.3	3749397				G	C	Esophagus mucosa	CLUAP1	-0.3052	0.04586	1.41e-10	-	358	Unspecified	23715323
rs11645975	16p13.3	3749397				G	C	Cells transformed fibroblasts	NLRC3	0.4272	0.06427	1.89e-10	+	300	Unspecified	23715323
rs11645975	16p13.3	3749397				G	C	Adipose visceral omentum	CLUAP1	-0.3081	0.04756	4.6e-10	-	313	Unspecified	23715323
rs11645975	16p13.3	3749397				G	C	Artery tibial	NLRC3	0.3973	0.06209	5.58e-10	+	388	Unspecified	23715323
rs11645975	16p13.3	3749397				G	C	Brain hippocampus	CLUAP1	-0.5823	0.08485	8.7e-10	-	111	Unspecified	23715323
rs11645975	16p13.3	3749397				G	C	Muscle skeletal	NLRC3	0.3076	0.04909	9.14e-10	+	491	Unspecified	23715323
rs11645975	16p13.3	3749397				G	C	Brain caudate basal ganglia	CLUAP1	-0.6259	0.09493	1.16e-09	-	144	Unspecified	23715323
rs11645975	16p13.3	3749397				G	C	Whole blood	NAA60;LA16c-306E5.2	NA	NA	1.21e-09	-	2116	European	27918533
rs11645975	16p13.3	3749397				G	C	Brain cerebellar hemisphere	NLRC3	0.6434	0.09801	2.15e-09	+	125	Unspecified	23715323
rs11645975	16p13.3	3749397				G	C	Spleen	CLUAP1	-0.6999	0.1122	6.34e-09	-	146	Unspecified	23715323
rs11645975	16p13.3	3749397				G	C	Colon sigmoid	CLUAP1	-0.425	0.06974	7.46e-09	-	203	Unspecified	23715323
rs11645975	16p13.3	3749397				G	C	T cells	CLUAP1	-0.7152	0.1258	1.32e-08	-	169	European	27863251
rs11645975	16p13.3	3749397				G	C	Brain cerebellum	SLX4	0.3046	0.05005	1.5e-08	+	154	Unspecified	23715323
rs11645975	16p13.3	3749397				G	C	Monocytes	CLUAP1	-0.6711	0.1186	1.51e-08	-	194	European	27863251
rs11645975	16p13.3	3749397				G	C	Pancreas	CLUAP1	-0.472	0.07991	1.67e-08	-	220	Unspecified	23715323
rs11645975	16p13.3	3749397				G	C	Brain spinal cord cervical c-1	CLUAP1	-0.7565	0.1168	1.84e-08	-	83	Unspecified	23715323
rs11645975	16p13.3	3749397				G	C	Pituitary	CLUAP1	-0.4643	0.07898	3.81e-08	-	157	Unspecified	23715323
rs11645975	16p13.3	3749397				G	C	Nerve tibial	TRAP1	-0.4414	0.07786	4.62e-08	-	256	Unspecified	23715323
rs223819	16q13	57394862				T	C	Whole blood	DOK4	NA	NA	7.04e-11	-	30137	European	https://www.eqtlgen.org/
rs223819	16q13	57394862				T	C	Whole blood	FAM192A	NA	NA	2.09e-10	+	2116	European	27918533
rs223819	16q13	57394862				T	C	Whole blood	FAM192A	NA	NA	3.93e-09	+	29923	European	https://www.eqtlgen.org/
rs223819	16q13	57394862				T	C	Whole blood	GPR114	NA	NA	2.95e-08	+	30137	European	https://www.eqtlgen.org/
rs72842819	17p13.1	7328821				C	A	Whole blood	TNFSF13	NA	NA	7.45e-152	-	20831	European	https://www.eqtlgen.org/
rs72842819	17p13.1	7328821				C	A	Whole blood	CHRNB1	NA	NA	2.07e-103	+	28673	European	https://www.eqtlgen.org/
rs72842819	17p13.1	7328821				C	A	Whole blood	AC113189.5	NA	NA	1.36e-83	+	4339	European	https://www.eqtlgen.org/
rs72842819	17p13.1	7328821				C	A	Whole blood	TNFSF12	NA	NA	4.39e-45	-	28673	European	https://www.eqtlgen.org/
rs72842819	17p13.1	7328821				C	A	Whole blood	TNFSF13;TNFSF12;TNFSF12-TNFSF13	NA	NA	4.5e-45	-	2116	European	27918533
rs72842819	17p13.1	7328821				C	A	Whole blood	TNFSF12;TNFSF12-TNFSF13	NA	NA	2.69e-34	-	2116	European	27918533
rs72842819	17p13.1	7328821				C	A	Whole blood	TNFSF12	NA	NA	7.17e-34	-	2116	European	27918533
rs72842819	17p13.1	7328821				C	A	Whole blood	TNFSF13	NA	NA	1.74e-32	-	2116	European	27918533
rs72842819	17p13.1	7328821				C	A	Whole blood	MPDU1	NA	NA	1.21e-30	+	28419	European	https://www.eqtlgen.org/
rs72842819	17p13.1	7328821				C	A	Whole blood	CHRNB1	NA	NA	5.78e-24	+	2116	European	27918533
rs72842819	17p13.1	7328821				C	A	Whole blood	MPDU1	0.0778	0.00791	1.23e-22	+	5257	Mixed	28122634
rs72842819	17p13.1	7328821				C	A	Whole blood	TNFSF12;TNFSF12-TNFSF13;TNFSF13	-0.0459	0.00492	1.63e-20	-	5257	Mixed	28122634
rs72842819	17p13.1	7328821				C	A	Whole blood	AC113189.5	NA	NA	1.77e-20	+	2116	European	27918533
rs72842819	17p13.1	7328821				C	A	Whole blood	SENP3	NA	NA	6.61e-16	+	28673	European	https://www.eqtlgen.org/
rs72842819	17p13.1	7328821				C	A	Whole blood	SOX15;MPDU1	NA	NA	6.38e-15	+	2116	European	27918533
rs72842819	17p13.1	7328821				C	A	Artery tibial	TNFSF12	0.2821	0.03968	7.56e-12	+	388	Unspecified	23715323
rs72842819	17p13.1	7328821				C	A	Whole blood	MPDU1	NA	NA	2.74e-10	+	2116	European	27918533
rs72842819	17p13.1	7328821				C	A	Whole blood	CNTROB	NA	NA	8.02e-10	+	13100	European	https://www.eqtlgen.org/
rs72842819	17p13.1	7328821				C	A	Monocytes	CHRNB1	0.8913	0.1504	3.08e-09	+	194	European	27863251
rs72842819	17p13.1	7328821				C	A	Cells transformed fibroblasts	CHRNB1	0.3794	0.06256	4.89e-09	+	300	Unspecified	23715323
rs72842819	17p13.1	7328821				C	A	Neutrophils	CHRNB1	0.8648	0.1503	8.68e-09	+	192	European	27863251
rs72842819	17p13.1	7328821				C	A	Esophagus mucosa	ZBTB4	0.3133	0.05577	4.51e-08	+	358	Unspecified	23715323
rs1991401	17q23.3	62502435				A	G	Whole blood	DDX5	NA	NA	<1.0E-305	+	14178	European	https://www.eqtlgen.org/
rs1991401	17q23.3	62502435				A	G	Whole blood	DDX5	NA	NA	2.16e-243	+	2116	European	27918533
rs1991401	17q23.3	62502435				A	G	Whole blood	DDX5;MIR3064;MIR5047	NA	NA	2e-242	+	2116	European	27918533
rs1991401	17q23.3	62502435				A	G	Whole blood	CEP95	NA	NA	4.09e-197	-	8184	European	https://www.eqtlgen.org/
rs1991401	17q23.3	62502435				A	G	Peripheral blood	DDX5	NA	NA	4.94e-176	NA	5311	European	24013639
rs1991401	17q23.3	62502435				A	G	Whole blood	DDX5;CEP95	NA	NA	1.38e-113	+	2116	European	27918533
rs1991401	17q23.3	62502435				A	G	Whole blood	CEP95	NA	NA	1.71e-75	-	2116	European	27918533
rs1991401	17q23.3	62502435				A	G	Blood	DDX5	NA	NA	1.3e-54	NA	1469	European	21829388
rs1991401	17q23.3	62502435				A	G	Whole blood	POLG2	NA	NA	9.9e-52	-	14178	European	https://www.eqtlgen.org/
rs1991401	17q23.3	62502435				A	G	Peripheral blood	CCDC45	NA	NA	7.8e-51	NA	5311	European	24013639
rs1991401	17q23.3	62502435				A	G	Neutrophils	DDX5	0.9552	0.097	7.38e-23	+	192	European	27863251
rs1991401	17q23.3	62502435				A	G	Whole blood	DDX5	0.2965	0.03063	1.8e-19	+	369	Unspecified	23715323
rs1991401	17q23.3	62502435				A	G	Blood	DDX5	NA	NA	5.73e-18	NA	432	European	24604202
rs1991401	17q23.3	62502435				A	G	Whole blood	POLG2	NA	NA	8.06e-17	-	2116	European	27918533
rs1991401	17q23.3	62502435				A	G	Neutrophils	CEP95	-0.8353	0.1004	8.61e-17	-	192	European	27863251
rs1991401	17q23.3	62502435				A	G	Adipose subcutaneous	DDX5	0.3046	0.03497	1.69e-16	+	385	Unspecified	23715323
rs1991401	17q23.3	62502435				A	G	Artery tibial	DDX5	0.2517	0.02925	3.48e-16	+	388	Unspecified	23715323
rs1991401	17q23.3	62502435				A	G	Nerve tibial	DDX5	0.2198	0.02811	9.43e-14	+	361	Unspecified	23715323
rs1991401	17q23.3	62502435				A	G	T cells	CEP95	-0.7806	0.1105	1.6e-12	-	169	European	27863251
rs1991401	17q23.3	62502435				A	G	Testis	DDX5	0.2485	0.03291	1.82e-12	+	225	Unspecified	23715323
rs1991401	17q23.3	62502435				A	G	Skin sun exposed lower leg	DDX5	0.2664	0.03796	1.18e-11	+	414	Unspecified	23715323
rs1991401	17q23.3	62502435				A	G	T cells	DDX5	0.7492	0.1114	1.77e-11	+	169	European	27863251
rs1991401	17q23.3	62502435				A	G	Monocytes	CEP95	-0.7035	0.1053	2.38e-11	-	194	European	27863251
rs1991401	17q23.3	62502435				A	G	Atherosclerotic aortic root	CEP95	NA	NA	4.81e-11	NA	600	European	27540175
rs1991401	17q23.3	62502435				A	G	Atherosclerotic internal thoracic artery	MIR5047	NA	NA	8.58e-11	NA	600	European	27540175
rs1991401	17q23.3	62502435				A	G	Blood	CCDC45	NA	NA	3.6e-10	NA	1469	European	21829388
rs1991401	17q23.3	62502435				A	G	Atherosclerotic internal thoracic artery	DDX5	NA	NA	4.43e-10	NA	600	European	27540175
rs1991401	17q23.3	62502435				A	G	Spleen	DDX5	0.6254	0.09824	3.41e-09	+	146	Unspecified	23715323
rs1991401	17q23.3	62502435				A	G	Atherosclerotic aortic root	DDX5	NA	NA	3.42e-09	NA	600	European	27540175
rs1991401	17q23.3	62502435				A	G	Lung	DDX5	0.1939	0.0326	7.2e-09	+	383	Unspecified	23715323
rs1991401	17q23.3	62502435				A	G	Neutrophils	POLG2	-0.5837	0.1052	2.9e-08	-	192	European	27863251
rs111365807	17q25.1	73825463				C	G	Whole blood	RP11-552F3.9	NA	NA	1.2e-127	+	5163	European	https://www.eqtlgen.org/
rs111365807	17q25.1	73825463				C	G	Whole blood	GALK1	NA	NA	2.36e-94	-	31556	European	https://www.eqtlgen.org/
rs111365807	17q25.1	73825463				C	G	Whole blood	UNC13D	NA	NA	4.8e-67	-	31556	European	https://www.eqtlgen.org/
rs111365807	17q25.1	73825463				C	G	Whole blood	UNC13D	NA	NA	3.59e-40	-	2116	European	27918533
rs111365807	17q25.1	73825463				C	G	Whole blood	TRIM47;RP11-552F3.9	NA	NA	1.72e-35	+	2116	European	27918533
rs111365807	17q25.1	73825463				C	G	Whole blood	GALK1	NA	NA	1.91e-34	-	2116	European	27918533
rs111365807	17q25.1	73825463				C	G	Whole blood	TRIM65	NA	NA	7.2e-32	+	31516	European	https://www.eqtlgen.org/
rs111365807	17q25.1	73825463				C	G	Whole blood	ACOX1	NA	NA	2.8e-27	+	31556	European	https://www.eqtlgen.org/
rs111365807	17q25.1	73825463				C	G	Lymphoblastoid cell lines	TRIM47	NA	NA	5.24e-23	NA	462	European	24037378
rs111365807	17q25.1	73825463				C	G	Whole blood	TRIM47	NA	NA	2.19e-21	+	31556	European	https://www.eqtlgen.org/
rs111365807	17q25.1	73825463				C	G	Whole blood	TEN1-CDK3	NA	NA	4.68e-21	-	24823	European	https://www.eqtlgen.org/
rs111365807	17q25.1	73825463				C	G	Whole blood	WBP2	NA	NA	7.88e-21	-	31556	European	https://www.eqtlgen.org/
rs111365807	17q25.1	73825463				C	G	Whole blood	EVPL	NA	NA	1.93e-20	+	2116	European	27918533
rs111365807	17q25.1	73825463				C	G	Whole blood	ACOX1	0.0241	0.00283	1.97e-17	+	5257	Mixed	28122634
rs111365807	17q25.1	73825463				C	G	Whole blood	TEN1;TEN1-CDK3	NA	NA	2.05e-17	-	2116	European	27918533
rs111365807	17q25.1	73825463				C	G	Whole blood	CDK3;TEN1;TEN1-CDK3	NA	NA	3.88e-17	-	2116	European	27918533
rs111365807	17q25.1	73825463				C	G	Whole blood	H3F3B	NA	NA	6.44e-16	-	30807	European	https://www.eqtlgen.org/
rs111365807	17q25.1	73825463				C	G	Esophagus muscularis	FBF1	0.5138	0.06066	1.36e-15	+	335	Unspecified	23715323
rs111365807	17q25.1	73825463				C	G	Artery tibial	FBF1	0.5695	0.06835	2.33e-15	+	388	Unspecified	23715323
rs111365807	17q25.1	73825463				C	G	Whole blood	EVPL	NA	NA	5.64e-15	+	31556	European	https://www.eqtlgen.org/
rs111365807	17q25.1	73825463				C	G	Nerve tibial	FBF1	0.5051	0.06475	1.08e-13	+	361	Unspecified	23715323
rs111365807	17q25.1	73825463				C	G	Brain cerebellum	TRIM47	-0.8054	0.09681	1.85e-13	-	154	Unspecified	23715323
rs111365807	17q25.1	73825463				C	G	Esophagus gastroesophageal junction	FBF1	0.6394	0.08123	3.45e-13	+	213	Unspecified	23715323
rs111365807	17q25.1	73825463				C	G	Adipose subcutaneous	FBF1	0.4625	0.06227	1.02e-12	+	385	Unspecified	23715323
rs111365807	17q25.1	73825463				C	G	Nerve tibial	TRIM65	0.5574	0.07561	1.71e-12	+	361	Unspecified	23715323
rs111365807	17q25.1	73825463				C	G	Whole blood	ACOX1;RP11-552F3.13	NA	NA	9.64e-12	+	2116	European	27918533
rs111365807	17q25.1	73825463				C	G	Testis	FBF1	0.4908	0.06849	1.71e-11	+	225	Unspecified	23715323
rs111365807	17q25.1	73825463				C	G	Whole blood	TRIM65	NA	NA	1.87e-11	+	2116	European	27918533
rs111365807	17q25.1	73825463				C	G	Breast mammary tissue	FBF1	0.4372	0.06564	2.61e-10	+	251	Unspecified	23715323
rs111365807	17q25.1	73825463				C	G	Lung	FBF1	0.3334	0.05193	5e-10	+	383	Unspecified	23715323
rs111365807	17q25.1	73825463				C	G	Whole blood	ACOX1	NA	NA	7.5e-10	+	2116	European	27918533
rs111365807	17q25.1	73825463				C	G	Colon transverse	FBF1	0.4171	0.06527	1.05e-09	+	246	Unspecified	23715323
rs111365807	17q25.1	73825463				C	G	Artery aorta	FBF1	0.4085	0.06687	4.66e-09	+	267	Unspecified	23715323
rs111365807	17q25.1	73825463				C	G	Whole blood	FBF1	NA	NA	1.05e-08	-	2116	European	27918533
rs111365807	17q25.1	73825463				C	G	Stomach	FBF1	0.4415	0.07692	3.47e-08	+	237	Unspecified	23715323
rs111365807	17q25.1	73825463				C	G	Colon sigmoid	FBF1	0.5432	0.09418	3.83e-08	+	203	Unspecified	23715323
rs111365807	17q25.1	73825463				C	G	Whole blood	WBP2	-0.0201	0.00366	4.25e-08	-	5257	Mixed	28122634
rs111365807	17q25.1	73825463				C	G	Muscle skeletal	MRPL38	0.1886	0.0338	4.34e-08	+	491	Unspecified	23715323
rs12956924	18q21.1	46451146	rs35352860	chr18:46453754	0.83096	T	C	Whole blood	RP11-484L8.1	NA	NA	6.29e-13	+	4339	European	https://www.eqtlgen.org/
rs117552144	19p13.3	3136091				T	C	Whole blood	GNA15	NA	NA	2.94e-17	+	19488	European	https://www.eqtlgen.org/
rs10420217	19p13.3	4355871				C	T	Whole blood	UBXN6;LOC100130930	-0.0699	0.00327	2.49e-97	-	5257	Mixed	28122634
rs10420217	19p13.3	4355871				C	T	Whole blood	CHAF1A	NA	NA	1.72e-81	+	24960	European	https://www.eqtlgen.org/
rs10420217	19p13.3	4355871				C	T	Whole blood	CHAF1A	NA	NA	2.21e-51	+	2116	European	27918533
rs10420217	19p13.3	4355871				C	T	Whole blood	CHAF1A	0.0536	0.00381	3.58e-44	+	5257	Mixed	28122634
rs10420217	19p13.3	4355871				C	T	Whole blood	UBXN6	NA	NA	3.39e-37	-	24960	European	https://www.eqtlgen.org/
rs10420217	19p13.3	4355871				C	T	Whole blood	CHAF1A;UBXN6;MIR4746;CTB-50L17.7	NA	NA	1.02e-31	-	2116	European	27918533
rs10420217	19p13.3	4355871				C	T	Whole blood	UBXN6;CTB-50L17.9	NA	NA	3.91e-26	-	2116	European	27918533
rs10420217	19p13.3	4355871				C	T	Whole blood	UBXN6	NA	NA	3.44e-24	-	2116	European	27918533
rs10420217	19p13.3	4355871				C	T	Whole blood	CHAF1A;CTB-50L17.5	NA	NA	3.98e-19	+	2116	European	27918533
rs10420217	19p13.3	4355871				C	T	Esophagus muscularis	CHAF1A	0.5203	0.0645	9.68e-14	+	218	Unspecified	23715323
rs10420217	19p13.3	4355871				C	T	Adipose subcutaneous	CHAF1A	0.4211	0.0558	7.8e-13	+	298	Unspecified	23715323
rs10420217	19p13.3	4355871				C	T	Whole blood	AC007292.6	NA	NA	1e-11	+	13419	European	https://www.eqtlgen.org/
rs10420217	19p13.3	4355871				C	T	Nerve tibial	CHAF1A	0.4286	0.05956	1.03e-11	+	256	Unspecified	23715323
rs10420217	19p13.3	4355871				C	T	Whole blood	MPND	NA	NA	2.85e-10	+	2116	European	27918533
rs10420217	19p13.3	4355871				C	T	Thyroid	CHAF1A	0.3451	0.05264	3.44e-10	+	278	Unspecified	23715323
rs10420217	19p13.3	4355871				C	T	Lung	CHAF1A	0.2747	0.04329	1.12e-09	+	278	Unspecified	23715323
rs10420217	19p13.3	4355871				C	T	Artery tibial	CHAF1A	0.3581	0.05788	2.58e-09	+	285	Unspecified	23715323
rs34006614	19p13.11	16442782				T	C	Whole blood	KLF2	NA	NA	2.72e-31	-	2116	European	27918533
rs34006614	19p13.11	16442782				T	C	Whole blood	KLF2	NA	NA	1.39e-22	-	27230	European	https://www.eqtlgen.org/
rs8103278	19q13.32	46370381				G	A	Whole blood	DMPK	NA	NA	6.4e-87	+	31670	European	https://www.eqtlgen.org/
rs8103278	19q13.32	46370381				G	A	Whole blood	DMPK;AC074212.6	NA	NA	1.02e-82	+	2116	European	27918533
rs8103278	19q13.32	46370381				G	A	Whole blood	DMWD	NA	NA	1.41e-82	+	31670	European	https://www.eqtlgen.org/
rs8103278	19q13.32	46370381				G	A	Whole blood	DMPK	NA	NA	8.09e-58	+	2116	European	27918533
rs8103278	19q13.32	46370381				G	A	Whole blood	DMPK;AC011530.4	NA	NA	4.34e-44	+	2116	European	27918533
rs8103278	19q13.32	46370381				G	A	Whole blood	DMWD	NA	NA	1.91e-35	+	2116	European	27918533
rs8103278	19q13.32	46370381				G	A	Whole blood	SIX5	NA	NA	6.52e-23	+	26595	European	https://www.eqtlgen.org/
rs8103278	19q13.32	46370381				G	A	Whole blood	SIX5;AC074212.5	NA	NA	2.82e-18	+	2116	European	27918533
rs8103278	19q13.32	46370381				G	A	Artery tibial	DMWD	0.2734	0.02983	6.1e-18	+	388	Unspecified	23715323
rs8103278	19q13.32	46370381				G	A	Whole blood	DMWD;AC011530.4	NA	NA	4.44e-17	+	2116	European	27918533
rs8103278	19q13.32	46370381				G	A	Thyroid	DMPK	0.2588	0.02956	1.05e-16	+	399	Unspecified	23715323
rs8103278	19q13.32	46370381				G	A	Whole blood	QPCTL	NA	NA	9.59e-15	+	30921	European	https://www.eqtlgen.org/
rs8103278	19q13.32	46370381				G	A	Skin sun exposed lower leg	DMPK	0.1964	0.02693	2.05e-12	+	414	Unspecified	23715323
rs8103278	19q13.32	46370381				G	A	Artery tibial	DMPK	0.1713	0.02616	2.29e-10	+	388	Unspecified	23715323
rs8103278	19q13.32	46370381				G	A	Skin not sun exposed suprapubic	DMPK	0.245	0.03775	3.82e-10	+	335	Unspecified	23715323
rs8103278	19q13.32	46370381				G	A	Nerve tibial	DMPK	0.2019	0.03172	7.49e-10	+	361	Unspecified	23715323
rs8103278	19q13.32	46370381				G	A	Thyroid	DMWD	0.2195	0.03501	1.13e-09	+	399	Unspecified	23715323
rs8103278	19q13.32	46370381				G	A	Whole blood	QPCTL	NA	NA	1.74e-09	+	2116	European	27918533
rs8103278	19q13.32	46370381				G	A	Artery aorta	DMWD	0.3437	0.05507	3.74e-09	+	197	Unspecified	23715323
rs11670020	19q13.41	52314161				G	A	Whole blood	FPR3	NA	NA	3.54e-93	-	31353	European	https://www.eqtlgen.org/
rs11670020	19q13.41	52314161				G	A	Whole blood	FPR2	NA	NA	1.2e-54	-	31183	European	https://www.eqtlgen.org/
rs11670020	19q13.41	52314161				G	A	Whole blood	FPR3	NA	NA	3.16e-27	-	2116	European	27918533
rs11670020	19q13.41	52314161				G	A	Whole blood	FPR1	NA	NA	3.54e-26	-	31353	European	https://www.eqtlgen.org/
rs11670020	19q13.41	52314161				G	A	Whole blood	FPR2	NA	NA	8.03e-20	-	2116	European	27918533
rs11670020	19q13.41	52314161				G	A	Whole blood	FPR2	-0.0293	0.00364	9.57e-16	-	5257	Mixed	28122634
rs11670020	19q13.41	52314161				G	A	Whole blood	FPR1	NA	NA	1.51e-10	-	2116	European	27918533
rs11670020	19q13.41	52314161				G	A	Whole blood	FPR3	-0.0471	0.00825	1.19e-08	-	5257	Mixed	28122634
rs1736147	21q21.1	16813053				G	A	Whole blood	NRIP1	NA	NA	1.2e-10	-	31559	European	https://www.eqtlgen.org/
